# Supplementary material for: Open access repository-scale propagated nearest neighbor suspect spectral library for untargeted metabolomics
Source: Nat Commun. 2023 Dec 20;14:8488. doi: 10.1038/s41467-023-44035-y (PMC10733301; doi:10.1038/s41467-023-44035-y)
Supplement: Supplementary file 4 — Supplementary Data 1 [file 41467_2023_44035_MOESM4_ESM.csv]

CompoundName	Adduct	Rationale	GroupDeltaMass	Dataset	Filename
{[3-hydroxy-2-tetracosanamidooctadec-4-en-1-yl]oxy}[2-(trimethylazaniumyl)ethoxy]phosphinic acid	[M+Na]+	S isotope|Cl isotope|Br isotope|Glu->Met substitution	1.999	1	1
{[3-hydroxy-2-tetracosanamidooctadec-4-en-1-yl]oxy}[2-(trimethylazaniumyl)ethoxy]phosphinic acid	[M+Na]+	2-amino-3-oxo-butanoic_acid|Intact disulfide bridge|Val->Pro substitution	-2.016	5	5
{[3-hydroxy-2-tetracosanamidooctadec-4-en-1-yl]oxy}[2-(trimethylazaniumyl)ethoxy]phosphinic acid	[M+Na]+	unspecified	-4.031	2	2
{[3-hydroxy-2-tetracosanamidooctadec-4-en-1-yl]oxy}[2-(trimethylazaniumyl)ethoxy]phosphinic acid	[M+Na]+	Ala->Gly substitution|Gln->Asn substitution|Glu->Asp substitution|Leu/Ile->Val substitution|Thr->Ser substitution	-14.016	2	2
{[3-hydroxy-2-tetracosanamidooctadec-4-en-1-yl]oxy}[2-(trimethylazaniumyl)ethoxy]phosphinic acid	[M+Na]+	unspecified	-15.983	1	1
{[3-hydroxy-2-tetracosanamidooctadec-4-en-1-yl]oxy}[2-(trimethylazaniumyl)ethoxy]phosphinic acid	[M+Na]+	Met->Cys substitution|Val->Ala substitution	-28.031	1	1
{[3-hydroxy-2-tetracosanamidooctadec-4-en-1-yl]oxy}[2-(trimethylazaniumyl)ethoxy]phosphinic acid	[M+Na]+	Leu/Ile->Gly substitution	-56.062	1	1
{[3-hydroxy-2-tetracosanamidooctadec-4-en-1-yl]oxy}[2-(trimethylazaniumyl)ethoxy]phosphinic acid	[M+Na]+	unspecified	-86.109	1	2
{[3-hydroxy-2-tetracosanamidooctadec-4-en-1-yl]oxy}[2-(trimethylazaniumyl)ethoxy]phosphinic acid	[M+Na]+	unspecified	-110.11	1	1
{[3-hydroxy-2-tetracosanamidooctadec-4-en-1-yl]oxy}[2-(trimethylazaniumyl)ethoxy]phosphinic acid	[M+Na]+	unspecified	-112.125	3	5
{[3-hydroxy-2-tetracosanamidooctadec-4-en-1-yl]oxy}[2-(trimethylazaniumyl)ethoxy]phosphinic acid	[M+Na]+	unspecified	-114.14	2	2
{[3-hydroxy-2-tetracosanamidooctadec-4-en-1-yl]oxy}[2-(trimethylazaniumyl)ethoxy]phosphinic acid	[M+Na]+	unspecified	-126.139	2	2
{[3-hydroxy-2-tetracosanamidooctadec-4-en-1-yl]oxy}[2-(trimethylazaniumyl)ethoxy]phosphinic acid	[M+Na]+	unspecified	-138.14	1	1
{[3-hydroxy-2-tetracosanamidooctadec-4-en-1-yl]oxy}[2-(trimethylazaniumyl)ethoxy]phosphinic acid	[M+Na]+	unspecified	-140.156	3	3
{[2-hexadecanamido-3-hydroxyoctadec-4-en-1-yl]oxy}[2-(trimethylazaniumyl)ethoxy]phosphinic acid	[M+Na]+	unspecified	140.157	1	1
{[2-hexadecanamido-3-hydroxyoctadec-4-en-1-yl]oxy}[2-(trimethylazaniumyl)ethoxy]phosphinic acid	[M+Na]+	unspecified	138.141	4	4
{[2-hexadecanamido-3-hydroxyoctadec-4-en-1-yl]oxy}[2-(trimethylazaniumyl)ethoxy]phosphinic acid	[M+Na]+	unspecified	130.136	1	1
{[2-hexadecanamido-3-hydroxyoctadec-4-en-1-yl]oxy}[2-(trimethylazaniumyl)ethoxy]phosphinic acid	[M+Na]+	unspecified	126.141	2	2
{[2-hexadecanamido-3-hydroxyoctadec-4-en-1-yl]oxy}[2-(trimethylazaniumyl)ethoxy]phosphinic acid	[M+Na]+	unspecified	124.126	2	3
{[2-hexadecanamido-3-hydroxyoctadec-4-en-1-yl]oxy}[2-(trimethylazaniumyl)ethoxy]phosphinic acid	[M+Na]+	unspecified	112.125	18	19
{[2-hexadecanamido-3-hydroxyoctadec-4-en-1-yl]oxy}[2-(trimethylazaniumyl)ethoxy]phosphinic acid	[M+Na]+	unspecified	110.11	33	41
{[2-hexadecanamido-3-hydroxyoctadec-4-en-1-yl]oxy}[2-(trimethylazaniumyl)ethoxy]phosphinic acid	[M+Na]+	unspecified	108.094	4	5
{[2-hexadecanamido-3-hydroxyoctadec-4-en-1-yl]oxy}[2-(trimethylazaniumyl)ethoxy]phosphinic acid	[M+Na]+	unspecified	107.024	4	6
{[2-hexadecanamido-3-hydroxyoctadec-4-en-1-yl]oxy}[2-(trimethylazaniumyl)ethoxy]phosphinic acid	[M+Na]+	unspecified	102.994	13	18
{[2-hexadecanamido-3-hydroxyoctadec-4-en-1-yl]oxy}[2-(trimethylazaniumyl)ethoxy]phosphinic acid	[M+Na]+	unspecified	101.047	1	1
{[2-hexadecanamido-3-hydroxyoctadec-4-en-1-yl]oxy}[2-(trimethylazaniumyl)ethoxy]phosphinic acid	[M+Na]+	unspecified	98.109	17	17
{[2-hexadecanamido-3-hydroxyoctadec-4-en-1-yl]oxy}[2-(trimethylazaniumyl)ethoxy]phosphinic acid	[M+Na]+	unspecified	96.094	6	7
{[2-hexadecanamido-3-hydroxyoctadec-4-en-1-yl]oxy}[2-(trimethylazaniumyl)ethoxy]phosphinic acid	[M+Na]+	unspecified	84.094	5	5
{[2-hexadecanamido-3-hydroxyoctadec-4-en-1-yl]oxy}[2-(trimethylazaniumyl)ethoxy]phosphinic acid	[M+Na]+	unspecified	82.078	3	3
{[2-hexadecanamido-3-hydroxyoctadec-4-en-1-yl]oxy}[2-(trimethylazaniumyl)ethoxy]phosphinic acid	[M+Na]+	unspecified	78.982	2	2
{[2-hexadecanamido-3-hydroxyoctadec-4-en-1-yl]oxy}[2-(trimethylazaniumyl)ethoxy]phosphinic acid	[M+Na]+	unspecified	70.078	4	4
{[2-hexadecanamido-3-hydroxyoctadec-4-en-1-yl]oxy}[2-(trimethylazaniumyl)ethoxy]phosphinic acid	[M+Na]+	unspecified	67.99	2	4
{[2-hexadecanamido-3-hydroxyoctadec-4-en-1-yl]oxy}[2-(trimethylazaniumyl)ethoxy]phosphinic acid	[M+Na]+	unspecified	67.979	1	1
{[2-hexadecanamido-3-hydroxyoctadec-4-en-1-yl]oxy}[2-(trimethylazaniumyl)ethoxy]phosphinic acid	[M+Na]+	unspecified|Propionate labeling reagent heavy form (+3amu), N-term & K|unspecified	59.037	1	1
{[2-hexadecanamido-3-hydroxyoctadec-4-en-1-yl]oxy}[2-(trimethylazaniumyl)ethoxy]phosphinic acid	[M+Na]+	unspecified	57.01	4	5
{[2-hexadecanamido-3-hydroxyoctadec-4-en-1-yl]oxy}[2-(trimethylazaniumyl)ethoxy]phosphinic acid	[M+Na]+	Diethylation, analogous to Dimethylation|Gly->Leu/Ile substitution	56.062	2	2
{[2-hexadecanamido-3-hydroxyoctadec-4-en-1-yl]oxy}[2-(trimethylazaniumyl)ethoxy]phosphinic acid	[M+Na]+	unspecified	54.994	3	6
{[2-hexadecanamido-3-hydroxyoctadec-4-en-1-yl]oxy}[2-(trimethylazaniumyl)ethoxy]phosphinic acid	[M+Na]+	unspecified	28.978	4	3
{[2-hexadecanamido-3-hydroxyoctadec-4-en-1-yl]oxy}[2-(trimethylazaniumyl)ethoxy]phosphinic acid	[M+Na]+	Gln->Arg substitution	28.04	1	1
{[2-hexadecanamido-3-hydroxyoctadec-4-en-1-yl]oxy}[2-(trimethylazaniumyl)ethoxy]phosphinic acid	[M+Na]+	Acetaldehyde +28|Ala->Val substitution|Cys->Met substitution|Ethylation|di-Methylation	28.031	5	12
{[2-hexadecanamido-3-hydroxyoctadec-4-en-1-yl]oxy}[2-(trimethylazaniumyl)ethoxy]phosphinic acid	[M+Na]+	unspecified	26.969	2	2
{[2-hexadecanamido-3-hydroxyoctadec-4-en-1-yl]oxy}[2-(trimethylazaniumyl)ethoxy]phosphinic acid	[M+Na]+	Acetaldehyde +26|Ala->Pro substitution|unspecified	26.016	12	15
{[2-hexadecanamido-3-hydroxyoctadec-4-en-1-yl]oxy}[2-(trimethylazaniumyl)ethoxy]phosphinic acid	[M+Na]+	unspecified	24	5	6
{[2-hexadecanamido-3-hydroxyoctadec-4-en-1-yl]oxy}[2-(trimethylazaniumyl)ethoxy]phosphinic acid	[M+Na]+	Proline oxidation to 5-hydroxy-2-aminovaleric acid|water	18.01	1	1
{[2-hexadecanamido-3-hydroxyoctadec-4-en-1-yl]oxy}[2-(trimethylazaniumyl)ethoxy]phosphinic acid	[M+Na]+	Ala->Ser substitution|Oxidation or Hydroxylation|Phe->Tyr substitution	15.995	4	4
{[2-hexadecanamido-3-hydroxyoctadec-4-en-1-yl]oxy}[2-(trimethylazaniumyl)ethoxy]phosphinic acid	[M+Na]+	ADP-ribosylation followed by conversion to hydroxamic acid via hydroxylamine|Leu/Ile->Lys substitution|Tyrosine oxidation to 2-aminotyrosine|unspecified	15.011	1	1
{[2-hexadecanamido-3-hydroxyoctadec-4-en-1-yl]oxy}[2-(trimethylazaniumyl)ethoxy]phosphinic acid	[M+Na]+	Asn->Gln substitution|Asp->Glu substitution|Gly->Ala substitution|Methylation|Ser->Thr substitution|Val->Leu/Ile substitution|chain elongation	14.016	8	13
{[2-hexadecanamido-3-hydroxyoctadec-4-en-1-yl]oxy}[2-(trimethylazaniumyl)ethoxy]phosphinic acid	[M+Na]+	unspecified	13.955	2	2
{[2-hexadecanamido-3-hydroxyoctadec-4-en-1-yl]oxy}[2-(trimethylazaniumyl)ethoxy]phosphinic acid	[M+Na]+	formaldehyde adduct|methylation and reduction|unspecified	12	2	2
{[2-hexadecanamido-3-hydroxyoctadec-4-en-1-yl]oxy}[2-(trimethylazaniumyl)ethoxy]phosphinic acid	[M+Na]+	unspecified	2.963	3	2
{[2-hexadecanamido-3-hydroxyoctadec-4-en-1-yl]oxy}[2-(trimethylazaniumyl)ethoxy]phosphinic acid	[M+Na]+	Pro->Val substitution|reduction	2.016	7	7
{[2-hexadecanamido-3-hydroxyoctadec-4-en-1-yl]oxy}[2-(trimethylazaniumyl)ethoxy]phosphinic acid	[M+Na]+	S isotope|Cl isotope|Br isotope|Glu->Met substitution	1.999	1	1
{[2-hexadecanamido-3-hydroxyoctadec-4-en-1-yl]oxy}[2-(trimethylazaniumyl)ethoxy]phosphinic acid	[M+Na]+	unspecified	1.925	2	3
{[2-hexadecanamido-3-hydroxyoctadec-4-en-1-yl]oxy}[2-(trimethylazaniumyl)ethoxy]phosphinic acid	[M+Na]+	unspecified	1.905	1	1
{[2-hexadecanamido-3-hydroxyoctadec-4-en-1-yl]oxy}[2-(trimethylazaniumyl)ethoxy]phosphinic acid	[M+Na]+	C isotope	1.003	3	3
{[2-hexadecanamido-3-hydroxyoctadec-4-en-1-yl]oxy}[2-(trimethylazaniumyl)ethoxy]phosphinic acid	[M+Na]+	Lys->Glu substitution	0.948	2	2
{[2-hexadecanamido-3-hydroxyoctadec-4-en-1-yl]oxy}[2-(trimethylazaniumyl)ethoxy]phosphinic acid	[M+Na]+	Amidation|Asp->Asn substitution|Glu->Gln substitution	-0.984	1	1
{[2-hexadecanamido-3-hydroxyoctadec-4-en-1-yl]oxy}[2-(trimethylazaniumyl)ethoxy]phosphinic acid	[M+Na]+	Cys->Thr substitution	-1.959	1	1
{[2-hexadecanamido-3-hydroxyoctadec-4-en-1-yl]oxy}[2-(trimethylazaniumyl)ethoxy]phosphinic acid	[M+Na]+	2-amino-3-oxo-butanoic_acid|Intact disulfide bridge|Val->Pro substitution	-2.016	36	48
{[2-hexadecanamido-3-hydroxyoctadec-4-en-1-yl]oxy}[2-(trimethylazaniumyl)ethoxy]phosphinic acid	[M+Na]+	unspecified	-2.032	2	2
{[2-hexadecanamido-3-hydroxyoctadec-4-en-1-yl]oxy}[2-(trimethylazaniumyl)ethoxy]phosphinic acid	[M+Na]+	unspecified	-2.052	2	2
{[2-hexadecanamido-3-hydroxyoctadec-4-en-1-yl]oxy}[2-(trimethylazaniumyl)ethoxy]phosphinic acid	[M+Na]+	unspecified	-2.07	3	3
{[2-hexadecanamido-3-hydroxyoctadec-4-en-1-yl]oxy}[2-(trimethylazaniumyl)ethoxy]phosphinic acid	[M+Na]+	unspecified	-2.993	1	1
{[2-hexadecanamido-3-hydroxyoctadec-4-en-1-yl]oxy}[2-(trimethylazaniumyl)ethoxy]phosphinic acid	[M+Na]+	unspecified	-3.007	6	5
{[2-hexadecanamido-3-hydroxyoctadec-4-en-1-yl]oxy}[2-(trimethylazaniumyl)ethoxy]phosphinic acid	[M+Na]+	unspecified	-3.018	1	1
{[2-hexadecanamido-3-hydroxyoctadec-4-en-1-yl]oxy}[2-(trimethylazaniumyl)ethoxy]phosphinic acid	[M+Na]+	unspecified	-3.976	1	1
{[2-hexadecanamido-3-hydroxyoctadec-4-en-1-yl]oxy}[2-(trimethylazaniumyl)ethoxy]phosphinic acid	[M+Na]+	unspecified	-4.031	1	1
{[2-hexadecanamido-3-hydroxyoctadec-4-en-1-yl]oxy}[2-(trimethylazaniumyl)ethoxy]phosphinic acid	[M+Na]+	unspecified	-4.99	1	1
{[2-hexadecanamido-3-hydroxyoctadec-4-en-1-yl]oxy}[2-(trimethylazaniumyl)ethoxy]phosphinic acid	[M+Na]+	Ala->Gly substitution|Gln->Asn substitution|Glu->Asp substitution|Leu/Ile->Val substitution|Thr->Ser substitution	-14.016	17	17
{[2-hexadecanamido-3-hydroxyoctadec-4-en-1-yl]oxy}[2-(trimethylazaniumyl)ethoxy]phosphinic acid	[M+Na]+	unspecified	-14.029	2	3
{[2-hexadecanamido-3-hydroxyoctadec-4-en-1-yl]oxy}[2-(trimethylazaniumyl)ethoxy]phosphinic acid	[M+Na]+	unspecified	-14.071	5	5
{[2-hexadecanamido-3-hydroxyoctadec-4-en-1-yl]oxy}[2-(trimethylazaniumyl)ethoxy]phosphinic acid	[M+Na]+	Pro->Ala substitution|unspecified	-26.015	2	2
{[2-hexadecanamido-3-hydroxyoctadec-4-en-1-yl]oxy}[2-(trimethylazaniumyl)ethoxy]phosphinic acid	[M+Na]+	unspecified	-26.063	1	1
{[2-hexadecanamido-3-hydroxyoctadec-4-en-1-yl]oxy}[2-(trimethylazaniumyl)ethoxy]phosphinic acid	[M+Na]+	unspecified	-27	1	1
{[2-hexadecanamido-3-hydroxyoctadec-4-en-1-yl]oxy}[2-(trimethylazaniumyl)ethoxy]phosphinic acid	[M+Na]+	unspecified	-28.015	1	1
{[2-hexadecanamido-3-hydroxyoctadec-4-en-1-yl]oxy}[2-(trimethylazaniumyl)ethoxy]phosphinic acid	[M+Na]+	Met->Cys substitution|Val->Ala substitution	-28.031	42	54
{[2-hexadecanamido-3-hydroxyoctadec-4-en-1-yl]oxy}[2-(trimethylazaniumyl)ethoxy]phosphinic acid	[M+Na]+	Arg->Gln substitution	-28.043	2	2
{[2-hexadecanamido-3-hydroxyoctadec-4-en-1-yl]oxy}[2-(trimethylazaniumyl)ethoxy]phosphinic acid	[M+Na]+	unspecified	-30.047	4	5
{[2-hexadecanamido-3-hydroxyoctadec-4-en-1-yl]oxy}[2-(trimethylazaniumyl)ethoxy]phosphinic acid	[M+Na]+	unspecified	-32.062	1	1
{[2-hexadecanamido-3-hydroxyoctadec-4-en-1-yl]oxy}[2-(trimethylazaniumyl)ethoxy]phosphinic acid	[M+Na]+	Pro->Gly substitution|unspecified	-40.032	1	1
{[2-hexadecanamido-3-hydroxyoctadec-4-en-1-yl]oxy}[2-(trimethylazaniumyl)ethoxy]phosphinic acid	[M+Na]+	Leu/Ile->Ala substitution|Val->Gly substitution|unspecified	-42.047	4	3
{[2-hexadecanamido-3-hydroxyoctadec-4-en-1-yl]oxy}[2-(trimethylazaniumyl)ethoxy]phosphinic acid	[M+Na]+	Leu/Ile->Gly substitution	-56.062	9	8
{[2-hexadecanamido-3-hydroxyoctadec-4-en-1-yl]oxy}[2-(trimethylazaniumyl)ethoxy]phosphinic acid	[M+Na]+	unspecified	-84.094	2	2
{2,11,16-trihydroxy-5,5-dimethyl-14-methylidene-15-oxotetracyclo[11.2.1.0Â¹,Â¹â?°.0â?´,â?¹]hexadecan-9-yl}methyl acetate	[M-2H2O+H]+	2x water	36.021	2	1
{2,11,16-trihydroxy-5,5-dimethyl-14-methylidene-15-oxotetracyclo[11.2.1.0Â¹,Â¹â?°.0â?´,â?¹]hexadecan-9-yl}methyl acetate	[M-2H2O+H]+	Proline oxidation to 5-hydroxy-2-aminovaleric acid|water	18.01	1	1
{2,11,16-trihydroxy-5,5-dimethyl-14-methylidene-15-oxotetracyclo[11.2.1.0Â¹,Â¹â?°.0â?´,â?¹]hexadecan-9-yl}methyl acetate	[M-H2O+H]+	Proline oxidation to 5-hydroxy-2-aminovaleric acid|water	18.01	2	1
{2,11,16-trihydroxy-5,5-dimethyl-14-methylidene-15-oxotetracyclo[11.2.1.0Â¹,Â¹â?°.0â?´,â?¹]hexadecan-9-yl}methyl acetate	[M+H]+	replacement of proton with ammonium ion	17.027	2	1
{2,11,16-trihydroxy-5,5-dimethyl-14-methylidene-15-oxotetracyclo[11.2.1.0Â¹,Â¹â?°.0â?´,â?¹]hexadecan-9-yl}methyl acetate	[M+H]+	Dehydration|Pyro-glu from E|carbodiimide crosslinker	-18.011	2	1
{2,11,16-trihydroxy-5,5-dimethyl-14-methylidene-15-oxotetracyclo[11.2.1.0Â¹,Â¹â?°.0â?´,â?¹]hexadecan-9-yl}methyl acetate	[M-H2O+H]+	Dehydration|Pyro-glu from E|carbodiimide crosslinker	-18.011	1	1
{2,11,16-trihydroxy-5,5-dimethyl-14-methylidene-15-oxotetracyclo[11.2.1.0Â¹,Â¹â?°.0â?´,â?¹]hexadecan-9-yl}methyl acetate	[M+H]+	unspecified	-36.021	2	1
yohimbine A	[M+H]+	formaldehyde adduct|methylation and reduction|unspecified	12	1	1
yohimbine A	[M+H]+	Pro->Val substitution|reduction	2.016	1	1
xylophloridzin-emf	[M+H]+	unspecified	30.021	1	1
xylophloridzin-emf	[M+H]+	Ala->Thr substitution|Gly->Ser substitution|desmethylation + reduction of sulfoxide|formaldehyde induced modifications|hydroxymethyl	30.011	2	3
xylophloridzin-emf	[M+H]+	Cys->Glu substitution	26.03	1	1
xylophloridzin-emf	[M+H]+	Ala->Ser substitution|Oxidation or Hydroxylation|Phe->Tyr substitution	15.995	9	7
xylophloridzin-emf	[M+H]+	unspecified	-132.042	7	5
xentrivalpeptide Q	[M+H]+	Acetylhypusine|Serine	113.085	1	1
xentrivalpeptide Q	[M+H]+	N-isopropylcarboxamidomethyl|Tyrosine analog	99.069	1	1
xentrivalpeptide Q	[M+H]+	Bu fragment of BuUrBu crosslinker|N-ethyl iodoacetamide-d0	85.053	1	1
xentrivalpeptide Q	[M+H]+	Asn->Gln substitution|Asp->Glu substitution|Gly->Ala substitution|Methylation|Ser->Thr substitution|Val->Leu/Ile substitution|chain elongation	14.016	1	1
xentrivalpeptide A	[M+H]+	Ala->Ser substitution|Oxidation or Hydroxylation|Phe->Tyr substitution	15.995	1	1
xentrivalpeptide A	[M+H]+	Asn->Gln substitution|Asp->Glu substitution|Gly->Ala substitution|Methylation|Ser->Thr substitution|Val->Leu/Ile substitution|chain elongation	14.016	1	1
xentrivalpeptide A	[M+H]+	Ala->Gly substitution|Gln->Asn substitution|Glu->Asp substitution|Leu/Ile->Val substitution|Thr->Ser substitution	-14.016	1	1
xentrivalpeptide A	[M+H]+	unspecified	-16.068	1	1
xentrivalpeptide A	[M+H]+	Phe->Leu/Ile substitution	-33.984	1	1
xentrivalpeptide A	[M+H]+	Tyr->Thr substitution|unspecified	-62.015	1	1
xentrivalpeptide A	[M+H]+	Phe->Ala substitution|Tyr->Ser substitution|unspecified	-76.031	1	1
xentrivalpeptide A	[M+H]+	unspecified	-99.064	1	1
xenobactin	[M+H]+	Acrolein addition +76|Ala->Phe substitution|Ser->Tyr substitution|unspecified	76.031	1	1
xenobactin	[M+H]+	Proline oxidation to 5-hydroxy-2-aminovaleric acid|water	18.01	1	1
xenobactin	[M+H]+	Asn->Gln substitution|Asp->Glu substitution|Gly->Ala substitution|Methylation|Ser->Thr substitution|Val->Leu/Ile substitution|chain elongation	14.016	1	1
xenobactin	[M+H]+	Ala->Gly substitution|Gln->Asn substitution|Glu->Asp substitution|Leu/Ile->Val substitution|Thr->Ser substitution	-14.016	1	1
vitexin-2-alpha-L-rhamnopyranoside	[M+H]+	caffeic acid	162.033	3	1
vitexin-2-alpha-L-rhamnopyranoside	[M+H]+	S-(2-monomethylsuccinyl) cysteine	130.026	4	2
vitexin-2-alpha-L-rhamnopyranoside	[M+H]+	Pro->Glu substitution|dihydroxy	31.99	1	1
vitexin-2-alpha-L-rhamnopyranoside	[M+H]+	Ala->Thr substitution|Gly->Ser substitution|desmethylation + reduction of sulfoxide|formaldehyde induced modifications|hydroxymethyl	30.011	4	2
vitexin-2-alpha-L-rhamnopyranoside	[M+H]+	Ala->Ser substitution|Oxidation or Hydroxylation|Phe->Tyr substitution	15.995	7	11
vitexin-2-alpha-L-rhamnopyranoside	[M+H]+	Asn->Gln substitution|Asp->Glu substitution|Gly->Ala substitution|Methylation|Ser->Thr substitution|Val->Leu/Ile substitution|chain elongation	14.016	3	1
vitexin-2-alpha-L-rhamnopyranoside	[M+H]+	Pro->Val substitution|reduction	2.016	2	1
vitexin-2-alpha-L-rhamnopyranoside	[M+H]+	Ala->Gly substitution|Gln->Asn substitution|Glu->Asp substitution|Leu/Ile->Val substitution|Thr->Ser substitution	-14.016	6	6
vitexin-2-alpha-L-rhamnopyranoside	[M+H]+	Decarboxylation|Proline oxidation to pyrrolidinone|Ser->Gly substitution|Thr->Ala substitution	-30.01	4	1
vitexin	[M+H]+	Pentose	132.042	1	3
vitexin	[M+H]+	Ala->Thr substitution|Gly->Ser substitution|desmethylation + reduction of sulfoxide|formaldehyde induced modifications|hydroxymethyl	30.011	2	3
vitexin	[M+H]+	Ala->Ser substitution|Oxidation or Hydroxylation|Phe->Tyr substitution	15.995	2	2
vitexin	[M+H]+	unspecified	-35.966	1	1
vinorelbine??tartrate	[M+H]+	Val->Glu substitution|quinone|unspecified	29.974	1	1
val-leu-pro-val-pro-gln	[M+H]+	Hexose	162.053	1	2
val-leu-pro-val-pro-gln	[M+H]+	Acetylhypusine|Serine	113.085	11	13
val-leu-pro-val-pro-gln	[M+H]+	Acrolein addition +112	112.052	1	1
val-leu-pro-val-pro-gln	[M+H]+	unspecified	104.062	1	1
val-leu-pro-val-pro-gln	[M+H]+	glycidamide adduct|Threonine analog	87.033	2	2
val-leu-pro-val-pro-gln	[M+H]+	unspecified|Acrylamide adduct|Gly->Gln substitution|unspecified|Sarcosine	71.037	7	6
val-leu-pro-val-pro-gln	[M+H]+	Piperidination|unspecified	68.063	2	2
val-leu-pro-val-pro-gln	[M+H]+	unspecified|Addition of Glycine|Ala->Gln substitution|Gly->Asn substitution|Iodoacetamide derivative	57.022	2	2
val-leu-pro-val-pro-gln	[M+H]+	unspecified	54.047	1	1
val-leu-pro-val-pro-gln	[M+H]+	Guanidination|amidino|unspecified	42.021	1	1
val-leu-pro-val-pro-gln	[M+H]+	Acetylation|Ser->Glu substitution|unspecified	42.01	3	4
val-leu-pro-val-pro-gln	[M+H]+	Phe->Trp substitution|unspecified	39.011	1	1
val-leu-pro-val-pro-gln	[M+H]+	Formylation|Ser->Asp substitution|Thr->Glu substitution	27.995	3	3
val-leu-pro-val-pro-gln	[M+H]+	Cys->Glu substitution	26.03	1	1
val-leu-pro-val-pro-gln	[M+H]+	Acetaldehyde +26|Ala->Pro substitution|unspecified	26.016	7	7
val-leu-pro-val-pro-gln	[M+H]+	Replacement of 2 protons by magnesium	21.972	1	1
val-leu-pro-val-pro-gln	[M+H]+	Oxidised 2H(3) labelled Methionine|Gln->Phe substitution	19.012	2	3
val-leu-pro-val-pro-gln	[M+H]+	Pro->Leu/Ile substitution|unspecified	16.031	1	1
val-leu-pro-val-pro-gln	[M+H]+	Asn->Gln substitution|Asp->Glu substitution|Gly->Ala substitution|Methylation|Ser->Thr substitution|Val->Leu/Ile substitution|chain elongation	14.016	3	3
val-leu-pro-val-pro-gln	[M+H]+	13C3 label for SILAC	3.01	1	1
val-leu-pro-val-pro-gln	[M+H]+	Gln->Met substitution	2.979	1	1
val-leu-pro-val-pro-gln	[M+H]+	Pro->Val substitution|reduction	2.016	1	1
val-leu-pro-val-pro-gln	[M+H]+	unspecified	-1.023	1	1
val-leu-pro-val-pro-gln	[M+H]+	unspecified	-49.086	11	10
val-leu-pro-val-pro-gln	[M+H]+	unspecified	-99.064	18	18
val-leu-pro-val-pro-gln	[M+H]+	unspecified	-325.695	14	17
ursodeoxycholic acid	[M-H2O+H]+	2-amino-3-oxo-butanoic_acid|Intact disulfide bridge|Val->Pro substitution	-2.016	1	1
unpublished peptide11M4	[M+H]+	Ala->Gly substitution|Gln->Asn substitution|Glu->Asp substitution|Leu/Ile->Val substitution|Thr->Ser substitution	-14.016	1	2
unpublished ME5.F6	[M+H]+	replacement of proton with ammonium ion	17.027	4	4
unpublished ME5.F6	[M+H]+	Ala->Gly substitution|Gln->Asn substitution|Glu->Asp substitution|Leu/Ile->Val substitution|Thr->Ser substitution	-14.016	4	5
undecylprodigiosin	[M+H]+	Ala->Gly substitution|Gln->Asn substitution|Glu->Asp substitution|Leu/Ile->Val substitution|Thr->Ser substitution	-14.016	1	1
undecylprodigiosin	[M+H]+	Met->Cys substitution|Val->Ala substitution	-28.031	1	1
tunicamycin I	[M+H]+	Diethylation, analogous to Dimethylation|Gly->Leu/Ile substitution	56.062	2	1
tunicamycin I	[M+H]+	Ala->Leu/Ile substitution|Gly->Val substitution|Propyl|tri-Methylation|unspecified	42.047	2	1
tunicamycin I	[M+H]+	Gly->Pro substitution|Propionaldehyde +40|unspecified	40.031	2	1
tunicamycin I	[M+H]+	unspecified	30.047	1	1
tunicamycin I	[M+H]+	Acetaldehyde +28|Ala->Val substitution|Cys->Met substitution|Ethylation|di-Methylation	28.031	2	1
tunicamycin I	[M+H]+	Asn->Gln substitution|Asp->Glu substitution|Gly->Ala substitution|Methylation|Ser->Thr substitution|Val->Leu/Ile substitution|chain elongation	14.016	2	2
tunicamycin I	[M+H]+	Ala->Gly substitution|Gln->Asn substitution|Glu->Asp substitution|Leu/Ile->Val substitution|Thr->Ser substitution	-14.016	2	2
tunicamycin I	[M+H]+	Met->Cys substitution|Val->Ala substitution	-28.031	1	1
trimethyl(2-{[3-[octadec-9-en-1-yloxy]-2-(octadecanoyloxy)propyl phosphonato]oxy}ethyl)azanium	[M+CH3COO]-	Acetaldehyde +28|Ala->Val substitution|Cys->Met substitution|Ethylation|di-Methylation	28.031	1	1
trimethyl(2-{[3-[octadec-9-en-1-yloxy]-2-(octadecanoyloxy)propyl phosphonato]oxy}ethyl)azanium	[M+CH3COO]-	Met->Cys substitution|Val->Ala substitution	-28.031	1	1
trimethyl(2-{[3-[octadec-11-enoyloxy]-2-[octadeca-9.12-dienoyloxy]propyl phosphonato]oxy}ethyl)azanium	[M+CH3COO]-	unspecified	30.047	1	1
trimethyl(2-{[3-[octadec-11-enoyloxy]-2-[octadeca-9.12-dienoyloxy]propyl phosphonato]oxy}ethyl)azanium	[M+CH3COO]-	unspecified	29.1	1	1
trimethyl(2-{[3-[octadec-11-enoyloxy]-2-[octadeca-9.12-dienoyloxy]propyl phosphonato]oxy}ethyl)azanium	[M+CH3COO]-	Acetaldehyde +28|Ala->Val substitution|Cys->Met substitution|Ethylation|di-Methylation	28.031	2	2
trimethyl(2-{[3-[octadec-11-enoyloxy]-2-[octadeca-9.12-dienoyloxy]propyl phosphonato]oxy}ethyl)azanium	[M+H]+	Acetaldehyde +28|Ala->Val substitution|Cys->Met substitution|Ethylation|di-Methylation	28.031	1	1
trimethyl(2-{[3-[octadec-11-enoyloxy]-2-[octadeca-9.12-dienoyloxy]propyl phosphonato]oxy}ethyl)azanium	[M+CH3COO]-	unspecified	28.021	2	2
trimethyl(2-{[3-[octadec-11-enoyloxy]-2-[octadeca-9.12-dienoyloxy]propyl phosphonato]oxy}ethyl)azanium	[M+CH3COO]-	Acetaldehyde +26|Ala->Pro substitution|unspecified	26.016	4	4
trimethyl(2-{[3-[octadec-11-enoyloxy]-2-[octadeca-9.12-dienoyloxy]propyl phosphonato]oxy}ethyl)azanium	[M+H]+	Acetaldehyde +26|Ala->Pro substitution|unspecified	26.016	1	1
trimethyl(2-{[3-[octadec-11-enoyloxy]-2-[octadeca-9.12-dienoyloxy]propyl phosphonato]oxy}ethyl)azanium	[M+CH3COO]-	unspecified	24.007	1	1
trimethyl(2-{[3-[octadec-11-enoyloxy]-2-[octadeca-9.12-dienoyloxy]propyl phosphonato]oxy}ethyl)azanium	[M+CH3COO]-	unspecified	24	2	2
trimethyl(2-{[3-[octadec-11-enoyloxy]-2-[octadeca-9.12-dienoyloxy]propyl phosphonato]oxy}ethyl)azanium	[M+H]+	unspecified	23.99	1	1
trimethyl(2-{[3-[octadec-11-enoyloxy]-2-[octadeca-9.12-dienoyloxy]propyl phosphonato]oxy}ethyl)azanium	[M+CH3COO]-	Cys->Asp substitution	12.017	1	1
trimethyl(2-{[3-[octadec-11-enoyloxy]-2-[octadeca-9.12-dienoyloxy]propyl phosphonato]oxy}ethyl)azanium	[M+CH3COO]-	x2 reduction	4.032	3	4
trimethyl(2-{[3-[octadec-11-enoyloxy]-2-[octadeca-9.12-dienoyloxy]propyl phosphonato]oxy}ethyl)azanium	[M+H]+	x2 reduction	4.032	1	1
trimethyl(2-{[3-[octadec-11-enoyloxy]-2-[octadeca-9.12-dienoyloxy]propyl phosphonato]oxy}ethyl)azanium	[M+H]+	SILAC	4.02	1	3
trimethyl(2-{[3-[octadec-11-enoyloxy]-2-[octadeca-9.12-dienoyloxy]propyl phosphonato]oxy}ethyl)azanium	[M+CH3COO]-	unspecified	3.084	1	1
trimethyl(2-{[3-[octadec-11-enoyloxy]-2-[octadeca-9.12-dienoyloxy]propyl phosphonato]oxy}ethyl)azanium	[M+CH3COO]-	Pro->Val substitution|reduction	2.016	2	4
trimethyl(2-{[3-[octadec-11-enoyloxy]-2-[octadeca-9.12-dienoyloxy]propyl phosphonato]oxy}ethyl)azanium	[M+CH3COO]-	2-amino-3-oxo-butanoic_acid|Intact disulfide bridge|Val->Pro substitution	-2.016	2	3
trimethyl(2-{[3-[octadec-11-enoyloxy]-2-[octadeca-9.12-dienoyloxy]propyl phosphonato]oxy}ethyl)azanium	[M+H]+	2-amino-3-oxo-butanoic_acid|Intact disulfide bridge|Val->Pro substitution	-2.016	1	1
trimethyl(2-{[3-[octadec-11-enoyloxy]-2-[octadeca-9.12-dienoyloxy]propyl phosphonato]oxy}ethyl)azanium	[M+CH3COO]-	unspecified	-21.984	1	1
trimethyl(2-{[3-[octadec-11-enoyloxy]-2-[octadeca-9.12-dienoyloxy]propyl phosphonato]oxy}ethyl)azanium	[M+CH3COO]-	unspecified	-23.999	1	2
trimethyl(2-{[3-[octadec-11-enoyloxy]-2-[octadeca-9.12-dienoyloxy]propyl phosphonato]oxy}ethyl)azanium	[M+CH3COO]-	Pro->Ala substitution|unspecified	-26.015	2	3
trimethyl(2-{[3-[octadec-11-enoyloxy]-2-[octadeca-9.12-dienoyloxy]propyl phosphonato]oxy}ethyl)azanium	[M+CH3COO]-	Met->Cys substitution|Val->Ala substitution	-28.031	1	1
trimethyl(2-{[3-[octadec-11-enoyloxy]-2-[octadeca-9.12-dienoyloxy]propyl phosphonato]oxy}ethyl)azanium	[M+CH3COO]-	Phe->Pro substitution|unspecified	-50.015	1	1
trimethyl(2-{[3-[octadec-11-enoyloxy]-2-[octadeca-9.12-dienoyloxy]propyl phosphonato]oxy}ethyl)azanium	[M+CH3COO]-	unspecified	-54.047	2	2
trimethyl(2-{[3-[octadec-11-enoyloxy]-2-[octadeca-9.12-dienoyloxy]propyl phosphonato]oxy}ethyl)azanium	[M+CH3COO]-	unspecified	-64.031	1	1
trimethyl(2-{[3-[octadec-11-enoyloxy]-2-[octadeca-9.12-dienoyloxy]propyl phosphonato]oxy}ethyl)azanium	[M+CH3COO]-	unspecified	-78.992	1	1
trimethyl(2-{[2-[octadec-9-enoyloxy]-3-(pentadecanoyloxy)propyl phosphonato]oxy}ethyl)azanium	[M+CH3COO]-	unspecified	28.068	1	1
trimethyl(2-{[2-[octadec-9-enoyloxy]-3-(pentadecanoyloxy)propyl phosphonato]oxy}ethyl)azanium	[M+CH3COO]-	Asn->Gln substitution|Asp->Glu substitution|Gly->Ala substitution|Methylation|Ser->Thr substitution|Val->Leu/Ile substitution|chain elongation	14.016	1	1
trimethyl(2-{[2-[octadec-9-enoyloxy]-3-(pentadecanoyloxy)propyl phosphonato]oxy}ethyl)azanium	[M+CH3COO]-	Ala->Gly substitution|Gln->Asn substitution|Glu->Asp substitution|Leu/Ile->Val substitution|Thr->Ser substitution	-14.016	1	1
trimethyl(2-{[2-[octadec-9-enoyloxy]-3-(pentadecanoyloxy)propyl phosphonato]oxy}ethyl)azanium	[M+CH3COO]-	unspecified	-25.979	1	1
trimethyl(2-{[2-[octadec-9-enoyloxy]-3-(octadecanoyloxy)propyl phosphono]oxy}ethyl)azanium	[M+CH3COO]-	unspecified|unspecified	76.016	1	1
trimethyl(2-{[2-[octadec-9-enoyloxy]-3-(octadecanoyloxy)propyl phosphono]oxy}ethyl)azanium	[M+CH3COO]-	Pro->Phe substitution|unspecified	50.016	1	1
trimethyl(2-{[2-[octadec-9-enoyloxy]-3-(octadecanoyloxy)propyl phosphono]oxy}ethyl)azanium	[M+Na]+	Pro->Phe substitution|unspecified	50.016	1	1
trimethyl(2-{[2-[octadec-9-enoyloxy]-3-(octadecanoyloxy)propyl phosphono]oxy}ethyl)azanium	[M+Na]+	Beta-methylthiolation|Gly->Cys substitution	45.985	1	1
trimethyl(2-{[2-[octadec-9-enoyloxy]-3-(octadecanoyloxy)propyl phosphono]oxy}ethyl)azanium	[M+H]+	Gly->Pro substitution|Propionaldehyde +40|unspecified	40.031	1	1
trimethyl(2-{[2-[octadec-9-enoyloxy]-3-(octadecanoyloxy)propyl phosphono]oxy}ethyl)azanium	[M+CH3COO]-	unspecified	24	1	1
trimethyl(2-{[2-[octadec-9-enoyloxy]-3-(octadecanoyloxy)propyl phosphono]oxy}ethyl)azanium	[M+Na]+	Sodium adduct|glyoxal-derived AGE	21.984	1	1
trimethyl(2-{[2-[octadec-9-enoyloxy]-3-(octadecanoyloxy)propyl phosphono]oxy}ethyl)azanium	[M+Na]+	unspecified	19.969	1	1
trimethyl(2-{[2-[octadec-9-enoyloxy]-3-(octadecanoyloxy)propyl phosphono]oxy}ethyl)azanium	[M+Na]+	Leu/Ile->Met substitution	17.955	1	1
trimethyl(2-{[2-[octadec-9-enoyloxy]-3-(octadecanoyloxy)propyl phosphono]oxy}ethyl)azanium	[M+CH3COO]-	Pro->Val substitution|reduction	2.016	1	1
trimethyl(2-{[2-[octadec-9-enoyloxy]-3-(octadecanoyloxy)propyl phosphono]oxy}ethyl)azanium	[M+H]+	unspecified	-1.023	1	1
trimethyl(2-{[2-[octadec-9-enoyloxy]-3-(octadecanoyloxy)propyl phosphono]oxy}ethyl)azanium	[M+Na]+	2-amino-3-oxo-butanoic_acid|Intact disulfide bridge|Val->Pro substitution	-2.016	2	4
trimethyl(2-{[2-[octadec-9-enoyloxy]-3-(octadecanoyloxy)propyl phosphono]oxy}ethyl)azanium	[M+Na]+	unspecified	-6.046	1	1
trimethyl(2-{[2-[octadec-9-enoyloxy]-3-(octadecanoyloxy)propyl phosphono]oxy}ethyl)azanium	[M+CH3COO]-	Met->Cys substitution|Val->Ala substitution	-28.031	1	1
trimethyl(2-{[2-[octadec-9-enoyloxy]-3-(octadecanoyloxy)propyl phosphono]oxy}ethyl)azanium	[M+Na]+	Met->Cys substitution|Val->Ala substitution	-28.031	2	3
trimethyl(2-{[2-[octadec-11-enoyloxy]-3-[octadec-9-enoyloxy]propyl phosphonato]oxy}ethyl)azanium	[M+H]+	unspecified	58.078	1	1
trimethyl(2-{[2-[octadec-11-enoyloxy]-3-[octadec-9-enoyloxy]propyl phosphonato]oxy}ethyl)azanium	[M+H]+	Pro->Phe substitution|unspecified	50.016	1	1
trimethyl(2-{[2-[octadec-11-enoyloxy]-3-[octadec-9-enoyloxy]propyl phosphonato]oxy}ethyl)azanium	[M+H]+	Val->Phe substitution	48	1	1
trimethyl(2-{[2-[octadec-11-enoyloxy]-3-[octadec-9-enoyloxy]propyl phosphonato]oxy}ethyl)azanium	[M+H]+	unspecified	37.978	1	1
trimethyl(2-{[2-[octadec-11-enoyloxy]-3-[octadec-9-enoyloxy]propyl phosphonato]oxy}ethyl)azanium	[M+H]+	Acetaldehyde +28|Ala->Val substitution|Cys->Met substitution|Ethylation|di-Methylation	28.031	1	1
trimethyl(2-{[2-[octadec-11-enoyloxy]-3-[octadec-9-enoyloxy]propyl phosphonato]oxy}ethyl)azanium	[M+H]+	unspecified	27.084	2	2
trimethyl(2-{[2-[octadec-11-enoyloxy]-3-[octadec-9-enoyloxy]propyl phosphonato]oxy}ethyl)azanium	[M+H]+	Acetaldehyde +26|Ala->Pro substitution|unspecified	26.016	1	1
trimethyl(2-{[2-[octadec-11-enoyloxy]-3-[octadec-9-enoyloxy]propyl phosphonato]oxy}ethyl)azanium	[M+H]+	cyano	24.997	1	1
trimethyl(2-{[2-[octadec-11-enoyloxy]-3-[octadec-9-enoyloxy]propyl phosphonato]oxy}ethyl)azanium	[M+H]+	unspecified	24	1	1
trimethyl(2-{[2-[octadec-11-enoyloxy]-3-[octadec-9-enoyloxy]propyl phosphonato]oxy}ethyl)azanium	[M+H]+	Sodium adduct|glyoxal-derived AGE	21.984	1	1
trimethyl(2-{[2-[octadec-11-enoyloxy]-3-[octadec-9-enoyloxy]propyl phosphonato]oxy}ethyl)azanium	[M+H]+	Pro->Val substitution|reduction	2.016	5	5
trimethyl(2-{[2-[octadec-11-enoyloxy]-3-[octadec-9-enoyloxy]propyl phosphonato]oxy}ethyl)azanium	[M+H]+	C isotope	1.003	3	5
trimethyl(2-{[2-[octadec-11-enoyloxy]-3-[octadec-9-enoyloxy]propyl phosphonato]oxy}ethyl)azanium	[M+H]+	2-amino-3-oxo-butanoic_acid|Intact disulfide bridge|Val->Pro substitution	-2.016	8	24
trimethyl(2-{[2-[octadec-11-enoyloxy]-3-[octadec-9-enoyloxy]propyl phosphonato]oxy}ethyl)azanium	[M+H]+	unspecified	-4.031	6	7
trimethyl(2-{[2-[octadec-11-enoyloxy]-3-[octadec-9-enoyloxy]propyl phosphonato]oxy}ethyl)azanium	[M+H]+	unspecified	-12	1	1
trimethyl(2-{[2-[octadec-11-enoyloxy]-3-[octadec-9-enoyloxy]propyl phosphonato]oxy}ethyl)azanium	[M+H]+	Ala->Gly substitution|Gln->Asn substitution|Glu->Asp substitution|Leu/Ile->Val substitution|Thr->Ser substitution	-14.016	1	1
trimethyl(2-{[2-[octadec-11-enoyloxy]-3-[octadec-9-enoyloxy]propyl phosphonato]oxy}ethyl)azanium	[M+H]+	Pro->Ala substitution|unspecified	-26.015	6	7
trimethyl(2-{[2-[octadec-11-enoyloxy]-3-[octadec-9-enoyloxy]propyl phosphonato]oxy}ethyl)azanium	[M+H]+	Met->Cys substitution|Val->Ala substitution	-28.031	4	5
trimethyl(2-{[2-[octadec-11-enoyloxy]-3-[octadec-9-enoyloxy]propyl phosphonato]oxy}ethyl)azanium	[M+H]+	unspecified	-30.047	1	1
trimethyl(2-{[2-[octadec-11-enoyloxy]-3-[octadec-9-enoyloxy]propyl phosphonato]oxy}ethyl)azanium	[M+H]+	unspecified	-39.994	1	1
trimethyl(2-{[2-[octadec-11-enoyloxy]-3-[octadec-9-enoyloxy]propyl phosphonato]oxy}ethyl)azanium	[M+H]+	Pro->Gly substitution|unspecified	-40.032	1	1
trimethyl(2-{[2-[octadec-11-enoyloxy]-3-[octadec-9-enoyloxy]propyl phosphonato]oxy}ethyl)azanium	[M+H]+	Glu->Ser substitution|unspecified	-42.01	1	1
trimethyl(2-{[2-[octadec-11-enoyloxy]-3-[octadec-9-enoyloxy]propyl phosphonato]oxy}ethyl)azanium	[M+H]+	Leu/Ile->Ala substitution|Val->Gly substitution|unspecified	-42.047	1	1
trimethyl(2-{[2-[octadec-11-enoyloxy]-3-[octadec-9-enoyloxy]propyl phosphonato]oxy}ethyl)azanium	[M+H]+	unspecified	-54.047	3	3
trimethyl(2-{[2-[octadec-11-enoyloxy]-3-[octadec-9-enoyloxy]propyl phosphonato]oxy}ethyl)azanium	[M+H]+	unspecified	-80.062	1	1
trimethyl(2-{[2-[octadec-11-enoyloxy]-3-[octadec-9-enoyloxy]propyl phosphonato]oxy}ethyl)azanium	[M+H]+	unspecified	-83.025	1	1
trimethyl(2-{[2-[octadec-11-enoyloxy]-3-[octadec-9-enoyloxy]propyl phosphonato]oxy}ethyl)azanium	[M+H]+	unspecified	-110.146	1	1
trimethyl(2-{[2-[octadec-11-enoyloxy]-3-[octadec-9-enoyloxy]propyl phosphonato]oxy}ethyl)azanium	[M+H]+	unspecified	-112.162	1	1
trimethyl(2-{[2-[octadec-11-enoyloxy]-3-[octadec-9-enoyloxy]propyl phosphonato]oxy}ethyl)azanium	[M+H]+	unspecified	-136.125	1	1
trimethyl(2-{[2-[octadec-11-enoyloxy]-3-[octadec-9-en-1-yloxy]propyl phosphonato]oxy}ethyl)azanium	[M+H]+	unspecified	27.978	1	1
trimethyl(2-{[2-[octadec-11-enoyloxy]-3-[octadec-9-en-1-yloxy]propyl phosphonato]oxy}ethyl)azanium	[M+H]+	Pro->Val substitution|reduction	2.016	2	2
trimethyl(2-{[2-[octadec-11-enoyloxy]-3-[octadec-9-en-1-yloxy]propyl phosphonato]oxy}ethyl)azanium	[M+H]+	unspecified	-2.007	1	2
trimethyl(2-{[2-[octadec-11-enoyloxy]-3-[octadec-9-en-1-yloxy]propyl phosphonato]oxy}ethyl)azanium	[M+H]+	2-amino-3-oxo-butanoic_acid|Intact disulfide bridge|Val->Pro substitution	-2.016	1	3
trimethyl(2-{[2-[octadec-11-enoyloxy]-3-[octadec-9-en-1-yloxy]propyl phosphonato]oxy}ethyl)azanium	[M+H]+	unspecified	-2.052	2	2
trimethyl(2-{[2-[octadec-11-enoyloxy]-3-[octadec-9-en-1-yloxy]propyl phosphonato]oxy}ethyl)azanium	[M+H]+	unspecified	-4.031	2	2
trimethyl(2-{[2-[octadec-11-enoyloxy]-3-[octadec-9-en-1-yloxy]propyl phosphonato]oxy}ethyl)azanium	[M+H]+	unspecified|Tyr->His substitution	-26.001	1	1
trimethyl(2-{[2-[octadec-11-enoyloxy]-3-[octadec-9-en-1-yloxy]propyl phosphonato]oxy}ethyl)azanium	[M+H]+	Pro->Ala substitution|unspecified	-26.015	1	1
trimethyl(2-{[2-[octadec-11-enoyloxy]-3-[octadec-9-en-1-yloxy]propyl phosphonato]oxy}ethyl)azanium	[M+H]+	Glu->Cys substitution	-26.032	1	1
trimethyl(2-{[2-[octadec-11-enoyloxy]-3-[octadec-9-en-1-yloxy]propyl phosphonato]oxy}ethyl)azanium	[M+H]+	Met->Cys substitution|Val->Ala substitution	-28.031	1	1
trimethyl(2-{[2-[octadec-11-enoyloxy]-3-[octadec-9-en-1-yloxy]propyl phosphonato]oxy}ethyl)azanium	[M+H]+	unspecified	-40.067	1	1
trimethyl(2-{[2-[octadec-11-enoyloxy]-3-[octadec-9-en-1-yloxy]propyl phosphonato]oxy}ethyl)azanium	[M+H]+	unspecified	-68.099	1	1
trihydroxyflavone C-hexoside	[M-H]-	unspecified|Dihydroxy methylglyoxal adduct|Gly->Glu substitution|carboxyethyl	72.021	1	1
trihydroxyflavone C-hexoside	[M-H]-	Beta-methylthiolation|Gly->Cys substitution	45.985	1	1
trihydroxyflavone C-hexoside	[M-H]-	Ethanolation|Gly->Thr substitution|PEG repeat unit|unspecified	44.026	1	2
trihydroxyflavone C-hexoside	[M-H]-	Acetylation|Ser->Glu substitution|unspecified	42.01	1	1
trihydroxyflavone C-hexoside	[M-H]-	Ala->Ser substitution|Oxidation or Hydroxylation|Phe->Tyr substitution	15.995	1	1
trihydroxyflavone C-hexoside	[M-H]-	Pro->Val substitution|reduction	2.016	1	1
trihydroxyflavone C-hexoside	[M-H]-	Dehydration|Pyro-glu from E|carbodiimide crosslinker	-18.011	1	1
trihydroxyflavone C-hexoside	[M-H]-	unspecified	-41.975	1	1
trans-trans-10,11-Epoxyfarnesenic acid methyl ester	[M-H2O+H]+	unspecified|unspecified	82.005	2	1
trans-trans-10,11-Epoxyfarnesenic acid methyl ester	[M-H2O+H]+	unspecified|Dihydroxy methylglyoxal adduct|Gly->Glu substitution|carboxyethyl	72.021	1	1
trans-trans-10,11-Epoxyfarnesenic acid methyl ester	[M-H2O+H]+	unspecified|Crotonylation|unspecified	68.025	1	1
trans-trans-10,11-Epoxyfarnesenic acid methyl ester	[M-H2O+H]+	Ala->Glu substitution|Gly->Asp substitution|Iodoacetic acid derivative|unspecified|unspecified	58.005	1	1
trans-trans-10,11-Epoxyfarnesenic acid methyl ester	[M-H2O+H]+	unspecified|Acrolein addition +56|Propionate labeling reagent light form (N-term & K)|unspecified	56.026	1	1
trans-trans-10,11-Epoxyfarnesenic acid methyl ester	[M-H2O+H]+	Ala->Asp substitution|Carboxylation	43.991	1	1
trans-trans-10,11-Epoxyfarnesenic acid methyl ester	[M-H2O+H]+	unspecified	41.974	1	1
trans-trans-10,11-Epoxyfarnesenic acid methyl ester	[M-H2O+H]+	extra OH sodium adduct|Glyoxal-derived hydroimiadazolone|S-carbamoylmethylcysteine cyclization (N-terminus)|unspecified	39.994	3	3
trans-trans-10,11-Epoxyfarnesenic acid methyl ester	[M-H2O+H]+	Acrolein addition +38|unspecified	38.015	1	1
trans-trans-10,11-Epoxyfarnesenic acid methyl ester	[M-H2O+H]+	unspecified	37.978	1	4
trans-trans-10,11-Epoxyfarnesenic acid methyl ester	[M-H2O+H]+	unspecified	36	1	1
trans-trans-10,11-Epoxyfarnesenic acid methyl ester	[M-H2O+H]+	unspecified	31.953	1	1
trans-trans-10,11-Epoxyfarnesenic acid methyl ester	[M-H2O+H]+	Ala->Thr substitution|Gly->Ser substitution|desmethylation + reduction of sulfoxide|formaldehyde induced modifications|hydroxymethyl	30.011	1	4
trans-trans-10,11-Epoxyfarnesenic acid methyl ester	[M-H2O+H]+	Acetaldehyde +28|Ala->Val substitution|Cys->Met substitution|Ethylation|di-Methylation	28.031	2	2
trans-trans-10,11-Epoxyfarnesenic acid methyl ester	[M-H2O+H]+	Acetaldehyde +26|Ala->Pro substitution|unspecified	26.016	2	4
trans-trans-10,11-Epoxyfarnesenic acid methyl ester	[M-H2O+H]+	unspecified	24	1	1
trans-trans-10,11-Epoxyfarnesenic acid methyl ester	[M-H2O+H]+	unspecified	21.022	2	2
trans-trans-10,11-Epoxyfarnesenic acid methyl ester	[M-H2O+H]+	Proline oxidation to 5-hydroxy-2-aminovaleric acid|water	18.01	3	2
trans-trans-10,11-Epoxyfarnesenic acid methyl ester	[M-H2O+H]+	Ala->Ser substitution|Oxidation or Hydroxylation|Phe->Tyr substitution	15.995	1	1
trans-trans-10,11-Epoxyfarnesenic acid methyl ester	[M-H2O+H]+	Asn->Gln substitution|Asp->Glu substitution|Gly->Ala substitution|Methylation|Ser->Thr substitution|Val->Leu/Ile substitution|chain elongation	14.016	1	1
trans-trans-10,11-Epoxyfarnesenic acid methyl ester	[M-H2O+H]+	Thr->Asp substitution|Tryptophan oxidation to oxolactone|aldehyde and ketone modifications|hydroxylation difference carboxylation|proline oxidation to pyroglutamic acid	13.979	1	3
trans-trans-10,11-Epoxyfarnesenic acid methyl ester	[M-H2O+H]+	unspecified	13.941	1	1
trans-trans-10,11-Epoxyfarnesenic acid methyl ester	[M-H2O+H]+	unspecified	11.926	1	1
trans-trans-10,11-Epoxyfarnesenic acid methyl ester	[M-H2O+H]+	C isotope	1.003	1	1
trans-trans-10,11-Epoxyfarnesenic acid methyl ester	[M-H2O+H]+	2-amino-3-oxo-butanoic_acid|Intact disulfide bridge|Val->Pro substitution	-2.016	3	5
trans-trans-10,11-Epoxyfarnesenic acid methyl ester	[M-H2O+H]+	unspecified	-10.057	2	3
trans-trans-10,11-Epoxyfarnesenic acid methyl ester	[M-H2O+H]+	Ala->Gly substitution|Gln->Asn substitution|Glu->Asp substitution|Leu/Ile->Val substitution|Thr->Ser substitution	-14.016	3	7
trans-trans-10,11-Epoxyfarnesenic acid methyl ester	[M-H2O+H]+	Lys->Asn substitution	-14.052	1	2
trans-trans-10,11-Epoxyfarnesenic acid methyl ester	[M-H2O+H]+	unspecified	-24.037	1	1
trans-trans-10,11-Epoxyfarnesenic acid methyl ester	[M-H2O+H]+	unspecified	-25.017	1	1
trans-trans-10,11-Epoxyfarnesenic acid methyl ester	[M-H2O+H]+	Pro->Ala substitution|unspecified	-26.015	2	3
trans-trans-10,11-Epoxyfarnesenic acid methyl ester	[M-H2O+H]+	Met->Cys substitution|Val->Ala substitution	-28.031	3	8
trans-trans-10,11-Epoxyfarnesenic acid methyl ester	[M-H2O+H]+	unspecified	-28.068	1	2
trans-trans-10,11-Epoxyfarnesenic acid methyl ester	[M-H2O+H]+	unspecified	-32.026	1	1
trans-trans-10,11-Epoxyfarnesenic acid methyl ester	[M-H2O+H]+	unspecified	-38.053	1	1
trans-erioaustralasine hydrate	[M+H]+	Sodium adduct|glyoxal-derived AGE	21.984	2	2
trans-Vaccenic acid	[M+H]+	D-enduracididine|capreomycidine|enduracididine	154.172	1	1
trans-Vaccenic acid	[M-H2O+H]+	unspecified	106.114	1	1
trans-Vaccenic acid	[M+H]+	unspecified	98.109	1	2
trans-Vaccenic acid	[M-H2O+H]+	Acrolein addition +94	94.042	1	1
trans-Vaccenic acid	[M+H]+	2-hydroxyisobutyrylation|Michael addition of hydroxymethylvinyl ketone to cysteine|transamidation of glycine ethyl ester to glutamine	86.036	1	4
trans-Vaccenic acid	[M+H]+	unspecified|unspecified	74.073	2	3
trans-Vaccenic acid	[M+H]+	unspecified|unspecified	74.035	1	1
trans-Vaccenic acid	[M-H2O+H]+	unspecified|unspecified	74.035	1	1
trans-Vaccenic acid	[M+H]+	unspecified|Dihydroxy methylglyoxal adduct|Gly->Glu substitution|carboxyethyl	72.021	1	1
trans-Vaccenic acid	[M+H]+	Val->Tyr substitution|unspecified	63.995	1	2
trans-Vaccenic acid	[M+H]+	unspecified|unspecified	60.057	1	1
trans-Vaccenic acid	[M-H2O+H]+	unspecified|unspecified	60.021	1	1
trans-Vaccenic acid	[M+H]+	unspecified|PPG repeat unit|Reduced acrolein addition +58	58.042	1	1
trans-Vaccenic acid	[M-2H2O+H]+	Ala->Glu substitution|Gly->Asp substitution|Iodoacetic acid derivative|unspecified|unspecified	58.005	4	3
trans-Vaccenic acid	[M+H]+	Diethylation, analogous to Dimethylation|Gly->Leu/Ile substitution	56.062	5	6
trans-Vaccenic acid	[M+H]+	unspecified|Acrolein addition +56|Propionate labeling reagent light form (N-term & K)|unspecified	56.026	3	4
trans-Vaccenic acid	[M+H]+	unspecified	55.079	8	11
trans-Vaccenic acid	[M+H]+	unspecified|Alkene fragment of DSSO crosslinker|MDA adduct +54|Methylglyoxal-derived hydroimidazolone|unspecified	54.01	1	1
trans-Vaccenic acid	[M+H]+	unspecified	53.842	1	4
trans-Vaccenic acid	[M+H]+	unspecified|unspecified	46.042	1	1
trans-Vaccenic acid	[M-H2O+H]+	unspecified|unspecified	46.042	2	3
trans-Vaccenic acid	[M+H]+	unspecified	45.058	1	1
trans-Vaccenic acid	[M+H]+	Ethanolation|Gly->Thr substitution|PEG repeat unit|unspecified	44.026	1	1
trans-Vaccenic acid	[M-H2O+H]+	Ethanolation|Gly->Thr substitution|PEG repeat unit|unspecified	44.026	1	1
trans-Vaccenic acid	[M+H]+	Ala->Leu/Ile substitution|Gly->Val substitution|Propyl|tri-Methylation|unspecified	42.047	2	3
trans-Vaccenic acid	[M-H2O+H]+	Ala->Leu/Ile substitution|Gly->Val substitution|Propyl|tri-Methylation|unspecified	42.047	1	1
trans-Vaccenic acid	[M+H]+	Acetylation|Ser->Glu substitution|unspecified	42.01	1	2
trans-Vaccenic acid	[M+H]+	unspecified	41.937	1	1
trans-Vaccenic acid	[M+H]+	Ser->Gln substitution|amidination of lysines or N-terminal amines with methyl acetimidate|unspecified	41.027	3	5
trans-Vaccenic acid	[M+H]+	extra OH sodium adduct|Glyoxal-derived hydroimiadazolone|S-carbamoylmethylcysteine cyclization (N-terminus)|unspecified	39.994	7	11
trans-Vaccenic acid	[M+H]+	unspecified	38.051	1	1
trans-Vaccenic acid	[M+H]+	unspecified	37.978	1	1
trans-Vaccenic acid	[M+H]+	unspecified	35.037	1	1
trans-Vaccenic acid	[M-2H2O+H]+	Pro->Glu substitution|dihydroxy	31.99	1	1
trans-Vaccenic acid	[M-H2O+H]+	Pro->Glu substitution|dihydroxy	31.99	1	1
trans-Vaccenic acid	[M+H]+	Ala->Thr substitution|Gly->Ser substitution|desmethylation + reduction of sulfoxide|formaldehyde induced modifications|hydroxymethyl	30.011	1	1
trans-Vaccenic acid	[M-2H2O+H]+	Val->Glu substitution|quinone|unspecified	29.974	2	1
trans-Vaccenic acid	[M+H]+	Acetaldehyde +28|Ala->Val substitution|Cys->Met substitution|Ethylation|di-Methylation	28.031	16	40
trans-Vaccenic acid	[M-H2O+H]+	Acetaldehyde +28|Ala->Val substitution|Cys->Met substitution|Ethylation|di-Methylation	28.031	1	1
trans-Vaccenic acid	[M+H]+	Formylation|Ser->Asp substitution|Thr->Glu substitution	27.995	3	3
trans-Vaccenic acid	[M+H]+	Thr->Lys substitution|ethyl amino	27.047	4	5
trans-Vaccenic acid	[M+H]+	unspecified	25.03	1	2
trans-Vaccenic acid	[M-H2O+H]+	His->Arg substitution	19.042	1	1
trans-Vaccenic acid	[M-H2O+H]+	unspecified	18.017	1	1
trans-Vaccenic acid	[M+H]+	Proline oxidation to 5-hydroxy-2-aminovaleric acid|water	18.01	3	3
trans-Vaccenic acid	[M-2H2O+H]+	Proline oxidation to 5-hydroxy-2-aminovaleric acid|water	18.01	1	1
trans-Vaccenic acid	[M-H2O+H]+	Proline oxidation to 5-hydroxy-2-aminovaleric acid|water	18.01	3	10
trans-Vaccenic acid	[M-H2O+H]+	Pro->Asp substitution	17.973	1	1
trans-Vaccenic acid	[M+H]+	replacement of proton with ammonium ion	17.027	2	3
trans-Vaccenic acid	[M-H2O+H]+	replacement of proton with ammonium ion	17.027	3	3
trans-Vaccenic acid	[M+H]+	Ala->Ser substitution|Oxidation or Hydroxylation|Phe->Tyr substitution	15.995	4	7
trans-Vaccenic acid	[M-2H2O+H]+	Ala->Ser substitution|Oxidation or Hydroxylation|Phe->Tyr substitution	15.995	1	2
trans-Vaccenic acid	[M-H2O+H]+	Ala->Ser substitution|Oxidation or Hydroxylation|Phe->Tyr substitution	15.995	2	2
trans-Vaccenic acid	[M+H]+	unspecified	15.921	1	1
trans-Vaccenic acid	[M+H]+	unspecified	15.02	1	1
trans-Vaccenic acid	[M-H2O+H]+	unspecified	15.02	1	1
trans-Vaccenic acid	[M+H]+	Asn->Gln substitution|Asp->Glu substitution|Gly->Ala substitution|Methylation|Ser->Thr substitution|Val->Leu/Ile substitution|chain elongation	14.016	13	16
trans-Vaccenic acid	[M-2H2O+H]+	Asn->Gln substitution|Asp->Glu substitution|Gly->Ala substitution|Methylation|Ser->Thr substitution|Val->Leu/Ile substitution|chain elongation	14.016	2	2
trans-Vaccenic acid	[M+H]+	Thr->Asp substitution|Tryptophan oxidation to oxolactone|aldehyde and ketone modifications|hydroxylation difference carboxylation|proline oxidation to pyroglutamic acid	13.979	3	10
trans-Vaccenic acid	[M+H]+	Asp->Gln substitution|Michael addition with methylamine	13.032	1	1
trans-Vaccenic acid	[M+H]+	formaldehyde adduct|methylation and reduction|unspecified	12	1	2
trans-Vaccenic acid	[M+H]+	unspecified	11.964	5	7
trans-Vaccenic acid	[M-H2O+H]+	unspecified	11.964	2	9
trans-Vaccenic acid	[M+H]+	unspecified	11.926	1	2
trans-Vaccenic acid	[M-H2O+H]+	unspecified	11.926	1	1
trans-Vaccenic acid	[M+H]+	Ser->Pro substitution	10.021	1	2
trans-Vaccenic acid	[M+H]+	unspecified	9.948	2	2
trans-Vaccenic acid	[M-H2O+H]+	unspecified	9.948	1	1
trans-Vaccenic acid	[M-H2O+H]+	Pro->Thr substitution|tryptophan oxidation to kynurenin	3.995	1	1
trans-Vaccenic acid	[M-H2O+H]+	13C3 label for SILAC	3.01	1	1
trans-Vaccenic acid	[M+H]+	Pro->Val substitution|reduction	2.016	1	1
trans-Vaccenic acid	[M-H2O+H]+	Pro->Val substitution|reduction	2.016	3	4
trans-Vaccenic acid	[M+H]+	Val->Thr substitution	1.979	1	1
trans-Vaccenic acid	[M+H]+	unspecified	1.068	1	1
trans-Vaccenic acid	[M+H]+	transamination	1.031	6	14
trans-Vaccenic acid	[M+H]+	unspecified	0.861	1	1
trans-Vaccenic acid	[M+H]+	Amidation|Asp->Asn substitution|Glu->Gln substitution	-0.984	10	17
trans-Vaccenic acid	[M-H2O+H]+	Amidation|Asp->Asn substitution|Glu->Gln substitution	-0.984	1	2
trans-Vaccenic acid	[M+H]+	unspecified	-1.011	1	1
trans-Vaccenic acid	[M+H]+	Asp->Leu/Ile substitution	-1.942	1	1
trans-Vaccenic acid	[M+H]+	unspecified	-2.007	1	1
trans-Vaccenic acid	[M+H]+	2-amino-3-oxo-butanoic_acid|Intact disulfide bridge|Val->Pro substitution	-2.016	28	75
trans-Vaccenic acid	[M-2H2O+H]+	2-amino-3-oxo-butanoic_acid|Intact disulfide bridge|Val->Pro substitution	-2.016	3	3
trans-Vaccenic acid	[M-H2O+H]+	2-amino-3-oxo-butanoic_acid|Intact disulfide bridge|Val->Pro substitution	-2.016	4	6
trans-Vaccenic acid	[M+H]+	unspecified	-2.091	1	1
trans-Vaccenic acid	[M+H]+	unspecified	-3.007	1	1
trans-Vaccenic acid	[M+H]+	Pro->Ser substitution	-10.021	1	1
trans-Vaccenic acid	[M+H]+	unspecified	-12	1	1
trans-Vaccenic acid	[M+H]+	Leu/Ile->Thr substitution|Val->Ser substitution	-12.036	1	2
trans-Vaccenic acid	[M+H]+	unspecified	-12.985	1	1
trans-Vaccenic acid	[M+H]+	Ala->Gly substitution|Gln->Asn substitution|Glu->Asp substitution|Leu/Ile->Val substitution|Thr->Ser substitution	-14.016	19	82
trans-Vaccenic acid	[M-2H2O+H]+	Ala->Gly substitution|Gln->Asn substitution|Glu->Asp substitution|Leu/Ile->Val substitution|Thr->Ser substitution	-14.016	1	1
trans-Vaccenic acid	[M+H]+	Lys->Asn substitution	-14.052	2	7
trans-Vaccenic acid	[M+H]+	Glu->Asn substitution	-14.999	1	1
trans-Vaccenic acid	[M-2H2O+H]+	Leu/Ile->Pro substitution|unspecified	-16.031	2	2
trans-Vaccenic acid	[M-H2O+H]+	Leu/Ile->Pro substitution|unspecified	-16.031	1	1
trans-Vaccenic acid	[M+H]+	Dehydration|Pyro-glu from E|carbodiimide crosslinker	-18.011	15	29
trans-Vaccenic acid	[M-H2O+H]+	Pro->Ala substitution|unspecified	-26.015	1	1
trans-Vaccenic acid	[M+H]+	Leu/Ile->Ser substitution	-26.052	1	1
trans-Vaccenic acid	[M+H]+	unspecified	-26.963	1	1
trans-Vaccenic acid	[M+H]+	unspecified	-27	6	8
trans-Vaccenic acid	[M+H]+	Asp->Ser substitution|Glu->Thr substitution|Pyrrolidone from Proline	-27.995	1	1
trans-Vaccenic acid	[M+H]+	Met->Cys substitution|Val->Ala substitution	-28.031	46	348
trans-Vaccenic acid	[M-H2O+H]+	Met->Cys substitution|Val->Ala substitution	-28.031	6	9
trans-Vaccenic acid	[M+H]+	unspecified	-29.015	3	3
trans-Vaccenic acid	[M+H]+	Decarboxylation|Proline oxidation to pyrrolidinone|Ser->Gly substitution|Thr->Ala substitution	-30.01	1	1
trans-Vaccenic acid	[M+H]+	unspecified	-32.026	1	1
trans-Vaccenic acid	[M-2H2O+H]+	unspecified	-38.053	1	1
trans-Vaccenic acid	[M+H]+	Leu/Ile->Ala substitution|Val->Gly substitution|unspecified	-42.047	7	25
trans-Vaccenic acid	[M-H2O+H]+	Leu/Ile->Ala substitution|Val->Gly substitution|unspecified	-42.047	1	1
trans-Vaccenic acid	[M+H]+	unspecified	-42.084	1	1
trans-Vaccenic acid	[M+H]+	unspecified	-43.031	1	1
trans-Vaccenic acid	[M+H]+	unspecified|unspecified	-46.042	2	4
trans-Vaccenic acid	[M+H]+	unspecified|unspecified	-56.027	1	1
trans-Vaccenic acid	[M+H]+	Leu/Ile->Gly substitution	-56.062	11	14
trans-Vaccenic acid	[M-H2O+H]+	Leu/Ile->Gly substitution	-56.062	3	3
trans-Vaccenic acid	[M+H]+	unspecified|unspecified	-60.058	1	1
trans-Vaccenic acid	[M+H]+	unspecified	-69.047	1	1
trans-Vaccenic acid	[M+H]+	unspecified	-70.078	1	1
trans-Vaccenic acid	[M+H]+	unspecified	-98.108	1	1
trans-Traumatic acid	[M-H]-	Dehydrated 4-hydroxynonenal	138.104	1	1
trans-Traumatic acid	[M-CH4O3+H]+	2-hydroxyisobutyrylation|Michael addition of hydroxymethylvinyl ketone to cysteine|transamidation of glycine ethyl ester to glutamine	86.036	1	1
trans-Traumatic acid	[M-H2O+H]+	O-Sulfonation	79.957	1	1
trans-Traumatic acid	[M-CH4O3+H]+	unspecified|Acrolein addition +56|Propionate labeling reagent light form (N-term & K)|unspecified	56.026	2	2
trans-Traumatic acid	[M-H2O+H]+	unspecified	56.007	1	1
trans-Traumatic acid	[M-CH4O3+H]+	unspecified	52.032	2	2
trans-Traumatic acid	[M-H2O+H]+	unspecified|unspecified	46.042	1	1
trans-Traumatic acid	[M-2H2O+H]+	Gly->Pro substitution|Propionaldehyde +40|unspecified	40.031	1	3
trans-Traumatic acid	[M-H2O+H]+	Gly->Pro substitution|Propionaldehyde +40|unspecified	40.031	1	1
trans-Traumatic acid	[M-H2O+H]+	Acrolein addition +38|unspecified	38.015	1	1
trans-Traumatic acid	[M-H2O+H]+	2x water	36.021	3	5
trans-Traumatic acid	[M-H2O+H]+	unspecified	35.037	1	1
trans-Traumatic acid	[M-H2O+H]+	unspecified	32.026	8	8
trans-Traumatic acid	[M-H2O+H]+	Pro->Glu substitution|dihydroxy	31.99	1	1
trans-Traumatic acid	[M-H2O+H]+	Acetaldehyde +28|Ala->Val substitution|Cys->Met substitution|Ethylation|di-Methylation	28.031	2	5
trans-Traumatic acid	[M-2H2O+H]+	Acetaldehyde +26|Ala->Pro substitution|unspecified	26.016	1	2
trans-Traumatic acid	[M-CH4O3+H]+	Acetaldehyde +26|Ala->Pro substitution|unspecified	26.016	2	3
trans-Traumatic acid	[M-H2O+H]+	Acetaldehyde +26|Ala->Pro substitution|unspecified	26.016	1	2
trans-Traumatic acid	[M-CH4O3+H]+	unspecified	25.979	1	3
trans-Traumatic acid	[M-2H2O+H]+	Proline oxidation to 5-hydroxy-2-aminovaleric acid|water	18.01	1	1
trans-Traumatic acid	[M-H2O+H]+	Proline oxidation to 5-hydroxy-2-aminovaleric acid|water	18.01	8	16
trans-Traumatic acid	[M-H2O+H]+	Leu/Ile->Met substitution	17.955	1	2
trans-Traumatic acid	[M-H2O+H]+	Ala->Ser substitution|Oxidation or Hydroxylation|Phe->Tyr substitution	15.995	1	1
trans-Traumatic acid	[M-H2O+H]+	Asn->Gln substitution|Asp->Glu substitution|Gly->Ala substitution|Methylation|Ser->Thr substitution|Val->Leu/Ile substitution|chain elongation	14.016	1	1
trans-Traumatic acid	[M-H2O+H]+	Thr->Asp substitution|Tryptophan oxidation to oxolactone|aldehyde and ketone modifications|hydroxylation difference carboxylation|proline oxidation to pyroglutamic acid	13.979	2	2
trans-Traumatic acid	[M-H]-	Thr->Asp substitution|Tryptophan oxidation to oxolactone|aldehyde and ketone modifications|hydroxylation difference carboxylation|proline oxidation to pyroglutamic acid	13.979	1	1
trans-Traumatic acid	[M-2H2O+H]+	unspecified	13.941	1	1
trans-Traumatic acid	[M-CH4O3+H]+	formaldehyde adduct|methylation and reduction|unspecified	12	1	1
trans-Traumatic acid	[M-H2O+H]+	Pro->Thr substitution|tryptophan oxidation to kynurenin	3.995	2	2
trans-Traumatic acid	[M-H2O+H]+	unspecified	3.973	1	1
trans-Traumatic acid	[M-H2O+H]+	Pro->Val substitution|reduction	2.016	2	2
trans-Traumatic acid	[M-H]-	Pro->Val substitution|reduction	2.016	1	1
trans-Traumatic acid	[M-2H2O+H]+	C isotope	1.003	1	1
trans-Traumatic acid	[M-H2O+H]+	unspecified	0.932	1	4
trans-Traumatic acid	[M-2H2O+H]+	2-amino-3-oxo-butanoic_acid|Intact disulfide bridge|Val->Pro substitution	-2.016	1	1
trans-Traumatic acid	[M-H2O+H]+	2-amino-3-oxo-butanoic_acid|Intact disulfide bridge|Val->Pro substitution	-2.016	1	2
trans-Traumatic acid	[M-2H2O+H]+	Pro->Ser substitution	-10.021	1	1
trans-Traumatic acid	[M-H2O+H]+	unspecified	-12	1	1
trans-Traumatic acid	[M-H2O+H]+	Ala->Gly substitution|Gln->Asn substitution|Glu->Asp substitution|Leu/Ile->Val substitution|Thr->Ser substitution	-14.016	2	2
trans-Traumatic acid	[M-H]-	Ala->Gly substitution|Gln->Asn substitution|Glu->Asp substitution|Leu/Ile->Val substitution|Thr->Ser substitution	-14.016	2	3
trans-Traumatic acid	[M-H]-	Ser->Ala substitution|Tyr->Phe substitution|reduction	-15.995	1	1
trans-Traumatic acid	[M-H2O+H]+	Dehydration|Pyro-glu from E|carbodiimide crosslinker	-18.011	1	1
trans-Traumatic acid	[M-H2O+H]+	unspecified	-23.999	1	3
trans-Traumatic acid	[M-H2O+H]+	unspecified	-24.037	1	1
trans-Traumatic acid	[M-H]-	Pro->Ala substitution|unspecified	-26.015	1	1
trans-Traumatic acid	[M-H]-	Met->Cys substitution|Val->Ala substitution	-28.031	1	1
trans-Traumatic acid	[M-H]-	Pro->Gly substitution|unspecified	-40.032	1	5
trans-Traumatic acid	[M-H]-	Leu/Ile->Ala substitution|Val->Gly substitution|unspecified	-42.047	2	2
trans-Traumatic acid	[M-H]-	unspecified	-42.1	1	1
trans-Traumatic acid	[M-H]-	unspecified	-68.062	1	1
trans-Ferulic acid	[M-H2O+H]+	Proline oxidation to 5-hydroxy-2-aminovaleric acid|water	18.01	1	1
trans-Ferulic acid	[M-H2O+H]+	fluorination	17.993	1	1
trans-Ferulic acid	[M+H]+	formaldehyde adduct|methylation and reduction|unspecified	12	1	1
trans-Ferulic acid	[M-H2O+H]+	unspecified	-2.918	1	1
trans-Ferulic acid	[M+H]+	Dehydration|Pyro-glu from E|carbodiimide crosslinker	-18.011	3	3
trans-Epoxysuccinyl-L-leucylamido(4-guanidino)butane	[M+H]+	Leu/Ile->Phe substitution	33.985	1	1
trans-Epoxysuccinyl-L-leucylamido(4-guanidino)butane	[M+H]+	Ser->Ala substitution|Tyr->Phe substitution|reduction	-15.995	1	1
trans-Cinnamoylcocaine	[M+H]+	Pro->Ala substitution|unspecified	-26.015	1	1
trans-Cinnamoylcocaine	[M+H]+	Cys->Ala substitution|Met->Val substitution	-31.972	1	1
trans-Androsterone	[M-2H2O+H]+	unspecified	168.114	1	1
trans-Androsterone	[M+H]+	Water-quenched monolink of DSS/BS3 crosslinker	156.078	2	1
trans-Androsterone	[M+H]+	unspecified	100.052	2	3
trans-Androsterone	[M-2H2O+H]+	unspecified	100.052	1	1
trans-Androsterone	[M-H2O+H]+	Methylmalonylation on Serine|Succinic anhydride labeling reagent light form (N-term & K)	100.015	1	1
trans-Androsterone	[M+H]+	unspecified	98.036	1	1
trans-Androsterone	[M-H2O+H]+	NHS-Diazirine crosslinker|unspecified	82.042	1	3
trans-Androsterone	[M-2H2O+H]+	unspecified	66.047	1	1
trans-Androsterone	[M-2H2O+H]+	unspecified	64.031	1	2
trans-Androsterone	[M-2H2O+H]+	Ala->Leu/Ile substitution|Gly->Val substitution|Propyl|tri-Methylation|unspecified	42.047	1	1
trans-Androsterone	[M-H2O+H]+	unspecified	36.034	1	2
trans-Androsterone	[M-2H2O+H]+	Acetaldehyde +28|Ala->Val substitution|Cys->Met substitution|Ethylation|di-Methylation	28.031	2	5
trans-Androsterone	[M-2H2O+H]+	Acetaldehyde +26|Ala->Pro substitution|unspecified	26.016	1	1
trans-Androsterone	[M+H]+	tryptophan oxidation to hydroxykynurenin	19.989	1	1
trans-Androsterone	[M-2H2O+H]+	Asn->Gln substitution|Asp->Glu substitution|Gly->Ala substitution|Methylation|Ser->Thr substitution|Val->Leu/Ile substitution|chain elongation	14.016	1	1
trans-Androsterone	[M-2H2O+H]+	Pro->Val substitution|reduction	2.016	1	2
trans-Androsterone	[M-2H2O+H]+	unspecified	1.053	1	1
trans-Androsterone	[M-H2O+H]+	2-amino-3-oxo-butanoic_acid|Intact disulfide bridge|Val->Pro substitution	-2.016	1	1
trans-Androsterone	[M-2H2O+H]+	unspecified	-9.984	1	1
trans-Androsterone	[M-2H2O+H]+	unspecified	-12	2	2
trans-Androsterone	[M-2H2O+H]+	Leu/Ile->Pro substitution|unspecified	-16.031	1	1
trans-Androsterone	[M-2H2O+H]+	Pro->Ala substitution|unspecified	-26.015	1	4
trans-Androsterone	[M-2H2O+H]+	Pro->Gly substitution|unspecified	-40.032	1	2
trans-8, trans-10-Dodecadien-1-ol	[M+H]+	unspecified	110.072	1	1
trans-8, trans-10-Dodecadien-1-ol	[M+H]+	Reduced acrolein addition +96	96.057	1	2
trans-8, trans-10-Dodecadien-1-ol	[M+H]+	unspecified	80.062	1	3
trans-8, trans-10-Dodecadien-1-ol	[M+H]+	Diethylation, analogous to Dimethylation|Gly->Leu/Ile substitution	56.062	4	10
trans-8, trans-10-Dodecadien-1-ol	[M+H]+	Gly->Pro substitution|Propionaldehyde +40|unspecified	40.031	1	1
trans-8, trans-10-Dodecadien-1-ol	[M+H]+	Acetaldehyde +28|Ala->Val substitution|Cys->Met substitution|Ethylation|di-Methylation	28.031	2	3
trans-3,5-Dimethoxy-4-hydroxycinnamaldehyde	[M+H]+	Ala->Leu/Ile substitution|Gly->Val substitution|Propyl|tri-Methylation|unspecified	42.047	1	1
trans-3,5-Dimethoxy-4-hydroxycinnamaldehyde	[M+H]+	Asn->Gln substitution|Asp->Glu substitution|Gly->Ala substitution|Methylation|Ser->Thr substitution|Val->Leu/Ile substitution|chain elongation	14.016	1	2
trans-3,5-Dimethoxy-4-hydroxycinnamaldehyde	[M+H]+	Pro->Thr substitution|tryptophan oxidation to kynurenin	3.995	1	1
trans-3,5-Dimethoxy-4-hydroxycinnamaldehyde	[M+H]+	C isotope	1.003	2	2
trans-3,5-Dimethoxy-4-hydroxycinnamaldehyde	[M+H]+	Asn->Asp substitution|Deamidation|Gln->Glu substitution	0.984	1	1
trans-3,5-Dimethoxy-4-hydroxycinnamaldehyde	[M+H]+	Pyro-Glu from E + Methylation|Thr->Pro substitution	-3.995	2	1
trans-3,5-Dimethoxy-4-hydroxycinnamaldehyde	[M+H]+	Decarboxylation|Proline oxidation to pyrrolidinone|Ser->Gly substitution|Thr->Ala substitution	-30.01	1	1
trans-13-Octadecenoic acid	[M+H]+	unspecified	129.152	1	1
trans-13-Octadecenoic acid	[M+H]+	unspecified	112.088	1	1
trans-13-Octadecenoic acid	[M+H]+	unspecified	98.109	1	1
trans-13-Octadecenoic acid	[M+H]+	unspecified|unspecified	74.073	1	1
trans-13-Octadecenoic acid	[M+H]+	unspecified|unspecified	74.035	1	3
trans-13-Octadecenoic acid	[M-H2O+H]+	unspecified|unspecified	74.035	4	5
trans-13-Octadecenoic acid	[M+H]+	unspecified|unspecified	74	1	1
trans-13-Octadecenoic acid	[M-H2O+H]+	unspecified	73.089	1	6
trans-13-Octadecenoic acid	[M+H]+	unspecified|Dihydroxy methylglyoxal adduct|Gly->Glu substitution|carboxyethyl	72.021	1	1
trans-13-Octadecenoic acid	[M+H]+	Cys alkylation by dimethylaminoethyl halide|Deoxyhypusine|Gly->Lys substitution|unspecified	71.073	1	1
trans-13-Octadecenoic acid	[M+H]+	unspecified|Acrylamide adduct|Gly->Gln substitution|unspecified|Sarcosine	71.037	1	1
trans-13-Octadecenoic acid	[M+H]+	unspecified	59.984	1	1
trans-13-Octadecenoic acid	[M+H]+	unspecified|PPG repeat unit|Reduced acrolein addition +58	58.042	1	1
trans-13-Octadecenoic acid	[M+H]+	Ala->Lys substitution|unspecified	57.056	1	1
trans-13-Octadecenoic acid	[M+H]+	unspecified|Addition of Glycine|Ala->Gln substitution|Gly->Asn substitution|Iodoacetamide derivative	57.022	1	1
trans-13-Octadecenoic acid	[M+H]+	unspecified	56.069	1	1
trans-13-Octadecenoic acid	[M+H]+	Diethylation, analogous to Dimethylation|Gly->Leu/Ile substitution	56.062	2	5
trans-13-Octadecenoic acid	[M-H2O+H]+	Diethylation, analogous to Dimethylation|Gly->Leu/Ile substitution	56.062	2	2
trans-13-Octadecenoic acid	[M+H]+	unspecified|Acrolein addition +56|Propionate labeling reagent light form (N-term & K)|unspecified	56.026	10	14
trans-13-Octadecenoic acid	[M+H]+	unspecified	55.079	11	16
trans-13-Octadecenoic acid	[M+H]+	unspecified	53.842	1	1
trans-13-Octadecenoic acid	[M+H]+	unspecified|unspecified	46.042	4	5
trans-13-Octadecenoic acid	[M-H2O+H]+	unspecified|unspecified	46.042	2	4
trans-13-Octadecenoic acid	[M+H]+	Ala->Asp substitution|Carboxylation	43.991	1	1
trans-13-Octadecenoic acid	[M+H]+	Ala->Asn substitution|Carbamylation	43.005	1	1
trans-13-Octadecenoic acid	[M+H]+	Ala->Leu/Ile substitution|Gly->Val substitution|Propyl|tri-Methylation|unspecified	42.047	1	1
trans-13-Octadecenoic acid	[M+H]+	Guanidination|amidino|unspecified	42.021	1	1
trans-13-Octadecenoic acid	[M+H]+	unspecified	41.937	1	1
trans-13-Octadecenoic acid	[M+H]+	Ser->Gln substitution|amidination of lysines or N-terminal amines with methyl acetimidate|unspecified	41.027	3	3
trans-13-Octadecenoic acid	[M+H]+	extra OH sodium adduct|Glyoxal-derived hydroimiadazolone|S-carbamoylmethylcysteine cyclization (N-terminus)|unspecified	39.994	9	19
trans-13-Octadecenoic acid	[M-H2O+H]+	Acrolein addition +38|unspecified	38.015	1	1
trans-13-Octadecenoic acid	[M-H2O+H]+	unspecified	34.005	1	2
trans-13-Octadecenoic acid	[M+H]+	unspecified	32.026	1	1
trans-13-Octadecenoic acid	[M-H2O+H]+	unspecified	32.026	1	1
trans-13-Octadecenoic acid	[M+H]+	Pro->Glu substitution|dihydroxy	31.99	2	2
trans-13-Octadecenoic acid	[M-H2O+H]+	Ala->Thr substitution|Gly->Ser substitution|desmethylation + reduction of sulfoxide|formaldehyde induced modifications|hydroxymethyl	30.011	1	1
trans-13-Octadecenoic acid	[M+H]+	Val->Glu substitution|quinone|unspecified	29.974	1	1
trans-13-Octadecenoic acid	[M+H]+	Acetaldehyde +28|Ala->Val substitution|Cys->Met substitution|Ethylation|di-Methylation	28.031	24	65
trans-13-Octadecenoic acid	[M+H]+	Formylation|Ser->Asp substitution|Thr->Glu substitution	27.995	1	3
trans-13-Octadecenoic acid	[M+H]+	Thr->Lys substitution|ethyl amino	27.047	2	3
trans-13-Octadecenoic acid	[M-H2O+H]+	Acetaldehyde +26|Ala->Pro substitution|unspecified	26.016	1	2
trans-13-Octadecenoic acid	[M+H]+	unspecified	25.942	1	1
trans-13-Octadecenoic acid	[M-H2O+H]+	unspecified	25.942	1	1
trans-13-Octadecenoic acid	[M-H2O+H]+	unspecified	24	1	1
trans-13-Octadecenoic acid	[M-H2O+H]+	unspecified	18.017	1	1
trans-13-Octadecenoic acid	[M+H]+	Proline oxidation to 5-hydroxy-2-aminovaleric acid|water	18.01	5	4
trans-13-Octadecenoic acid	[M-H2O+H]+	Proline oxidation to 5-hydroxy-2-aminovaleric acid|water	18.01	2	4
trans-13-Octadecenoic acid	[M-H2O+H]+	replacement of proton with ammonium ion	17.027	3	3
trans-13-Octadecenoic acid	[M+H]+	Ala->Ser substitution|Oxidation or Hydroxylation|Phe->Tyr substitution	15.995	2	2
trans-13-Octadecenoic acid	[M-H2O+H]+	Ala->Ser substitution|Oxidation or Hydroxylation|Phe->Tyr substitution	15.995	5	9
trans-13-Octadecenoic acid	[M+H]+	unspecified	15.02	1	1
trans-13-Octadecenoic acid	[M+H]+	ADP-ribosylation followed by conversion to hydroxamic acid via hydroxylamine|Leu/Ile->Lys substitution|Tyrosine oxidation to 2-aminotyrosine|unspecified	15.011	1	1
trans-13-Octadecenoic acid	[M+H]+	Asn->Gln substitution|Asp->Glu substitution|Gly->Ala substitution|Methylation|Ser->Thr substitution|Val->Leu/Ile substitution|chain elongation	14.016	16	27
trans-13-Octadecenoic acid	[M+H]+	Thr->Asp substitution|Tryptophan oxidation to oxolactone|aldehyde and ketone modifications|hydroxylation difference carboxylation|proline oxidation to pyroglutamic acid	13.979	1	1
trans-13-Octadecenoic acid	[M+H]+	Asp->Gln substitution|Michael addition with methylamine	13.032	1	1
trans-13-Octadecenoic acid	[M+H]+	formaldehyde adduct|methylation and reduction|unspecified	12	4	4
trans-13-Octadecenoic acid	[M+H]+	unspecified	11.964	3	5
trans-13-Octadecenoic acid	[M+H]+	unspecified	11.926	1	1
trans-13-Octadecenoic acid	[M+H]+	Ser->Pro substitution	10.021	1	1
trans-13-Octadecenoic acid	[M+H]+	unspecified	9.984	1	1
trans-13-Octadecenoic acid	[M+H]+	unspecified	9.948	1	1
trans-13-Octadecenoic acid	[M+H]+	Pro->Thr substitution|tryptophan oxidation to kynurenin	3.995	1	1
trans-13-Octadecenoic acid	[M+H]+	Pro->Val substitution|reduction	2.016	1	1
trans-13-Octadecenoic acid	[M-H2O+H]+	Pro->Val substitution|reduction	2.016	1	2
trans-13-Octadecenoic acid	[M+H]+	Val->Thr substitution	1.979	2	2
trans-13-Octadecenoic acid	[M+H]+	unspecified	1.068	1	2
trans-13-Octadecenoic acid	[M+H]+	transamination	1.031	5	17
trans-13-Octadecenoic acid	[M+H]+	Amidation|Asp->Asn substitution|Glu->Gln substitution	-0.984	6	8
trans-13-Octadecenoic acid	[M+H]+	Thr->Val substitution	-1.98	1	1
trans-13-Octadecenoic acid	[M+H]+	unspecified	-2.007	1	1
trans-13-Octadecenoic acid	[M+H]+	2-amino-3-oxo-butanoic_acid|Intact disulfide bridge|Val->Pro substitution	-2.016	25	102
trans-13-Octadecenoic acid	[M-H2O+H]+	2-amino-3-oxo-butanoic_acid|Intact disulfide bridge|Val->Pro substitution	-2.016	5	11
trans-13-Octadecenoic acid	[M+H]+	unspecified	-2.091	1	1
trans-13-Octadecenoic acid	[M+H]+	unspecified	-2.126	1	1
trans-13-Octadecenoic acid	[M+H]+	unspecified	-4.024	1	1
trans-13-Octadecenoic acid	[M+H]+	unspecified	-4.031	2	3
trans-13-Octadecenoic acid	[M+H]+	unspecified	-12	1	1
trans-13-Octadecenoic acid	[M+H]+	Asp->Thr substitution	-13.981	1	1
trans-13-Octadecenoic acid	[M+H]+	Ala->Gly substitution|Gln->Asn substitution|Glu->Asp substitution|Leu/Ile->Val substitution|Thr->Ser substitution	-14.016	29	72
trans-13-Octadecenoic acid	[M-H2O+H]+	Ala->Gly substitution|Gln->Asn substitution|Glu->Asp substitution|Leu/Ile->Val substitution|Thr->Ser substitution	-14.016	1	1
trans-13-Octadecenoic acid	[M+H]+	Lys->Asn substitution	-14.052	3	3
trans-13-Octadecenoic acid	[M+H]+	Leu/Ile->Pro substitution|unspecified	-16.031	1	1
trans-13-Octadecenoic acid	[M+H]+	unspecified	-16.068	1	1
trans-13-Octadecenoic acid	[M+H]+	Dehydration|Pyro-glu from E|carbodiimide crosslinker	-18.011	10	20
trans-13-Octadecenoic acid	[M+H]+	Pro->Ala substitution|unspecified	-26.015	1	1
trans-13-Octadecenoic acid	[M+H]+	unspecified	-26.963	1	1
trans-13-Octadecenoic acid	[M+H]+	unspecified	-27	6	12
trans-13-Octadecenoic acid	[M+H]+	Asp->Ser substitution|Glu->Thr substitution|Pyrrolidone from Proline	-27.995	1	1
trans-13-Octadecenoic acid	[M+H]+	Met->Cys substitution|Val->Ala substitution	-28.031	48	420
trans-13-Octadecenoic acid	[M-H2O+H]+	Met->Cys substitution|Val->Ala substitution	-28.031	5	13
trans-13-Octadecenoic acid	[M+H]+	Arg->Gln substitution	-28.043	1	1
trans-13-Octadecenoic acid	[M+H]+	unspecified	-29.015	4	4
trans-13-Octadecenoic acid	[M+H]+	unspecified	-30.047	3	3
trans-13-Octadecenoic acid	[M-H2O+H]+	unspecified	-38.053	1	1
trans-13-Octadecenoic acid	[M-H2O+H]+	unspecified	-38.126	1	1
trans-13-Octadecenoic acid	[M+H]+	Ornithine from Arginine|unspecified	-42.021	1	1
trans-13-Octadecenoic acid	[M+H]+	unspecified	-42.037	1	2
trans-13-Octadecenoic acid	[M+H]+	Leu/Ile->Ala substitution|Val->Gly substitution|unspecified	-42.047	16	28
trans-13-Octadecenoic acid	[M+H]+	unspecified	-42.064	1	1
trans-13-Octadecenoic acid	[M+H]+	unspecified	-43.031	1	1
trans-13-Octadecenoic acid	[M+H]+	unspecified|unspecified	-46.042	6	8
trans-13-Octadecenoic acid	[M+H]+	Leu/Ile->Gly substitution	-56.062	11	20
trans-13-Octadecenoic acid	[M-H2O+H]+	Leu/Ile->Gly substitution	-56.062	2	3
trans-13-Octadecenoic acid	[M+H]+	unspecified	-70.078	1	1
threonine conjugated cholic acid	[M+H]+	MDA adduct +62|Thr->Tyr substitution|unspecified	62.016	3	3
threonine conjugated cholic acid	[M+H]+	unspecified|Thr->Phe substitution	46.021	5	5
threonine conjugated cholic acid	[M+H]+	unspecified	35.964	1	1
threonine conjugated cholic acid	[M+H]+	Leu/Ile->Phe substitution	33.985	2	2
threonine conjugated cholic acid	[M+H]+	Formylation|Ser->Asp substitution|Thr->Glu substitution	27.995	7	7
threonine conjugated cholic acid	[M+H]+	unspecified	27.978	1	1
threonine conjugated cholic acid	[M+H]+	Thr->Lys substitution|ethyl amino	27.047	1	1
threonine conjugated cholic acid	[M+H]+	unspecified	27.02	1	1
threonine conjugated cholic acid	[M+H]+	unspecified	25.069	1	1
threonine conjugated cholic acid	[M+H]+	Thr->Asp substitution|Tryptophan oxidation to oxolactone|aldehyde and ketone modifications|hydroxylation difference carboxylation|proline oxidation to pyroglutamic acid	13.979	1	1
threonine conjugated cholic acid	[M+H]+	Asp->Gln substitution|Michael addition with methylamine	13.032	1	1
threonine conjugated cholic acid	[M+H]+	Loss of O2; nitro photochemical decomposition|Thr->Asn substitution	12.996	1	1
threonine conjugated cholic acid	[M+H]+	Ser->Val substitution|Thr->Leu/Ile substitution	12.036	4	4
threonine conjugated cholic acid	[M+H]+	Pro->Cys substitution	5.955	6	7
threonine conjugated cholic acid	[M+H]+	Thr->Val substitution	-1.98	2	2
threonine conjugated cholic acid	[M+H]+	2-amino-3-oxo-butanoic_acid|Intact disulfide bridge|Val->Pro substitution	-2.016	1	1
threonine conjugated cholic acid	[M+H]+	Asp->Cys substitution	-12.018	1	1
threonine conjugated cholic acid	[M+H]+	Ala->Gly substitution|Gln->Asn substitution|Glu->Asp substitution|Leu/Ile->Val substitution|Thr->Ser substitution	-14.016	4	5
threonine conjugated cholic acid	[M+H]+	unspecified	-28.015	1	1
threonine conjugated cholic acid	[M+H]+	Decarboxylation|Proline oxidation to pyrrolidinone|Ser->Gly substitution|Thr->Ala substitution	-30.01	1	1
threonine conjugated cholic acid	[M+H]+	Thr->Gly substitution|unspecified	-44.026	9	15
threonine conjugated cholic acid	[M+H]+	unspecified	-102.034	1	1
threo-Dihydrobupropion	[M+H]+	S isotope|Cl isotope|Br isotope|Glu->Met substitution	1.999	1	1
tetra(methoxymethyl)melamine (putative)	[M+H]+	unspecified	-14.007	1	1
tetra(methoxymethyl)melamine (putative)	[M+H]+	Ala->Gly substitution|Gln->Asn substitution|Glu->Asp substitution|Leu/Ile->Val substitution|Thr->Ser substitution	-14.016	1	1
tetra(methoxymethyl)melamine (putative)	[M+H]+	unspecified	-32.018	1	2
terracinolide J	[M+Na]+	Acetylation|Ser->Glu substitution|unspecified	42.01	1	1
terracinolide J	[M+Na]+	Ser->Gln substitution|amidination of lysines or N-terminal amines with methyl acetimidate|unspecified	41.027	2	2
terracinolide J	[M+Na]+	Leu/Ile->Phe substitution	33.985	1	1
terracinolide J	[M+Na]+	Ala->Ser substitution|Oxidation or Hydroxylation|Phe->Tyr substitution	15.995	1	1
terracinolide J	[M+Na]+	unspecified|Tyr->His substitution	-26.001	1	1
terracinolide J	[M+Na]+	Glu->Ser substitution|unspecified	-42.01	1	1
terracinolide J	[M+Na]+	unspecified	-130.063	1	1
terracinolide C	[M+Na]+	reaction with phenyl salicylate (PS)	120.022	1	1
terracinolide C	[M+Na]+	unspecified|unspecified	78.01	1	1
terracinolide C	[M+Na]+	unspecified|Acrylamide adduct|Gly->Gln substitution|unspecified|Sarcosine	71.037	1	1
terracinolide C	[M+Na]+	unspecified|Butyryl|Crotonaldehyde|unspecified	70.042	2	2
terracinolide C	[M+Na]+	Ala->Glu substitution|Gly->Asp substitution|Iodoacetic acid derivative|unspecified|unspecified	58.005	2	2
terracinolide C	[M+Na]+	Ethanolation|Gly->Thr substitution|PEG repeat unit|unspecified	44.026	1	1
terracinolide C	[M+Na]+	Ala->Asn substitution|Carbamylation	43.005	1	1
terracinolide C	[M+Na]+	Acetylation|Ser->Glu substitution|unspecified	42.01	1	1
terracinolide C	[M+Na]+	unspecified	32.026	1	1
terracinolide C	[M+Na]+	unspecified	30.021	1	1
terracinolide C	[M+Na]+	Asn->Met substitution	16.997	1	1
terracinolide C	[M+Na]+	unspecified	15.032	1	1
terracinolide C	[M+Na]+	Ala->Gly substitution|Gln->Asn substitution|Glu->Asp substitution|Leu/Ile->Val substitution|Thr->Ser substitution	-14.016	1	1
terracinolide C	[M+Na]+	unspecified|Glu->Val substitution	-29.975	1	1
terracinolide C	[M+Na]+	Glu->Ser substitution|unspecified	-42.01	2	2
tenacibactin H	[M+H]+	Acetaldehyde +28|Ala->Val substitution|Cys->Met substitution|Ethylation|di-Methylation	28.031	1	1
tenacibactin H	[M+H]+	Asn->Gln substitution|Asp->Glu substitution|Gly->Ala substitution|Methylation|Ser->Thr substitution|Val->Leu/Ile substitution|chain elongation	14.016	1	1
tenacibactin H	[M+H]+	unspecified	-70.078	1	1
teadenol A	[M+H]+	ferulic acid	176.046	2	3
teadenol A	[M+H]+	Ala->Asp substitution|Carboxylation	43.991	1	1
teadenol A	[M+H]+	Ala->Thr substitution|Gly->Ser substitution|desmethylation + reduction of sulfoxide|formaldehyde induced modifications|hydroxymethyl	30.011	2	5
teadenol A	[M+H]+	Proline oxidation to 5-hydroxy-2-aminovaleric acid|water	18.01	2	2
teadenol A	[M+H]+	Ala->Ser substitution|Oxidation or Hydroxylation|Phe->Tyr substitution	15.995	1	1
teadenol A	[M+H]+	unspecified	9.984	1	1
teadenol A	[M+H]+	Pro->Val substitution|reduction	2.016	3	3
teadenol A	[M+H]+	S isotope|Cl isotope|Br isotope|Glu->Met substitution	1.999	1	1
teadenol A	[M+H]+	unspecified	-12	2	2
tauroursodeoxycholic acid	[M-2H2O+H]+	Ala->Leu/Ile substitution|Gly->Val substitution|Propyl|tri-Methylation|unspecified	42.047	1	1
tauroursodeoxycholic acid	[M-2H2O+H]+	2x water	36.021	2	2
tauroursodeoxycholic acid	[M-H2O+H]+	unspecified	18.017	1	1
tauroursodeoxycholic acid	[M-2H2O+H]+	Proline oxidation to 5-hydroxy-2-aminovaleric acid|water	18.01	10	14
tauroursodeoxycholic acid	[M-H2O+H]+	Proline oxidation to 5-hydroxy-2-aminovaleric acid|water	18.01	1	1
tauroursodeoxycholic acid	[M-2H2O+H]+	Ala->Ser substitution|Oxidation or Hydroxylation|Phe->Tyr substitution	15.995	3	4
tauroursodeoxycholic acid	[M-2H2O+H]+	unspecified	0.964	1	1
tauroursodeoxycholic acid	[M-2H2O+H]+	unspecified	-1.092	1	2
tauroursodeoxycholic acid	[M-2H2O+H]+	Thr->Val substitution	-1.98	1	1
tauroursodeoxycholic acid	[M-2H2O+H]+	2-amino-3-oxo-butanoic_acid|Intact disulfide bridge|Val->Pro substitution	-2.016	9	20
tauroursodeoxycholic acid	[M-2H2O+H]+	unspecified	-4.031	1	1
tauroursodeoxycholic acid	[2M+H]+	Dehydration|Pyro-glu from E|carbodiimide crosslinker	-18.011	1	1
tauroursodeoxycholic acid	[M-H2O+H]+	Dehydration|Pyro-glu from E|carbodiimide crosslinker	-18.011	1	1
tauroursodeoxycholic acid	[M-2H2O+H]+	unspecified	-35.966	1	1
tauroursodeoxycholic acid	[M-2H2O+H]+	unspecified	-49.982	4	14
taurolithocholic acid	[M-H2O+H]+	unspecified	63.069	1	1
taurolithocholic acid	[M-H2O+H]+	unspecified	49.053	1	1
taurolithocholic acid	[M+H]+	unspecified	45.058	1	1
taurolithocholic acid	[M+H]+	Pro->Lys substitution|unspecified	31.042	1	1
taurolithocholic acid	[M-H2O+H]+	Proline oxidation to 5-hydroxy-2-aminovaleric acid|water	18.01	3	3
taurolithocholic acid	[M-H2O+H]+	Ala->Ser substitution|Oxidation or Hydroxylation|Phe->Tyr substitution	15.995	3	2
taurolithocholic acid	[M-H2O+H]+	unspecified	-1.053	1	1
taurolithocholic acid	[M+H]+	2-amino-3-oxo-butanoic_acid|Intact disulfide bridge|Val->Pro substitution	-2.016	1	1
taurolithocholic acid	[M-H2O+H]+	2-amino-3-oxo-butanoic_acid|Intact disulfide bridge|Val->Pro substitution	-2.016	6	11
taurolithocholic acid	[M+H]+	Dehydration|Pyro-glu from E|carbodiimide crosslinker	-18.011	1	1
taurolithocholic acid	[M+H]+	unspecified	-35.966	1	1
taurolithocholic acid	[M-H2O+H]+	unspecified	-35.966	1	1
taurolithocholic acid	[M+H]+	unspecified	-49.982	1	1
taurolithocholic acid	[M-H2O+H]+	unspecified	-49.982	3	4
taurolithocholic acid	[M-H2O+H]+	unspecified	-62.052	1	1
taurolithocholic acid	[M-H2O+H]+	unspecified	-64.068	2	3
taurolithocholic acid	[M-H2O+H]+	unspecified	-78.047	1	1
taurolithocholic acid	[M-H2O+H]+	unspecified	-80.062	1	1
taurolithocholic acid	[M-H2O+H]+	unspecified	-96.093	1	1
taurohyodeoxycholic acid	[M+Na]+	unspecified	499.296	2	2
taurohyodeoxycholic acid	[M+Na]+	Hexose	162.053	1	1
taurohyodeoxycholic acid	[M+Na]+	unspecified|PPG repeat unit|Reduced acrolein addition +58	58.042	2	2
taurohyodeoxycholic acid	[M-2H2O+H]+	unspecified	53.048	2	2
taurohyodeoxycholic acid	[M+Na]+	Ala->Leu/Ile substitution|Gly->Val substitution|Propyl|tri-Methylation|unspecified	42.047	2	2
taurohyodeoxycholic acid	[M-2H2O+H]+	Ala->Leu/Ile substitution|Gly->Val substitution|Propyl|tri-Methylation|unspecified	42.047	1	1
taurohyodeoxycholic acid	[M+Na]+	Gly->Pro substitution|Propionaldehyde +40|unspecified	40.031	1	1
taurohyodeoxycholic acid	[M-2H2O+H]+	2x water	36.021	9	8
taurohyodeoxycholic acid	[M-H2O+H]+	unspecified	35.037	2	2
taurohyodeoxycholic acid	[M-H2O+H]+	Ala->Thr substitution|Gly->Ser substitution|desmethylation + reduction of sulfoxide|formaldehyde induced modifications|hydroxymethyl	30.011	1	1
taurohyodeoxycholic acid	[M-2H2O+H]+	Oxidised 2H(3) labelled Methionine|Gln->Phe substitution	19.012	1	1
taurohyodeoxycholic acid	[M-2H2O+H]+	Proline oxidation to 5-hydroxy-2-aminovaleric acid|water	18.01	18	19
taurohyodeoxycholic acid	[M-H2O+H]+	Proline oxidation to 5-hydroxy-2-aminovaleric acid|water	18.01	7	7
taurohyodeoxycholic acid	[M+Na]+	Ala->Ser substitution|Oxidation or Hydroxylation|Phe->Tyr substitution	15.995	3	6
taurohyodeoxycholic acid	[M+Na]+	Leu/Ile->Glu substitution|Val->Asp substitution	15.958	1	1
taurohyodeoxycholic acid	[M+Na]+	Thr->Asp substitution|Tryptophan oxidation to oxolactone|aldehyde and ketone modifications|hydroxylation difference carboxylation|proline oxidation to pyroglutamic acid	13.979	1	1
taurohyodeoxycholic acid	[M-2H2O+H]+	Thr->Asp substitution|Tryptophan oxidation to oxolactone|aldehyde and ketone modifications|hydroxylation difference carboxylation|proline oxidation to pyroglutamic acid	13.979	1	1
taurohyodeoxycholic acid	[M-2H2O+H]+	Pro->Val substitution|reduction	2.016	5	5
taurohyodeoxycholic acid	[M-H2O+H]+	Pro->Val substitution|reduction	2.016	1	1
taurohyodeoxycholic acid	[M-2H2O+H]+	unspecified	0.964	1	1
taurohyodeoxycholic acid	[M-2H2O+H]+	unspecified	-0.889	1	1
taurohyodeoxycholic acid	[M-2H2O+H]+	unspecified	-1.092	1	1
taurohyodeoxycholic acid	[M-H2O+H]+	Thr->Val substitution	-1.98	1	1
taurohyodeoxycholic acid	[M+Na]+	2-amino-3-oxo-butanoic_acid|Intact disulfide bridge|Val->Pro substitution	-2.016	2	4
taurohyodeoxycholic acid	[M-2H2O+H]+	2-amino-3-oxo-butanoic_acid|Intact disulfide bridge|Val->Pro substitution	-2.016	16	17
taurohyodeoxycholic acid	[M-H2O+H]+	2-amino-3-oxo-butanoic_acid|Intact disulfide bridge|Val->Pro substitution	-2.016	10	14
taurohyodeoxycholic acid	[M-2H2O+H]+	Ala->Gly substitution|Gln->Asn substitution|Glu->Asp substitution|Leu/Ile->Val substitution|Thr->Ser substitution	-14.016	1	1
taurohyodeoxycholic acid	[M-2H2O+H]+	Asp->Val substitution|Glu->Leu/Ile substitution	-15.96	1	1
taurohyodeoxycholic acid	[M-H2O+H]+	Met->Leu/Ile substitution	-17.956	1	1
taurohyodeoxycholic acid	[2M+H]+	Dehydration|Pyro-glu from E|carbodiimide crosslinker	-18.011	1	1
taurohyodeoxycholic acid	[M-H2O+H]+	Dehydration|Pyro-glu from E|carbodiimide crosslinker	-18.011	15	26
taurohyodeoxycholic acid	[M-2H2O+H]+	unspecified	-21.95	1	1
taurohyodeoxycholic acid	[M-H2O+H]+	unspecified	-21.95	1	1
taurohyodeoxycholic acid	[M-H2O+H]+	unspecified	-35.966	2	2
taurohyodeoxycholic acid	[M-2H2O+H]+	unspecified	-49.005	2	2
taurohyodeoxycholic acid	[2M+H]+	unspecified	-49.982	1	1
taurohyodeoxycholic acid	[M-2H2O+H]+	unspecified	-49.982	16	38
taurohyodeoxycholic acid	[M-H2O+H]+	unspecified	-49.982	5	5
taurohyodeoxycholic acid	[M-2H2O+H]+	unspecified	-82.078	1	1
taurohyodeoxycholic acid	[2M+H]+	unspecified	-91.009	1	1
taurohyodeoxycholic acid	[M+Na]+	unspecified	-112.053	1	1
taurohyodeoxycholic acid	[2M+H]+	unspecified	-499.297	2	2
taurohyocholic acid	[M-H2O+H]+	unspecified	533.302	1	1
taurohyocholic acid	[M+H]+	unspecified	515.29	2	1
taurohyocholic acid	[M+H]+	unspecified	390.277	1	1
taurohyocholic acid	[M+H]+	4-Oxononenal (ONE)	154.099	1	1
taurohyocholic acid	[M-H2O+H]+	unspecified|unspecified	60.057	1	1
taurohyocholic acid	[M+H]+	unspecified	45.058	4	3
taurohyocholic acid	[M-2H2O+H]+	2x water	36.021	6	5
taurohyocholic acid	[M-H2O+H]+	unspecified	35.037	2	2
taurohyocholic acid	[M-2H2O+H]+	Sodium adduct|glyoxal-derived AGE	21.984	1	1
taurohyocholic acid	[M-2H2O+H]+	Proline oxidation to 5-hydroxy-2-aminovaleric acid|water	18.01	13	16
taurohyocholic acid	[M-3H2O+H]+	Proline oxidation to 5-hydroxy-2-aminovaleric acid|water	18.01	1	6
taurohyocholic acid	[M-H2O+H]+	Proline oxidation to 5-hydroxy-2-aminovaleric acid|water	18.01	8	16
taurohyocholic acid	[M+H]+	replacement of proton with ammonium ion	17.027	4	3
taurohyocholic acid	[M-H2O+H]+	replacement of proton with ammonium ion	17.027	1	1
taurohyocholic acid	[2M+H]+	unspecified	17.017	1	1
taurohyocholic acid	[M-2H2O+H]+	Ala->Ser substitution|Oxidation or Hydroxylation|Phe->Tyr substitution	15.995	6	6
taurohyocholic acid	[M-3H2O+H]+	Ala->Ser substitution|Oxidation or Hydroxylation|Phe->Tyr substitution	15.995	1	1
taurohyocholic acid	[M-H2O+H]+	Ala->Ser substitution|Oxidation or Hydroxylation|Phe->Tyr substitution	15.995	1	1
taurohyocholic acid	[M-H2O+H]+	Thr->Asp substitution|Tryptophan oxidation to oxolactone|aldehyde and ketone modifications|hydroxylation difference carboxylation|proline oxidation to pyroglutamic acid	13.979	1	1
taurohyocholic acid	[M+H]+	unspecified	6.08	1	2
taurohyocholic acid	[M-2H2O+H]+	13C3 label for SILAC	3.01	1	1
taurohyocholic acid	[M-2H2O+H]+	Pro->Val substitution|reduction	2.016	5	4
taurohyocholic acid	[M-3H2O+H]+	Pro->Val substitution|reduction	2.016	1	4
taurohyocholic acid	[M-H2O+H]+	Pro->Val substitution|reduction	2.016	2	2
taurohyocholic acid	[M-2H2O+H]+	unspecified	1.053	1	1
taurohyocholic acid	[M-H2O+H]+	unspecified	1.053	1	1
taurohyocholic acid	[M-2H2O+H]+	unspecified	1.041	1	1
taurohyocholic acid	[M-2H2O+H]+	unspecified	-0.963	1	1
taurohyocholic acid	[M-H2O+H]+	unspecified	-0.975	1	1
taurohyocholic acid	[M+H]+	Thr->Val substitution	-1.98	1	1
taurohyocholic acid	[M-2H2O+H]+	Thr->Val substitution	-1.98	4	4
taurohyocholic acid	[M+H]+	2-amino-3-oxo-butanoic_acid|Intact disulfide bridge|Val->Pro substitution	-2.016	4	4
taurohyocholic acid	[M-2H2O+H]+	2-amino-3-oxo-butanoic_acid|Intact disulfide bridge|Val->Pro substitution	-2.016	3	3
taurohyocholic acid	[M-H2O+H]+	2-amino-3-oxo-butanoic_acid|Intact disulfide bridge|Val->Pro substitution	-2.016	5	10
taurohyocholic acid	[M+H]+	unspecified	-4.031	1	1
taurohyocholic acid	[M-2H2O+H]+	Asp->Thr substitution	-13.981	1	1
taurohyocholic acid	[M+H]+	Ala->Gly substitution|Gln->Asn substitution|Glu->Asp substitution|Leu/Ile->Val substitution|Thr->Ser substitution	-14.016	1	1
taurohyocholic acid	[M-2H2O+H]+	Ala->Gly substitution|Gln->Asn substitution|Glu->Asp substitution|Leu/Ile->Val substitution|Thr->Ser substitution	-14.016	1	1
taurohyocholic acid	[M-H2O+H]+	Ala->Gly substitution|Gln->Asn substitution|Glu->Asp substitution|Leu/Ile->Val substitution|Thr->Ser substitution	-14.016	1	1
taurohyocholic acid	[M-2H2O+H]+	Ser->Ala substitution|Tyr->Phe substitution|reduction	-15.995	1	1
taurohyocholic acid	[M-H2O+H]+	Ser->Ala substitution|Tyr->Phe substitution|reduction	-15.995	1	1
taurohyocholic acid	[M-2H2O+H]+	unspecified	-17.095	4	6
taurohyocholic acid	[M+H]+	Dehydration|Pyro-glu from E|carbodiimide crosslinker	-18.011	8	8
taurohyocholic acid	[M-2H2O+H]+	Dehydration|Pyro-glu from E|carbodiimide crosslinker	-18.011	9	12
taurohyocholic acid	[M-H2O+H]+	Dehydration|Pyro-glu from E|carbodiimide crosslinker	-18.011	11	33
taurohyocholic acid	[M+H]+	Formation of five membered aromatic heterocycle	-20.026	1	2
taurohyocholic acid	[M-H2O+H]+	unspecified	-32.026	1	1
taurohyocholic acid	[M-2H2O+H]+	unspecified	-35.966	3	5
taurohyocholic acid	[M-H2O+H]+	unspecified	-35.966	1	1
taurohyocholic acid	[M+H]+	unspecified	-36.021	5	6
taurohyocholic acid	[M-H2O+H]+	unspecified	-36.021	4	4
taurohyocholic acid	[M+H]+	unspecified	-38.032	1	1
taurohyocholic acid	[M+H]+	unspecified	-49.982	3	3
taurohyocholic acid	[M-2H2O+H]+	unspecified	-49.982	7	13
taurohyocholic acid	[M-H2O+H]+	unspecified	-49.982	3	4
taurohyocholic acid	[M+H]+	unspecified	-54.034	1	1
taurohyocholic acid	[M-2H2O+H]+	unspecified	-63.962	1	1
taurohyocholic acid	[M-2H2O+H]+	Tyr->Ala substitution	-92.028	1	1
taurohyocholic acid	[2M+H]+	unspecified	-515.291	2	2
taurohyocholic acid	[2M+H]+	unspecified	-533.302	1	1
taurodeoxycholic acid	[M+H]+	unspecified	499.296	3	3
taurodeoxycholic acid	[M+H]+	unspecified	488.244	1	1
taurodeoxycholic acid	[M+H]+	unspecified	408.288	1	1
taurodeoxycholic acid	[M+H]+	unspecified	45.058	1	1
taurodeoxycholic acid	[M+H]+	Ala->Leu/Ile substitution|Gly->Val substitution|Propyl|tri-Methylation|unspecified	42.047	1	1
taurodeoxycholic acid	[M+H]+	unspecified	40.068	1	1
taurodeoxycholic acid	[M-H2O+H]+	Proline oxidation to 5-hydroxy-2-aminovaleric acid|water	18.01	2	4
taurodeoxycholic acid	[M-H2O+H]+	fluorination	17.993	1	1
taurodeoxycholic acid	[M+H]+	replacement of proton with ammonium ion	17.027	4	4
taurodeoxycholic acid	[M+H]+	unspecified	6.08	1	1
taurodeoxycholic acid	[M+H]+	2-amino-3-oxo-butanoic_acid|Intact disulfide bridge|Val->Pro substitution	-2.016	12	25
taurodeoxycholic acid	[M-2H2O+H]+	2-amino-3-oxo-butanoic_acid|Intact disulfide bridge|Val->Pro substitution	-2.016	2	3
taurodeoxycholic acid	[M-H2O+H]+	2-amino-3-oxo-butanoic_acid|Intact disulfide bridge|Val->Pro substitution	-2.016	1	1
taurodeoxycholic acid	[M+H]+	unspecified	-2.07	1	1
taurodeoxycholic acid	[M+H]+	unspecified	-7.935	1	1
taurodeoxycholic acid	[M+H]+	Dehydration|Pyro-glu from E|carbodiimide crosslinker	-18.011	7	8
taurodeoxycholic acid	[M+H]+	unspecified	-19.969	1	1
taurodeoxycholic acid	[M+H]+	unspecified	-35.966	3	3
taurodeoxycholic acid	[M+H]+	unspecified	-36	2	2
taurodeoxycholic acid	[M+H]+	unspecified	-36.021	1	1
taurodeoxycholic acid	[M+H]+	unspecified	-49.982	9	8
taurodeoxycholic acid	[M-2H2O+H]+	unspecified	-49.982	1	1
taurodeoxycholic acid	[M-H2O+H]+	unspecified	-49.982	1	1
taurodeoxycholic acid	[M+H]+	unspecified	-107.988	1	1
taurodeoxycholic acid	[2M+H]+	unspecified	-499.297	3	2
taurocholic acid	[M-H2O+H]+	unspecified	533.302	6	5
taurocholic acid	[2M+H]+	unspecified	515.29	2	2
taurocholic acid	[M+H]+	unspecified	515.29	3	3
taurocholic acid	[M-H2O+H]+	unspecified	515.29	1	1
taurocholic acid	[M+H]+	unspecified	499.296	1	1
taurocholic acid	[M-2H2O+H]+	unspecified	426.298	1	1
taurocholic acid	[M-H2O+H]+	unspecified	426.298	2	3
taurocholic acid	[M+H]+	unspecified	408.288	2	3
taurocholic acid	[M+H]+	unspecified	246.235	1	1
taurocholic acid	[M+H]+	unspecified	222.235	1	1
taurocholic acid	[2M+H]+	unspecified	159.913	5	5
taurocholic acid	[2M+Na]+	unspecified	159.913	1	2
taurocholic acid	[M-2H2O+H]+	unspecified	97.968	2	2
taurocholic acid	[M-3H2O+H]+	unspecified	97.968	1	1
taurocholic acid	[M-H2O+H]+	unspecified	97.968	8	8
taurocholic acid	[M+H]+	unspecified	96.984	1	1
taurocholic acid	[2M+H]+	Phosphorylation	79.964	3	4
taurocholic acid	[2M+Na]+	Phosphorylation	79.964	1	1
taurocholic acid	[M+H]+	O-Sulfonation	79.957	3	3
taurocholic acid	[M-H2O+H]+	O-Sulfonation	79.957	1	1
taurocholic acid	[M-H2O+H]+	unspecified	63.069	5	4
taurocholic acid	[2M+H]+	unspecified	61.947	2	2
taurocholic acid	[M+H]+	unspecified	61.947	1	1
taurocholic acid	[M-H2O+H]+	unspecified|unspecified	61.053	1	1
taurocholic acid	[M-3H2O+H]+	unspecified|3x water	54.034	12	15
taurocholic acid	[M-3H2O+H]+	unspecified	53.048	1	1
taurocholic acid	[M+H]+	unspecified	45.058	4	4
taurocholic acid	[M+H]+	Carboxyl modification with ethanolamine|unspecified	43.043	1	1
taurocholic acid	[M+H]+	unspecified	40.068	1	1
taurocholic acid	[M-2H2O+H]+	2x water	36.021	9	10
taurocholic acid	[M-3H2O+H]+	2x water	36.021	32	39
taurocholic acid	[M-H2O+H]+	unspecified	35.037	16	15
taurocholic acid	[M-3H2O+H]+	Pro->Glu substitution|dihydroxy	31.99	1	1
taurocholic acid	[M-3H2O+H]+	Ala->Thr substitution|Gly->Ser substitution|desmethylation + reduction of sulfoxide|formaldehyde induced modifications|hydroxymethyl	30.011	1	1
taurocholic acid	[M+H]+	unspecified	22.039	1	1
taurocholic acid	[M-3H2O+H]+	unspecified	20.026	1	1
taurocholic acid	[M-2H2O+H]+	Oxidised 2H(3) labelled Methionine|Gln->Phe substitution	19.012	1	1
taurocholic acid	[M-3H2O+H]+	unspecified	18.047	1	1
taurocholic acid	[M-3H2O+H]+	unspecified	18.017	1	1
taurocholic acid	[M-H2O+H]+	unspecified	18.017	3	3
taurocholic acid	[M-2H2O+H]+	Proline oxidation to 5-hydroxy-2-aminovaleric acid|water	18.01	12	14
taurocholic acid	[M-3H2O+H]+	Proline oxidation to 5-hydroxy-2-aminovaleric acid|water	18.01	50	111
taurocholic acid	[M-H2O+H]+	Proline oxidation to 5-hydroxy-2-aminovaleric acid|water	18.01	25	25
taurocholic acid	[M-3H2O+H]+	unspecified	17.044	1	3
taurocholic acid	[2M+H]+	replacement of proton with ammonium ion	17.027	3	3
taurocholic acid	[M+H]+	replacement of proton with ammonium ion	17.027	9	9
taurocholic acid	[M-H2O+H]+	replacement of proton with ammonium ion	17.027	1	1
taurocholic acid	[2M+H]+	unspecified	17.017	2	2
taurocholic acid	[M-2H2O+H]+	Ala->Ser substitution|Oxidation or Hydroxylation|Phe->Tyr substitution	15.995	2	2
taurocholic acid	[M-3H2O+H]+	Ala->Ser substitution|Oxidation or Hydroxylation|Phe->Tyr substitution	15.995	5	12
taurocholic acid	[M-3H2O+H]+	ADP-ribosylation followed by conversion to hydroxamic acid via hydroxylamine|Leu/Ile->Lys substitution|Tyrosine oxidation to 2-aminotyrosine|unspecified	15.011	2	2
taurocholic acid	[M-2H2O+H]+	Asn->Gln substitution|Asp->Glu substitution|Gly->Ala substitution|Methylation|Ser->Thr substitution|Val->Leu/Ile substitution|chain elongation	14.016	1	1
taurocholic acid	[M-3H2O+H]+	Asn->Gln substitution|Asp->Glu substitution|Gly->Ala substitution|Methylation|Ser->Thr substitution|Val->Leu/Ile substitution|chain elongation	14.016	2	2
taurocholic acid	[M-3H2O+H]+	unspecified	6.08	1	1
taurocholic acid	[2M+H]+	unspecified	2.999	2	1
taurocholic acid	[M-3H2O+H]+	unspecified	2.073	2	2
taurocholic acid	[M-3H2O+H]+	unspecified	2.05	1	1
taurocholic acid	[M-H2O+H]+	unspecified	2.05	1	1
taurocholic acid	[M-3H2O+H]+	unspecified	2.027	1	1
taurocholic acid	[M-H2O+H]+	unspecified	2.027	1	1
taurocholic acid	[M-2H2O+H]+	Pro->Val substitution|reduction	2.016	8	7
taurocholic acid	[M-3H2O+H]+	Pro->Val substitution|reduction	2.016	42	105
taurocholic acid	[M-H2O+H]+	Pro->Val substitution|reduction	2.016	18	18
taurocholic acid	[M-3H2O+H]+	S isotope|Cl isotope|Br isotope|Glu->Met substitution	1.999	1	1
taurocholic acid	[M-2H2O+H]+	unspecified	1.084	1	1
taurocholic acid	[M-H2O+H]+	unspecified	1.053	1	1
taurocholic acid	[M-2H2O+H]+	transamination	1.031	1	1
taurocholic acid	[2M+Na]+	unspecified	1.015	1	1
taurocholic acid	[M-3H2O+H]+	unspecified	0.919	3	22
taurocholic acid	[M-H2O+H]+	unspecified	-0.902	1	1
taurocholic acid	[M-2H2O+H]+	unspecified	-0.928	1	1
taurocholic acid	[M-2H2O+H]+	unspecified	-0.963	2	2
taurocholic acid	[2M+H]+	unspecified	-2.007	1	1
taurocholic acid	[2M+Na]+	2-amino-3-oxo-butanoic_acid|Intact disulfide bridge|Val->Pro substitution	-2.016	1	1
taurocholic acid	[M+H]+	2-amino-3-oxo-butanoic_acid|Intact disulfide bridge|Val->Pro substitution	-2.016	3	3
taurocholic acid	[M-2H2O+H]+	2-amino-3-oxo-butanoic_acid|Intact disulfide bridge|Val->Pro substitution	-2.016	3	4
taurocholic acid	[M-3H2O+H]+	2-amino-3-oxo-butanoic_acid|Intact disulfide bridge|Val->Pro substitution	-2.016	3	7
taurocholic acid	[M-H2O+H]+	2-amino-3-oxo-butanoic_acid|Intact disulfide bridge|Val->Pro substitution	-2.016	7	9
taurocholic acid	[M-2H2O+H]+	Pyro-Glu from E + Methylation|Thr->Pro substitution	-3.995	1	1
taurocholic acid	[M-3H2O+H]+	unspecified	-4.031	1	1
taurocholic acid	[M+H]+	Ala->Gly substitution|Gln->Asn substitution|Glu->Asp substitution|Leu/Ile->Val substitution|Thr->Ser substitution	-14.016	1	1
taurocholic acid	[M-2H2O+H]+	Asp->Val substitution|Glu->Leu/Ile substitution	-15.96	1	1
taurocholic acid	[2M+H]+	Ser->Ala substitution|Tyr->Phe substitution|reduction	-15.995	9	8
taurocholic acid	[2M+Na]+	Ser->Ala substitution|Tyr->Phe substitution|reduction	-15.995	1	1
taurocholic acid	[M-H2O+H]+	Ser->Ala substitution|Tyr->Phe substitution|reduction	-15.995	1	1
taurocholic acid	[2M+Na]+	Met->Asp substitution|unspecified	-16.015	2	2
taurocholic acid	[M-H2O+H]+	unspecified	-16.925	1	1
taurocholic acid	[M-2H2O+H]+	unspecified	-17.095	4	18
taurocholic acid	[M-2H2O+H]+	Asp->Pro substitution	-17.974	1	1
taurocholic acid	[2M+H]+	Dehydration|Pyro-glu from E|carbodiimide crosslinker	-18.011	6	6
taurocholic acid	[M+H]+	Dehydration|Pyro-glu from E|carbodiimide crosslinker	-18.011	10	10
taurocholic acid	[M-2H2O+H]+	Dehydration|Pyro-glu from E|carbodiimide crosslinker	-18.011	14	36
taurocholic acid	[M-H2O+H]+	Dehydration|Pyro-glu from E|carbodiimide crosslinker	-18.011	19	23
taurocholic acid	[2M+H]+	Loss of ammonia (15N)|Phe->Glu substitution	-18.026	1	1
taurocholic acid	[M+H]+	unspecified	-19.969	1	1
taurocholic acid	[M-3H2O+H]+	unspecified	-19.969	1	1
taurocholic acid	[2M+H]+	Formation of five membered aromatic heterocycle	-20.026	1	1
taurocholic acid	[M-H2O+H]+	Formation of five membered aromatic heterocycle	-20.026	1	1
taurocholic acid	[2M+H]+	Lys->Thr substitution	-27.047	1	1
taurocholic acid	[M-2H2O+H]+	unspecified	-35.037	1	1
taurocholic acid	[M+H]+	unspecified	-35.966	2	2
taurocholic acid	[M-2H2O+H]+	unspecified	-35.966	1	1
taurocholic acid	[M-3H2O+H]+	unspecified	-35.966	1	1
taurocholic acid	[M-H2O+H]+	unspecified	-35.966	3	3
taurocholic acid	[M+H]+	unspecified	-36.021	6	7
taurocholic acid	[M-H2O+H]+	unspecified	-36.021	11	10
taurocholic acid	[M-2H2O+H]+	unspecified	-49.005	2	2
taurocholic acid	[2M+H]+	unspecified	-49.982	1	1
taurocholic acid	[2M+Na]+	unspecified	-49.982	1	1
taurocholic acid	[M+H]+	unspecified	-49.982	2	2
taurocholic acid	[M-2H2O+H]+	unspecified	-49.982	10	11
taurocholic acid	[M-3H2O+H]+	unspecified	-49.982	19	21
taurocholic acid	[M-H2O+H]+	unspecified	-49.982	7	8
taurocholic acid	[M+H]+	unspecified	-54.034	3	3
taurocholic acid	[M-2H2O+H]+	unspecified	-63.962	2	2
taurocholic acid	[M-3H2O+H]+	unspecified	-63.962	2	2
taurocholic acid	[2M+H]+	unspecified	-68.062	1	1
taurocholic acid	[M+H]+	unspecified	-92.988	1	1
taurocholic acid	[M+H]+	unspecified	-107.988	1	1
taurocholic acid	[2M+H]+	unspecified	-257.645	2	1
taurocholic acid	[2M+H]+	unspecified	-353.238	1	1
taurocholic acid	[2M+Na]+	unspecified	-353.238	1	1
taurocholic acid	[2M+H]+	unspecified	-498.265	15	17
taurocholic acid	[2M+H]+	unspecified	-515.291	11	10
taurocholic acid	[2M+Na]+	unspecified	-515.291	7	11
taurocholic acid	[2M+H]+	unspecified	-533.302	7	7
taurocholic acid	[2M+Na]+	unspecified	-533.302	2	2
taurochenodeoxycholic acid	[M-H2O+H]+	Ala->Leu/Ile substitution|Gly->Val substitution|Propyl|tri-Methylation|unspecified	42.047	1	1
taurochenodeoxycholic acid	[M-H2O+H]+	2x water	36.021	1	1
taurochenodeoxycholic acid	[M-H2O+H]+	Formylation|Ser->Asp substitution|Thr->Glu substitution	27.995	1	1
taurochenodeoxycholic acid	[M-2H2O+H]+	Oxidised 2H(3) labelled Methionine|Gln->Phe substitution	19.012	1	1
taurochenodeoxycholic acid	[M-2H2O+H]+	Proline oxidation to 5-hydroxy-2-aminovaleric acid|water	18.01	1	1
taurochenodeoxycholic acid	[M-H2O+H]+	Proline oxidation to 5-hydroxy-2-aminovaleric acid|water	18.01	1	4
taurochenodeoxycholic acid	[M-H2O+H]+	fluorination	17.993	1	1
taurochenodeoxycholic acid	[M-2H2O+H]+	Pro->Val substitution|reduction	2.016	2	2
taurochenodeoxycholic acid	[M-2H2O+H]+	2-amino-3-oxo-butanoic_acid|Intact disulfide bridge|Val->Pro substitution	-2.016	2	2
taurochenodeoxycholic acid	[M-2H2O+H]+	unspecified	-49.982	2	9
sucrose	[M+Na]+	Myristoylation	210.199	1	1
sucrose	[M+Na]+	Hexose	162.053	7	9
sucrose	[M+Na]+	Propiophenone	132.058	1	1
sucrose	[M+Na]+	unspecified	90.011	1	1
sucrose	[M+Na]+	unspecified	68.011	2	2
sucrose	[M+Na]+	unspecified	52.017	1	1
sucrose	[M+Na]+	unspecified|Thr->Phe substitution	46.021	1	1
sucrose	[M+Na]+	Acetaldehyde +28|Ala->Val substitution|Cys->Met substitution|Ethylation|di-Methylation	28.031	1	1
sucrose	[M+Na]+	Proline oxidation to 5-hydroxy-2-aminovaleric acid|water	18.01	6	6
sucrose	[M+Na]+	unspecified	17.044	1	1
sucrose	[M+Na]+	Ser->Cys substitution|thiocarboxylic acid|sodium to potassium adduct|lithium to sodium adduct	15.976	7	7
sucrose	[M+Na]+	unspecified	14.002	1	1
sucrose	[M+Na]+	SILAC	4.02	1	1
sucrose	[M+Na]+	unspecified	2.999	1	1
sucrose	[M+Na]+	Pro->Val substitution|reduction	2.016	1	1
sucrose	[M+Na]+	unspecified	1.053	1	1
sucrose	[M+Na]+	unspecified	-3.007	3	4
sucrose	[M+Na]+	unspecified	-19.969	3	1
sucrose	[M+Na]+	unspecified	-22.003	2	3
sucrose	[M+Na]+	unspecified	-24.01	1	1
sucrose	[M+Na]+	unspecified	-34.004	1	1
sucrose	[M+Na]+	unspecified	-35.037	2	1
sucrose	[M+Na]+	unspecified	-38.032	1	1
sucrose	[M+Na]+	His->Pro substitution|unspecified	-40.009	1	1
sucrose	[M+Na]+	Thr->Gly substitution|unspecified	-44.026	1	1
sucrose	[M+Na]+	unspecified	-50.036	1	1
sucrose	[M+Na]+	unspecified	-59.025	1	1
sucrose	[M+Na]+	unspecified	-63.012	1	1
sucrose	[M+Na]+	unspecified	-71.985	1	1
sucrose	[M+Na]+	unspecified|unspecified|unspecified	-76.018	3	3
stictic_acid	[M-H]-	unspecified	-13.942	1	1
stictic_acid	[M-H]-	unspecified|Tyr->His substitution	-26.001	1	1
sphingosin C16 (Artifact)-emf	[M+H]+	Acrolein addition +112	112.052	1	1
sphingosin C16 (Artifact)-emf	[M+H]+	2-ammonio-6-[4-(hydroxymethyl)-3-oxidopyridinium-1-yl]- hexanoate	108.021	1	1
sphingosin C16 (Artifact)-emf	[M+H]+	Reduced acrolein addition +96	96.057	1	1
sphingosin C16 (Artifact)-emf	[M+H]+	unspecified	84.094	12	13
sphingosin C16 (Artifact)-emf	[M+H]+	unspecified	84.058	1	1
sphingosin C16 (Artifact)-emf	[M+H]+	Diethylation, analogous to Dimethylation|Gly->Leu/Ile substitution	56.062	10	9
sphingosin C16 (Artifact)-emf	[M+H]+	Ethanolation|Gly->Thr substitution|PEG repeat unit|unspecified	44.026	3	4
sphingosin C16 (Artifact)-emf	[M+H]+	Ala->Leu/Ile substitution|Gly->Val substitution|Propyl|tri-Methylation|unspecified	42.047	9	10
sphingosin C16 (Artifact)-emf	[M+H]+	Acetaldehyde +28|Ala->Val substitution|Cys->Met substitution|Ethylation|di-Methylation	28.031	25	43
sphingosin C16 (Artifact)-emf	[M+H]+	Tryptophan oxidation to beta-unsaturated-2,4-bis-tryptophandione	27.958	1	1
sphingosin C16 (Artifact)-emf	[M+H]+	Ala->Ser substitution|Oxidation or Hydroxylation|Phe->Tyr substitution	15.995	1	1
sphingosin C16 (Artifact)-emf	[M+H]+	Asn->Gln substitution|Asp->Glu substitution|Gly->Ala substitution|Methylation|Ser->Thr substitution|Val->Leu/Ile substitution|chain elongation	14.016	16	18
sphingosin C16 (Artifact)-emf	[M+H]+	Thr->Asp substitution|Tryptophan oxidation to oxolactone|aldehyde and ketone modifications|hydroxylation difference carboxylation|proline oxidation to pyroglutamic acid	13.979	1	1
sphingosin C16 (Artifact)-emf	[M+H]+	unspecified	10.056	1	2
sphingosin C16 (Artifact)-emf	[M+H]+	Ser->Pro substitution	10.021	4	6
sphingosin C16 (Artifact)-emf	[M+H]+	2-amino-3-oxo-butanoic_acid|Intact disulfide bridge|Val->Pro substitution	-2.016	3	3
sphingosin C16 (Artifact)-emf	[M+H]+	Ser->Ala substitution|Tyr->Phe substitution|reduction	-15.995	1	1
sphingosin C16 (Artifact)-emf	[M+H]+	unspecified	-27.029	1	1
sphingosin C16 (Artifact)-emf	[M+H]+	Met->Cys substitution|Val->Ala substitution	-28.031	31	37
sphingosin C16 (Artifact)-emf	[M+H]+	Leu/Ile->Gly substitution	-56.062	13	23
sphinganine related molecules	[M+H]+	unspecified	124.126	1	1
sphinganine related molecules	[M+H]+	unspecified	82.078	1	1
sphinganine related molecules	[M+H]+	Phosphorylation	79.964	1	1
sphinganine related molecules	[M+H]+	Ala->Glu substitution|Gly->Asp substitution|Iodoacetic acid derivative|unspecified|unspecified	58.005	1	1
sphinganine related molecules	[M+H]+	Acetylation|Ser->Glu substitution|unspecified	42.01	1	1
sphinganine related molecules	[M+H]+	Gly->Pro substitution|Propionaldehyde +40|unspecified	40.031	1	1
sphinganine related molecules	[M+H]+	Acetaldehyde +28|Ala->Val substitution|Cys->Met substitution|Ethylation|di-Methylation	28.031	5	5
sphinganine related molecules	[M+H]+	Acetaldehyde +26|Ala->Pro substitution|unspecified	26.016	3	7
sphinganine related molecules	[M+H]+	Asn->His substitution|Tyr->Trp substitution	23.016	1	1
sphinganine related molecules	[M+H]+	Ala->Ser substitution|Oxidation or Hydroxylation|Phe->Tyr substitution	15.995	7	7
sphinganine related molecules	[M+H]+	Asn->Gln substitution|Asp->Glu substitution|Gly->Ala substitution|Methylation|Ser->Thr substitution|Val->Leu/Ile substitution|chain elongation	14.016	3	5
sphinganine related molecules	[M+H]+	Thr->Asp substitution|Tryptophan oxidation to oxolactone|aldehyde and ketone modifications|hydroxylation difference carboxylation|proline oxidation to pyroglutamic acid	13.979	1	1
sphinganine related molecules	[M+H]+	formaldehyde adduct|methylation and reduction|unspecified	12	3	3
sphinganine related molecules	[M+H]+	unspecified	9.984	1	1
sphinganine related molecules	[M+H]+	unspecified	-2.007	1	1
sphinganine related molecules	[M+H]+	2-amino-3-oxo-butanoic_acid|Intact disulfide bridge|Val->Pro substitution	-2.016	23	54
sphinganine related molecules	[M+H]+	unspecified	-4.031	9	9
sphinganine related molecules	[M+H]+	Ala->Gly substitution|Gln->Asn substitution|Glu->Asp substitution|Leu/Ile->Val substitution|Thr->Ser substitution	-14.016	18	25
sphinganine related molecules	[M+H]+	Leu/Ile->Pro substitution|unspecified	-16.031	5	5
sphinganine related molecules	[M+H]+	Dehydration|Pyro-glu from E|carbodiimide crosslinker	-18.011	1	1
sphinganine related molecules	[M+H]+	Met->Cys substitution|Val->Ala substitution	-28.031	2	2
sphinganine related molecules	[M+H]+	unspecified	-30.047	4	4
sphinganine related molecules	[M+H]+	Leu/Ile->Ala substitution|Val->Gly substitution|unspecified	-42.047	4	4
sphinganine related molecules	[M+H]+	unspecified	-44.099	3	3
sarcophytol B	[2M+Na]+	unspecified	92.01	1	1
sarcophytol B	[M-H2O+H]+	Ala->Glu substitution|Gly->Asp substitution|Iodoacetic acid derivative|unspecified|unspecified	58.005	1	1
sarcophytol B	[M-H2O+H]+	DST crosslinker cleaved by sodium periodate|unspecified	55.988	2	1
sarcophytol B	[M-H2O+H]+	extra OH sodium adduct|Glyoxal-derived hydroimiadazolone|S-carbamoylmethylcysteine cyclization (N-terminus)|unspecified	39.994	3	4
sarcophytol B	[M-H2O+H]+	unspecified	32	1	2
sarcophytol B	[2M+Na]+	Val->Glu substitution|quinone|unspecified	29.974	3	3
sarcophytol B	[2M+Na]+	Tryptophan oxidation to beta-unsaturated-2,4-bis-tryptophandione	27.958	3	3
sarcophytol B	[M-H2O+H]+	Ala->Ser substitution|Oxidation or Hydroxylation|Phe->Tyr substitution	15.995	3	17
sarcophytol B	[M-H2O+H]+	unspecified	13.988	3	7
sarcophytol B	[2M+Na]+	unspecified	11.964	1	1
sarcophytol B	[M-H2O+H]+	unspecified	11.964	5	43
sarcophytol B	[M-H2O+H]+	Pro->Val substitution|reduction	2.016	2	2
sarcophytol B	[M-H2O+H]+	unspecified	-2.007	3	9
sarcophytol B	[M-H2O+H]+	2-amino-3-oxo-butanoic_acid|Intact disulfide bridge|Val->Pro substitution	-2.016	4	59
sarcophytol B	[M-H2O+H]+	unspecified	-2.052	1	1
sarcophytol B	[2M+Na]+	unspecified	-3.007	4	5
sarcophytol B	[2M+Na]+	unspecified	-4.031	1	1
sarcophytol B	[M-H2O+H]+	Ser->Ala substitution|Tyr->Phe substitution|reduction	-15.995	1	1
sarcophytol B	[M-H2O+H]+	Dehydration|Pyro-glu from E|carbodiimide crosslinker	-18.011	2	11
sarcophytol B	[2M+Na]+	unspecified	-21.984	2	2
sarcophytol B	[M+Na]+	unspecified	-39.994	1	1
sarcophytol B	[2M+Na]+	Phe->Val substitution	-48	2	3
sarcophytol B	[2M+Na]+	Phe->Pro substitution|unspecified	-50.015	1	1
sarcophytol A	[M-H2O+H]+	unspecified|unspecified	75.032	1	1
sarcophytol A	[M-H2O+H]+	unspecified	69.969	3	3
sarcophytol A	[M-H2O+H]+	Tryptophan oxidation to dihydroxy-N-formaylkynurenine|unspecified	63.981	2	2
sarcophytol A	[M-H2O+H]+	unspecified|Propionate labeling reagent heavy form (+3amu), N-term & K|unspecified	59.037	1	1
sarcophytol A	[M-H2O+H]+	unspecified|unspecified	50	1	1
sarcophytol A	[M-H2O+H]+	cysteine oxidation to cysteic acid	47.985	1	1
sarcophytol A	[M-H2O+H]+	unspecified	45.969	3	9
sarcophytol A	[M-H2O+H]+	unspecified	34.005	1	3
sarcophytol A	[M-H2O+H]+	Pro->Glu substitution|dihydroxy	31.99	3	6
sarcophytol A	[M-H2O+H]+	Val->Glu substitution|quinone|unspecified	29.974	4	7
sarcophytol A	[M-H2O+H]+	unspecified	27.978	1	1
sarcophytol A	[M-H2O+H]+	Tryptophan oxidation to beta-unsaturated-2,4-bis-tryptophandione	27.958	3	11
sarcophytol A	[M-H2O+H]+	Ala->Ser substitution|Oxidation or Hydroxylation|Phe->Tyr substitution	15.995	2	4
sarcophytol A	[M-H2O+H]+	Thr->Asp substitution|Tryptophan oxidation to oxolactone|aldehyde and ketone modifications|hydroxylation difference carboxylation|proline oxidation to pyroglutamic acid	13.979	3	10
sarcophytol A	[M-H2O+H]+	unspecified	11.964	2	5
sarcophytol A	[M-H2O+H]+	Pro->Val substitution|reduction	2.016	2	10
sarcophytol A	[M-H2O+H]+	2-amino-3-oxo-butanoic_acid|Intact disulfide bridge|Val->Pro substitution	-2.016	3	21
rutin	[M+H]+	Asp->Pro substitution	-17.974	1	1
roseoside	[M+H]+	Hexose	162.053	1	1
roseoside	[M+H]+	Fucose	146.058	1	1
roseoside	[M+H]+	Pentose	132.042	1	1
roseoside	[M+H]+	Malonylation|Serine analog	86	3	6
roseoside	[M+H]+	Ala->Glu substitution|Gly->Asp substitution|Iodoacetic acid derivative|unspecified|unspecified	58.005	1	1
roseoside	[M+H]+	replacement of proton with ammonium ion	17.027	2	1
roseoside	[M+H]+	unspecified	13.871	1	1
roseoside	[M+H]+	Pro->Val substitution|reduction	2.016	4	3
roseoside	[M+H]+	unspecified	1.053	4	5
roseoside	[M+H]+	unspecified	-2.007	1	1
roseoside	[M+H]+	unspecified	-44.062	1	1
rac-N-Desmethylvenlafaxine	[M+H]+	unspecified	14.033	1	1
rac-N-Desmethylvenlafaxine	[M+H]+	Asn->Gln substitution|Asp->Glu substitution|Gly->Ala substitution|Methylation|Ser->Thr substitution|Val->Leu/Ile substitution|chain elongation	14.016	1	1
rac-N-Desmethylvenlafaxine	[M+H]+	unspecified	-3.959	1	1
rac-N-Desmethylvenlafaxine	[M+H]+	Dehydration|Pyro-glu from E|carbodiimide crosslinker	-18.011	1	1
rac-N,O-Didesmethylvenlafaxine	[M+H]+	unspecified	18.017	1	1
rac-N,O-Didesmethylvenlafaxine	[M+H]+	Asn->Met substitution	16.997	1	1
rac-N,O-Didesmethylvenlafaxine	[M+H]+	Asn->Gln substitution|Asp->Glu substitution|Gly->Ala substitution|Methylation|Ser->Thr substitution|Val->Leu/Ile substitution|chain elongation	14.016	1	1
rac-N,O-Didesmethylvenlafaxine	[M-H2O+H]+	Asn->Gln substitution|Asp->Glu substitution|Gly->Ala substitution|Methylation|Ser->Thr substitution|Val->Leu/Ile substitution|chain elongation	14.016	1	1
rac-N,O-Didesmethylvenlafaxine	[M+H]+	Ala->Gly substitution|Gln->Asn substitution|Glu->Asp substitution|Leu/Ile->Val substitution|Thr->Ser substitution	-14.016	1	1
rac-Didemethylcitalopram	[M+H]+	Ethanolation|Gly->Thr substitution|PEG repeat unit|unspecified	44.026	1	1
rac-Didemethylcitalopram	[M+H]+	Acetaldehyde +28|Ala->Val substitution|Cys->Met substitution|Ethylation|di-Methylation	28.031	5	5
rac-Didemethylcitalopram	[M+H]+	unspecified	28.021	1	1
rac-Didemethylcitalopram	[M+H]+	Asn->Gln substitution|Asp->Glu substitution|Gly->Ala substitution|Methylation|Ser->Thr substitution|Val->Leu/Ile substitution|chain elongation	14.016	3	3
rac-Didemethylcitalopram	[M+H]+	unspecified	14.002	1	2
rac-Didemethylcitalopram	[M+H]+	formaldehyde adduct|methylation and reduction|unspecified	12	1	1
rac-.alpha.-Methylkynurenine	[M-H2O+H]+	Isopeptide bond formation with loss of ammonia|Loss of ammonia|Pyro-glu from Q	-17.026	1	3
quercetin-3-O-robinobioside	[M+H]+	Gluconoylation	178.047	1	1
quercetin-3-O-robinobioside	[M+H]+	Pro->Leu/Ile substitution|unspecified	16.031	1	1
quercetin-3-O-robinobioside	[M+H]+	Ala->Ser substitution|Oxidation or Hydroxylation|Phe->Tyr substitution	15.995	1	1
quercetin-3-O-robinobioside	[M+H]+	Asn->Gln substitution|Asp->Glu substitution|Gly->Ala substitution|Methylation|Ser->Thr substitution|Val->Leu/Ile substitution|chain elongation	14.016	1	1
quercetin-3-O-robinobioside	[M+H]+	Asp->Thr substitution	-13.981	1	1
quercetin-3-O-robinobioside	[M+H]+	Ala->Gly substitution|Gln->Asn substitution|Glu->Asp substitution|Leu/Ile->Val substitution|Thr->Ser substitution	-14.016	1	1
quercetin-3-O-robinobioside	[M+H]+	Ser->Ala substitution|Tyr->Phe substitution|reduction	-15.995	1	1
quercetin-3-O-robinobioside	[M+H]+	unspecified|Glu->Val substitution	-29.975	1	1
quercetin-3-O-robinobioside	[M+H]+	unspecified	-132.079	1	1
quercetin-3-O-robinobioside	[M+H]+	unspecified	-176.07	1	1
quercetin-3-O-pentoside	[M+H]+	Heptose	192.063	3	3
quercetin-3-O-pentoside	[M+H]+	Hexose	162.053	3	3
quercetin-3-O-pentoside	[M+H]+	S-(2-succinyl) cysteine	116.011	2	2
quercetin-3-O-pentoside	[M+H]+	Ethanolation|Gly->Thr substitution|PEG repeat unit|unspecified	44.026	1	1
quercetin-3-O-pentoside	[M+H]+	Ala->Asp substitution|Carboxylation	43.991	4	4
quercetin-3-O-pentoside	[M+H]+	unspecified	30.083	2	1
quercetin-3-O-pentoside	[M-H]-	unspecified	30.021	1	2
quercetin-3-O-pentoside	[M+H]+	Ala->Thr substitution|Gly->Ser substitution|desmethylation + reduction of sulfoxide|formaldehyde induced modifications|hydroxymethyl	30.011	8	22
quercetin-3-O-pentoside	[M+H]+	Acetaldehyde +28|Ala->Val substitution|Cys->Met substitution|Ethylation|di-Methylation	28.031	1	1
quercetin-3-O-pentoside	[M+H]+	Ala->Ser substitution|Oxidation or Hydroxylation|Phe->Tyr substitution	15.995	1	1
quercetin-3-O-pentoside	[M+H]+	Asn->Gln substitution|Asp->Glu substitution|Gly->Ala substitution|Methylation|Ser->Thr substitution|Val->Leu/Ile substitution|chain elongation	14.016	3	3
quercetin-3-O-pentoside	[M+H]+	unspecified	2.103	1	1
quercetin-3-O-pentoside	[M+H]+	unspecified	2.05	3	3
quercetin-3-O-pentoside	[M+H]+	Thr->Val substitution	-1.98	2	1
quercetin-3-O-pentoside	[M-H]-	unspecified	-15.983	1	1
quercetin-3-O-pentoside	[M+H]+	Ser->Ala substitution|Tyr->Phe substitution|reduction	-15.995	6	4
quercetin-3-O-hexosyl-deoxyhexoside	[M-H]-	Hexose	162.053	1	2
quercetin-3-O-hexosyl-deoxyhexoside	[M-H]-	Val->Glu substitution|quinone|unspecified	29.974	1	1
quercetin-3-O-hexoside	[M+H]+	Fucose	146.058	1	1
quercetin-3-O-hexoside	[M+H]+	Pentose	132.042	1	1
quercetin-3-O-hexoside	[M+H]+	Ser->Ala substitution|Tyr->Phe substitution|reduction	-15.995	1	4
quercetin-3-O-hexoside	[M+H]+	Decarboxylation|Proline oxidation to pyrrolidinone|Ser->Gly substitution|Thr->Ala substitution	-30.01	1	1
quercetin-3-O-glc-1-3-rham-1-6-glucoside	[M+H]+	Gluconoylation	178.047	1	1
quercetin-3-O-glc-1-3-rham-1-6-glucoside	[M+H]+	unspecified	155.984	10	7
quercetin-3-O-glc-1-3-rham-1-6-glucoside	[M+H]+	Fucose	146.058	1	1
quercetin-3-O-glc-1-3-rham-1-6-glucoside	[M+H]+	Pentose	132.042	6	5
quercetin-3-O-glc-1-3-rham-1-6-glucoside	[M+H]+	unspecified	132.013	1	1
quercetin-3-O-glc-1-3-rham-1-6-glucoside	[M+H]+	Acetaldehyde +28|Ala->Val substitution|Cys->Met substitution|Ethylation|di-Methylation	28.031	1	1
quercetin-3-O-glc-1-3-rham-1-6-glucoside	[M+H]+	Lys->Arg substitution|unspecified	28.008	3	4
quercetin-3-O-glc-1-3-rham-1-6-glucoside	[M+H]+	Lys->Phe substitution	18.975	1	1
quercetin-3-O-glc-1-3-rham-1-6-glucoside	[M+H]+	Ala->Ser substitution|Oxidation or Hydroxylation|Phe->Tyr substitution	15.995	13	9
quercetin-3-O-glc-1-3-rham-1-6-glucoside	[M+H]+	Asn->Gln substitution|Asp->Glu substitution|Gly->Ala substitution|Methylation|Ser->Thr substitution|Val->Leu/Ile substitution|chain elongation	14.016	13	9
quercetin-3-O-glc-1-3-rham-1-6-glucoside	[M+H]+	unspecified	13.988	1	1
quercetin-3-O-glc-1-3-rham-1-6-glucoside	[M+H]+	unspecified	-2.007	1	1
quercetin-3-O-glc-1-3-rham-1-6-glucoside	[M+H]+	Ala->Gly substitution|Gln->Asn substitution|Glu->Asp substitution|Leu/Ile->Val substitution|Thr->Ser substitution	-14.016	4	2
quercetin-3-O-glc-1-3-rham-1-6-glucoside	[M+H]+	Ser->Ala substitution|Tyr->Phe substitution|reduction	-15.995	20	25
quercetin-3-O-glc-1-3-rham-1-6-glucoside	[M+H]+	Met->Asp substitution|unspecified	-16.015	1	1
quercetin-3-O-glc-1-3-rham-1-6-glucoside	[M+H]+	Asp->Pro substitution	-17.974	1	1
quercetin-3-O-glc-1-3-rham-1-6-glucoside	[M+H]+	Decarboxylation|Proline oxidation to pyrrolidinone|Ser->Gly substitution|Thr->Ala substitution	-30.01	11	9
quercetin-3-O-glc-1-3-rham-1-6-glucoside	[M+H]+	unspecified	-30.025	1	1
quercetin-3-O-glc-1-3-rham-1-6-glucoside	[M+H]+	Glu->Pro substitution	-31.991	6	3
quercetin-3-O-glc-1-3-rham-1-6-glucoside	[M+H]+	unspecified|unspecified	-60.058	8	5
quercetin-3-O-glc-1-3-rham-1-6-glucoside	[M+H]+	unspecified	-146.058	14	12
quercetin-3-O-glc-1-3-rham-1-6-glucoside	[M+H]+	unspecified	-162.052	8	9
quercetin-3-O-glc-1-3-rham-1-6-glucoside	[M+H]+	unspecified	-162.063	1	1
quercetin-3-O-glc-1-3-rham-1-6-glucoside	[M+H]+	unspecified	-176.07	1	1
quercetin-3-O-glc-1-3-rham-1-6-glucoside	[M+H]+	unspecified	-308.112	3	4
quercetin-3-O-glc-1-3-rham-1-6-glucoside	[M+H]+	unspecified	-324.106	1	1
quercetin-3-O-deoxyhexosyl(1-2)pentoside	[M-H]-	caffeic acid	162.033	1	1
quercetin-3-O-deoxyhexosyl(1-2)pentoside	[M-H]-	Ala->Thr substitution|Gly->Ser substitution|desmethylation + reduction of sulfoxide|formaldehyde induced modifications|hydroxymethyl	30.011	1	1
quercetin-3-O-deoxyhexosyl(1-2)pentoside	[M-H]-	Ala->Ser substitution|Oxidation or Hydroxylation|Phe->Tyr substitution	15.995	2	2
quercetin-3-O-deoxyhexosyl(1-2)pentoside	[M-H]-	unspecified	-14.007	1	1
quercetin-3-O-deoxyhexosyl(1-2)pentoside	[M-H]-	Met->Asp substitution|unspecified	-16.015	1	1
quercetin-3-O-deoxyhexosyl(1-2)pentoside	[M-H]-	unspecified|unspecified	-74.037	1	1
quercetin-3-O-deoxyhexosyl(1-2)pentoside	[M-H]-	unspecified	-116.047	2	3
quercetin-3-O-deoxyhexosyl(1-2)pentoside	[M-H]-	unspecified	-146.058	1	1
quercetin-3-O-deoxyhexoside	[M+H]+	Fucose	146.058	1	1
quercetin-3-O-deoxyhexoside	[M+H]+	Malonylation|Serine analog	86	1	1
quercetin-3-O-deoxyhexoside	[M+H]+	unspecified|unspecified	84.021	1	1
quercetin-3-O-deoxyhexoside	[M+H]+	unspecified	67.99	1	1
quercetin-3-O-deoxyhexoside	[M+H]+	unspecified	60.033	1	1
quercetin-3-O-deoxyhexoside	[M+H]+	formic acid adduct	46.005	1	1
quercetin-3-O-deoxyhexoside	[M+H]+	Guanidination|amidino|unspecified	42.021	2	2
quercetin-3-O-deoxyhexoside	[M+H]+	unspecified	37.978	1	1
quercetin-3-O-deoxyhexoside	[M+H]+	unspecified	32	3	5
quercetin-3-O-deoxyhexoside	[M+H]+	unspecified	30.021	2	2
quercetin-3-O-deoxyhexoside	[M+H]+	Ala->Ser substitution|Oxidation or Hydroxylation|Phe->Tyr substitution	15.995	6	8
quercetin-3-O-deoxyhexoside	[M+H]+	Ala->Gly substitution|Gln->Asn substitution|Glu->Asp substitution|Leu/Ile->Val substitution|Thr->Ser substitution	-14.016	1	1
quercetin-3-O-deoxyhexoside	[M+H]+	unspecified	-15.983	2	3
quercetin-3-O-deoxyhexoside	[M+H]+	Ser->Ala substitution|Tyr->Phe substitution|reduction	-15.995	1	1
quercetin-3-O-deoxyhexoside	[M+H]+	Decarboxylation|Proline oxidation to pyrrolidinone|Ser->Gly substitution|Thr->Ala substitution	-30.01	2	2
putative tryptophane conjugated chenodeoxycholic acid (clustered spectrum)	[M+H]+	O-Sulfonation	79.957	1	1
putative tryptophane conjugated chenodeoxycholic acid (clustered spectrum)	[M+H]+	Asn->Gln substitution|Asp->Glu substitution|Gly->Ala substitution|Methylation|Ser->Thr substitution|Val->Leu/Ile substitution|chain elongation	14.016	1	1
putative tryptophane conjugated chenodeoxycholic acid (clustered spectrum)	[M+H]+	2-amino-3-oxo-butanoic_acid|Intact disulfide bridge|Val->Pro substitution	-2.016	1	1
putative tryptophane conjugated chenodeoxycholic acid (clustered spectrum)	[M+H]+	Dehydration|Pyro-glu from E|carbodiimide crosslinker	-18.011	3	3
putative tryptophane conjugated chenodeoxycholic acid (clustered spectrum)	[M+H]+	His->Asn substitution|Trp->Tyr substitution	-23.015	12	9
putative tryptophane conjugated chenodeoxycholic acid (clustered spectrum)	[M+H]+	Trp->Phe substitution|unspecified	-39.012	1	1
putative tryptophane conjugated chenodeoxycholic acid (clustered spectrum)	[M+H]+	unspecified	-112.053	1	1
putative tryptophane conjugated chenodeoxycholic acid (clustered spectrum)	[M+H]+	unspecified	-113.045	2	2
putative tryptophane conjugated chenodeoxycholic acid	[M+H]+	Trp->Lys substitution	-57.988	2	4
putative chlorinated lichen peptide	[M+H]+	Chlorination of tyrosine residues	33.963	1	1
putative chlorinated lichen peptide	[M+H]+	unspecified	-33.967	1	1
putative analogue of akanthomycin	[M+H]+	Tyr->Ala substitution	-92.028	1	1
putative analog of trichodinA	[M+H]+	Phe->Ala substitution|Tyr->Ser substitution|unspecified	-76.031	1	1
putative analog of trichodinA	[M+H]+	Tyr->Ala substitution	-92.028	1	1
putative Dihydrosphingosine (19:0)	[M+H]+	Asn->Gln substitution|Asp->Glu substitution|Gly->Ala substitution|Methylation|Ser->Thr substitution|Val->Leu/Ile substitution|chain elongation	14.016	1	1
putative Dihydrosphingosine (19:0)	[M+H]+	Ala->Gly substitution|Gln->Asn substitution|Glu->Asp substitution|Leu/Ile->Val substitution|Thr->Ser substitution	-14.016	1	1
putative Dihydrosphingosine (19:0)	[M+H]+	Met->Cys substitution|Val->Ala substitution	-28.031	1	1
putative - Cer(d19:0/17:0 2-OH)	[M+H]+	Asn->Lys substitution	14.051	1	1
putative - Cer(d19:0/17:0 2-OH)	[M+H]+	Thr->Val substitution	-1.98	1	1
putative - Cer(d19:0/17:0 2-OH)	[M+H]+	Ala->Gly substitution|Gln->Asn substitution|Glu->Asp substitution|Leu/Ile->Val substitution|Thr->Ser substitution	-14.016	9	20
putative - Cer(d19:0/17:0 2-OH)	[M+H]+	Lys->Asn substitution	-14.052	1	1
putative - Cer(d19:0/17:0 2-OH)	[M+H]+	Ser->Ala substitution|Tyr->Phe substitution|reduction	-15.995	1	1
putative - Cer(d19:0/17:0 2-OH)	[M+H]+	Met->Cys substitution|Val->Ala substitution	-28.031	10	17
putative - Cer(d19:0/17:0 2-OH)	[M+H]+	Decarboxylation|Proline oxidation to pyrrolidinone|Ser->Gly substitution|Thr->Ala substitution	-30.01	1	1
putative - Cer(d19:0/17:0 2-OH)	[M+H]+	unspecified	-32.026	1	1
putative - Cer(d19:0/17:0 2-OH)	[M+H]+	unspecified	-86.073	1	1
protoporphyrin IX	[M+H]+	Pro->Ala substitution|unspecified	-26.015	1	1
protoporphyrin IX	[M+H]+	unspecified	-52.03	1	1
phosphatidylethanolamine (14:0/16:0)	[M+H]+	Acetaldehyde +26|Ala->Pro substitution|unspecified	26.016	1	1
phosphatidylethanolamine (14:0/16:0)	[M+H]+	unspecified|His->Tyr substitution	26.003	3	2
phosphatidylethanolamine (14:0/16:0)	[M+H]+	unspecified	14.033	1	1
phosphatidylethanolamine (14:0/16:0)	[M+H]+	Asn->Gln substitution|Asp->Glu substitution|Gly->Ala substitution|Methylation|Ser->Thr substitution|Val->Leu/Ile substitution|chain elongation	14.016	4	3
phosphatidylethanolamine (14:0/16:0)	[M+H]+	unspecified	-2.032	1	1
phosphatidylethanolamine (14:0/16:0)	[M+H]+	unspecified	-2.977	1	1
phloridzin-emf	[M+H]+	Hexose	162.053	2	3
phloridzin-emf	[M+H]+	Pentose	132.042	3	4
phloridzin-emf	[M+H]+	unspecified	3.973	1	1
phloridzin-emf	[M+H]+	Decarboxylation|Proline oxidation to pyrrolidinone|Ser->Gly substitution|Thr->Ala substitution	-30.01	2	2
phenylethylamide 359	[M+H]+	unspecified	126.141	1	1
phenylethylamide 359	[M+H]+	unspecified	112.125	1	1
phenylethylamide 359	[M+H]+	unspecified	100.089	1	1
phenylethylamide 359	[M+H]+	Acetaldehyde +28|Ala->Val substitution|Cys->Met substitution|Ethylation|di-Methylation	28.031	2	3
phenylethylamide 359	[M+H]+	Acetaldehyde +26|Ala->Pro substitution|unspecified	26.016	5	7
phenylethylamide 359	[M+H]+	Ala->Ser substitution|Oxidation or Hydroxylation|Phe->Tyr substitution	15.995	1	1
phenylethylamide 359	[M+H]+	Asn->Gln substitution|Asp->Glu substitution|Gly->Ala substitution|Methylation|Ser->Thr substitution|Val->Leu/Ile substitution|chain elongation	14.016	1	1
phenylethylamide 359	[M+H]+	Lys->Glu substitution	0.948	1	1
phenylethylamide 359	[M+H]+	unspecified	-2.007	1	1
phenylethylamide 359	[M+H]+	2-amino-3-oxo-butanoic_acid|Intact disulfide bridge|Val->Pro substitution	-2.016	2	2
phenylethylamide 359	[M+H]+	unspecified	-4.024	1	1
phenylethylamide 359	[M+H]+	Ala->Gly substitution|Gln->Asn substitution|Glu->Asp substitution|Leu/Ile->Val substitution|Thr->Ser substitution	-14.016	1	1
phenylethylamide 359	[M+H]+	unspecified	-24.074	1	1
phenylethylamide 359	[M+H]+	Met->Cys substitution|Val->Ala substitution	-28.031	2	3
phenylethylamide 359	[M+H]+	unspecified	-30.047	1	1
phenylethylamide 359	[M+H]+	Leu/Ile->Gly substitution	-56.062	1	1
phenylethylamide 359	[M+H]+	unspecified	-114.14	1	1
phenylethylamide 359	[M+H]+	unspecified	-140.156	1	1
phenylethylamide 359	[M+H]+	unspecified	-154.172	2	2
phenylethylamide 359	[M+H]+	unspecified	-168.188	2	3
phenylethylamide 359	[M+H]+	unspecified	-196.219	1	1
phenylethylamide 357	[M+H]+	Diethylation, analogous to Dimethylation|Gly->Leu/Ile substitution	56.062	1	1
phenylethylamide 357	[M+H]+	Acetaldehyde +28|Ala->Val substitution|Cys->Met substitution|Ethylation|di-Methylation	28.031	3	6
phenylethylamide 357	[M+H]+	Acetaldehyde +26|Ala->Pro substitution|unspecified	26.016	2	3
phenylethylamide 357	[M+H]+	Pro->Val substitution|reduction	2.016	1	1
phenylethylamide 357	[M+H]+	2-amino-3-oxo-butanoic_acid|Intact disulfide bridge|Val->Pro substitution	-2.016	1	1
phenylethylamide 357	[M+H]+	unspecified	-12	1	1
phenylethylamide 357	[M+H]+	unspecified	-22.059	1	1
phenylethylamide 357	[M+H]+	Pro->Ala substitution|unspecified	-26.015	1	1
phenylethylamide 357	[M+H]+	Met->Cys substitution|Val->Ala substitution	-28.031	2	2
phenylethylamide 357	[M+H]+	Leu/Ile->Gly substitution	-56.062	1	1
phenylethylamide 345	[M+H]+	Piperidination|unspecified	68.063	1	1
phenylethylamide 345	[M+H]+	Ala->Leu/Ile substitution|Gly->Val substitution|Propyl|tri-Methylation|unspecified	42.047	1	1
phenylethylamide 345	[M+H]+	Gly->Pro substitution|Propionaldehyde +40|unspecified	40.031	4	2
phenylethylamide 345	[M+H]+	Phe->Trp substitution|unspecified	39.011	3	1
phenylethylamide 345	[M+H]+	Acetaldehyde +28|Ala->Val substitution|Cys->Met substitution|Ethylation|di-Methylation	28.031	3	1
phenylethylamide 345	[M+H]+	Pro->Leu/Ile substitution|unspecified	16.031	3	1
phenylethylamide 345	[M+H]+	unspecified	14.002	1	1
phenylethylamide 345	[M+H]+	formaldehyde adduct|methylation and reduction|unspecified	12	3	1
phenylethylamide 345	[M+H]+	unspecified	-92.157	3	1
phenylethylamide 345	[M+H]+	unspecified	-182.204	1	1
phenylethylamide 331	[M+H]+	Diethylation, analogous to Dimethylation|Gly->Leu/Ile substitution	56.062	1	2
phenylethylamide 331	[M+H]+	Acetaldehyde +28|Ala->Val substitution|Cys->Met substitution|Ethylation|di-Methylation	28.031	1	2
phenylethylamide 331	[M+H]+	Met->Cys substitution|Val->Ala substitution	-28.031	1	1
phenylethylamide 331	[M+H]+	unspecified	-112.125	1	2
phenylethylamide 331	[M+H]+	unspecified	-126.139	1	1
phenylethylamide 331	[M+H]+	unspecified	-140.156	1	2
phenylalanine conjugated chenodeoxycholic acid	[M-2H2O+H]+	2x water	36.021	1	1
phenylalanine conjugated chenodeoxycholic acid	[M-2H2O+H]+	Proline oxidation to 5-hydroxy-2-aminovaleric acid|water	18.01	1	1
phenylalanine conjugated chenodeoxycholic acid	[M-2H2O+H]+	Ala->Ser substitution|Oxidation or Hydroxylation|Phe->Tyr substitution	15.995	1	1
phenylacetylglutamine	[M+H]+	unspecified	45.058	1	1
phenylacetylglutamine	[M+H]+	unspecified	36.093	1	1
phenylacetylglutamine	[M+H]+	Ala->Ser substitution|Oxidation or Hydroxylation|Phe->Tyr substitution	15.995	1	1
phenylacetylglutamine	[M+H]+	unspecified	6.048	2	2
phenylacetylglutamine	[M+H]+	Asn->Asp substitution|Deamidation|Gln->Glu substitution	0.984	3	2
phenylacetylglutamine	[M+H]+	unspecified	-7.968	3	3
phenylacetylglutamine	[M+H]+	Dehydration|Pyro-glu from E|carbodiimide crosslinker	-18.011	1	2
phenylacetylglutamine	[M+H]+	unspecified	-19.969	1	1
phenylacetylglutamine	[M+H]+	unspecified	-21.984	3	5
phenazine-1-carboxylic acid	[M+H]+	unspecified	126.068	1	1
phenazine-1-carboxylic acid	[M+H]+	Carboxyl modification with ethanolamine|unspecified	43.043	1	1
phenazine-1-carboxylic acid	[M+H]+	unspecified	2.027	1	1
phenazine-1-carboxylic acid	[M+H]+	Amidation|Asp->Asn substitution|Glu->Gln substitution	-0.984	1	1
pentoside of (iso)vitexin	[M+H]+	Malonylation|Serine analog	86	4	3
pentoside of (iso)vitexin	[M+H]+	Ala->Thr substitution|Gly->Ser substitution|desmethylation + reduction of sulfoxide|formaldehyde induced modifications|hydroxymethyl	30.011	4	3
pentoside of (iso)vitexin	[M+H]+	Asn->Gln substitution|Asp->Glu substitution|Gly->Ala substitution|Methylation|Ser->Thr substitution|Val->Leu/Ile substitution|chain elongation	14.016	4	5
pentoside of (iso)vitexin	[M+H]+	Pro->Val substitution|reduction	2.016	1	1
pentoside of (iso)vitexin	[M+H]+	Ser->Ala substitution|Tyr->Phe substitution|reduction	-15.995	1	1
pentoside of (iso)vitexin	[M+H]+	unspecified	-132.042	1	1
p-tert-Octylphenol undecaglycol ether	[M+H]+	PEG repeat unit x4	176.104	1	1
p-tert-Octylphenol undecaglycol ether	[M+H]+	PEG repeat unit x3	132.078	1	1
p-tert-Octylphenol undecaglycol ether	[M+Na]+	PEG repeat unit x3	132.078	3	3
p-tert-Octylphenol undecaglycol ether	[M+H]+	unspecified	105.079	1	1
p-tert-Octylphenol undecaglycol ether	[M+Na]+	unspecified	102.068	2	2
p-tert-Octylphenol undecaglycol ether	[M+H]+	PEG repeat unit x2	88.052	1	1
p-tert-Octylphenol undecaglycol ether	[M+Na]+	PEG repeat unit x2	88.052	2	2
p-tert-Octylphenol undecaglycol ether	[M+H]+	unspecified|unspecified	61.053	1	1
p-tert-Octylphenol undecaglycol ether	[M+H]+	Ethanolation|Gly->Thr substitution|PEG repeat unit|unspecified	44.026	2	2
p-tert-Octylphenol undecaglycol ether	[M+Na]+	Ethanolation|Gly->Thr substitution|PEG repeat unit|unspecified	44.026	4	4
p-tert-Octylphenol undecaglycol ether	[M+H]+	replacement of proton with ammonium ion	17.027	1	1
p-tert-Octylphenol undecaglycol ether	[M+Na]+	Asn->Gln substitution|Asp->Glu substitution|Gly->Ala substitution|Methylation|Ser->Thr substitution|Val->Leu/Ile substitution|chain elongation	14.016	2	2
p-tert-Octylphenol undecaglycol ether	[M+H]+	unspecified	-27	2	2
p-tert-Octylphenol undecaglycol ether	[M+H]+	unspecified	-44.016	1	1
p-tert-Octylphenol undecaglycol ether	[M+H]+	Thr->Gly substitution|unspecified	-44.026	4	5
p-tert-Octylphenol undecaglycol ether	[M+Na]+	Thr->Gly substitution|unspecified	-44.026	4	4
p-tert-Octylphenol undecaglycol ether	[M+Na]+	unspecified|unspecified	-60.021	1	1
p-tert-Octylphenol undecaglycol ether	[M+H]+	unspecified	-71.023	1	1
p-tert-Octylphenol undecaglycol ether	[M+Na]+	unspecified|unspecified	-74.037	1	1
p-tert-Octylphenol undecaglycol ether	[M+H]+	unspecified	-88.053	4	4
p-tert-Octylphenol undecaglycol ether	[M+Na]+	unspecified	-88.053	4	4
p-tert-Octylphenol undecaglycol ether	[M+Na]+	unspecified	-102.068	1	1
p-tert-Octylphenol undecaglycol ether	[M+H]+	unspecified	-132.079	2	2
p-tert-Octylphenol undecaglycol ether	[M+Na]+	unspecified	-132.079	4	4
p-tert-Octylphenol undecaglycol ether	[M+H]+	unspecified	-176.106	1	1
p-tert-Octylphenol triglycol ether	[M+H]+	pyruvate	88.06	1	1
p-tert-Octylphenol triglycol ether	[M+H]+	PEG repeat unit x2	88.052	2	2
p-tert-Octylphenol triglycol ether	[M+H]+	Ethanolation|Gly->Thr substitution|PEG repeat unit|unspecified	44.026	3	3
p-tert-Octylphenol triglycol ether	[M+H]+	Pro->Lys substitution|unspecified	31.042	1	1
p-tert-Octylphenol triglycol ether	[M+H]+	replacement of proton with ammonium ion	17.027	2	8
p-tert-Octylphenol triglycol ether	[M+H]+	Thr->Asp substitution|Tryptophan oxidation to oxolactone|aldehyde and ketone modifications|hydroxylation difference carboxylation|proline oxidation to pyroglutamic acid	13.979	1	1
p-tert-Octylphenol triglycol ether	[M+H]+	unspecified	-68.099	1	1
p-tert-Octylphenol tridecaglycol ether	[M+H]+	unspecified	122.109	1	1
p-tert-Octylphenol tridecaglycol ether	[M+H]+	unspecified	105.079	2	1
p-tert-Octylphenol tridecaglycol ether	[M+H]+	PEG repeat unit x2	88.052	2	2
p-tert-Octylphenol tridecaglycol ether	[M+H]+	unspecified|unspecified	61.053	1	1
p-tert-Octylphenol tridecaglycol ether	[M+H]+	Ethanolation|Gly->Thr substitution|PEG repeat unit|unspecified	44.026	2	2
p-tert-Octylphenol tridecaglycol ether	[M+H]+	Asn->Gln substitution|Asp->Glu substitution|Gly->Ala substitution|Methylation|Ser->Thr substitution|Val->Leu/Ile substitution|chain elongation	14.016	1	1
p-tert-Octylphenol tridecaglycol ether	[M+H]+	unspecified	-27	3	3
p-tert-Octylphenol tridecaglycol ether	[M+H]+	Thr->Gly substitution|unspecified	-44.026	3	3
p-tert-Octylphenol tridecaglycol ether	[M+H]+	unspecified	-71.023	1	1
p-tert-Octylphenol tridecaglycol ether	[M+H]+	unspecified	-88.053	2	3
p-tert-Octylphenol tridecaglycol ether	[M+H]+	unspecified	-115.053	2	2
p-tert-Octylphenol tridecaglycol ether	[M+H]+	unspecified	-132.079	3	4
p-tert-Octylphenol tridecaglycol ether	[M+H]+	unspecified	-176.106	3	3
p-tert-Octylphenol tetraglycol ether	[M+H]+	unspecified|unspecified	61.053	1	1
p-tert-Octylphenol tetraglycol ether	[M+H]+	Pro->Lys substitution|unspecified	31.042	3	3
p-tert-Octylphenol tetraglycol ether	[M+H]+	unspecified	29.983	1	1
p-tert-Octylphenol tetraglycol ether	[M+H]+	replacement of proton with ammonium ion	17.027	5	12
p-tert-Octylphenol tetraglycol ether	[M+H]+	unspecified	15.048	1	1
p-tert-Octylphenol tetraglycol ether	[M+H]+	Asn->Gln substitution|Asp->Glu substitution|Gly->Ala substitution|Methylation|Ser->Thr substitution|Val->Leu/Ile substitution|chain elongation	14.016	3	3
p-tert-Octylphenol tetraglycol ether	[M+H]+	unspecified	-12.985	1	1
p-tert-Octylphenol tetradecaglycol ether	[M+H]+	unspecified|unspecified	61.053	1	1
p-tert-Octylphenol tetradecaglycol ether	[M+H]+	Ethanolation|Gly->Thr substitution|PEG repeat unit|unspecified	44.026	2	2
p-tert-Octylphenol tetradecaglycol ether	[M+H]+	Asn->Gln substitution|Asp->Glu substitution|Gly->Ala substitution|Methylation|Ser->Thr substitution|Val->Leu/Ile substitution|chain elongation	14.016	1	1
p-tert-Octylphenol tetradecaglycol ether	[M+H]+	Decarboxylation|Proline oxidation to pyrrolidinone|Ser->Gly substitution|Thr->Ala substitution	-30.01	1	1
p-tert-Octylphenol tetradecaglycol ether	[M+H]+	Thr->Gly substitution|unspecified	-44.026	2	2
p-tert-Octylphenol tetradecaglycol ether	[M+H]+	unspecified	-88.053	2	2
p-tert-Octylphenol tetradecaglycol ether	[M+H]+	unspecified	-132.079	1	2
p-tert-Octylphenol tetradecaglycol ether	[M+H]+	unspecified	-176.106	2	2
p-tert-Octylphenol pentaglycol ether	[M+H]+	unspecified	237.158	1	1
p-tert-Octylphenol pentaglycol ether	[M+H]+	unspecified	193.132	1	1
p-tert-Octylphenol pentaglycol ether	[M+H]+	unspecified	149.105	1	1
p-tert-Octylphenol pentaglycol ether	[M+H]+	unspecified	105.079	1	1
p-tert-Octylphenol pentaglycol ether	[M+H]+	pyruvate	88.06	1	1
p-tert-Octylphenol pentaglycol ether	[M+H]+	PEG repeat unit x2	88.052	4	6
p-tert-Octylphenol pentaglycol ether	[M+Na]+	PEG repeat unit x2	88.052	1	1
p-tert-Octylphenol pentaglycol ether	[M+H]+	unspecified|unspecified	74.073	1	1
p-tert-Octylphenol pentaglycol ether	[M+H]+	unspecified|unspecified	61.053	3	3
p-tert-Octylphenol pentaglycol ether	[M+Na]+	Diethylation, analogous to Dimethylation|Gly->Leu/Ile substitution	56.062	3	2
p-tert-Octylphenol pentaglycol ether	[M+H]+	unspecified	56.047	1	1
p-tert-Octylphenol pentaglycol ether	[M+H]+	Ethanolation|Gly->Thr substitution|PEG repeat unit|unspecified	44.026	7	11
p-tert-Octylphenol pentaglycol ether	[M+Na]+	Ethanolation|Gly->Thr substitution|PEG repeat unit|unspecified	44.026	3	2
p-tert-Octylphenol pentaglycol ether	[M+Na]+	Acetaldehyde +28|Ala->Val substitution|Cys->Met substitution|Ethylation|di-Methylation	28.031	3	1
p-tert-Octylphenol pentaglycol ether	[M+Na]+	Lys->Arg substitution|unspecified	28.008	1	1
p-tert-Octylphenol pentaglycol ether	[M+H]+	unspecified	17.099	1	1
p-tert-Octylphenol pentaglycol ether	[M+H]+	replacement of proton with ammonium ion	17.027	5	5
p-tert-Octylphenol pentaglycol ether	[M+H]+	Asn->Lys substitution	14.051	1	3
p-tert-Octylphenol pentaglycol ether	[M+H]+	Asn->Gln substitution|Asp->Glu substitution|Gly->Ala substitution|Methylation|Ser->Thr substitution|Val->Leu/Ile substitution|chain elongation	14.016	2	2
p-tert-Octylphenol pentaglycol ether	[M+Na]+	Asn->Gln substitution|Asp->Glu substitution|Gly->Ala substitution|Methylation|Ser->Thr substitution|Val->Leu/Ile substitution|chain elongation	14.016	4	2
p-tert-Octylphenol pentaglycol ether	[M+H]+	2-amino-3-oxo-butanoic_acid|Intact disulfide bridge|Val->Pro substitution	-2.016	1	2
p-tert-Octylphenol pentaglycol ether	[M+Na]+	unspecified	-14.007	1	1
p-tert-Octylphenol pentaglycol ether	[M+H]+	unspecified	-28.056	1	1
p-tert-Octylphenol pentaglycol ether	[M+H]+	Thr->Gly substitution|unspecified	-44.026	6	7
p-tert-Octylphenol pentaglycol ether	[M+Na]+	Thr->Gly substitution|unspecified	-44.026	3	2
p-tert-Octylphenol pentaglycol ether	[M+H]+	unspecified|unspecified	-70.042	1	1
p-tert-Octylphenol pentaglycol ether	[M+H]+	unspecified	-71.023	1	1
p-tert-Octylphenol pentadecaglycol ether	[M+H]+	unspecified	105.079	1	1
p-tert-Octylphenol pentadecaglycol ether	[M+H]+	Ethanolation|Gly->Thr substitution|PEG repeat unit|unspecified	44.026	1	1
p-tert-Octylphenol pentadecaglycol ether	[M+H]+	unspecified	-27	1	1
p-tert-Octylphenol pentadecaglycol ether	[M+H]+	Decarboxylation|Proline oxidation to pyrrolidinone|Ser->Gly substitution|Thr->Ala substitution	-30.01	1	1
p-tert-Octylphenol pentadecaglycol ether	[M+H]+	Thr->Gly substitution|unspecified	-44.026	2	2
p-tert-Octylphenol pentadecaglycol ether	[M+H]+	unspecified	-88.053	2	2
p-tert-Octylphenol pentadecaglycol ether	[M+H]+	unspecified	-115.053	1	1
p-tert-Octylphenol pentadecaglycol ether	[M+H]+	unspecified	-132.079	2	2
p-tert-Octylphenol pentadecaglycol ether	[M+H]+	unspecified	-176.106	1	2
p-tert-Octylphenol octaglycol ether	[M+H]+	unspecified	237.158	3	3
p-tert-Octylphenol octaglycol ether	[M+H]+	unspecified	193.132	3	3
p-tert-Octylphenol octaglycol ether	[M+H]+	PEG repeat unit x4	176.104	4	4
p-tert-Octylphenol octaglycol ether	[M+H]+	unspecified	149.105	5	5
p-tert-Octylphenol octaglycol ether	[M+H]+	PEG repeat unit x3	132.078	5	5
p-tert-Octylphenol octaglycol ether	[M+H]+	unspecified	105.079	3	3
p-tert-Octylphenol octaglycol ether	[M+H]+	pyruvate	88.06	4	4
p-tert-Octylphenol octaglycol ether	[M+H]+	PEG repeat unit x2	88.052	8	13
p-tert-Octylphenol octaglycol ether	[M+H]+	unspecified|unspecified	61.053	5	5
p-tert-Octylphenol octaglycol ether	[M+H]+	Acetate labeling reagent (N-term & K) (heavy form, +3amu)	45.029	1	1
p-tert-Octylphenol octaglycol ether	[M+H]+	Ethanolation|Gly->Thr substitution|PEG repeat unit|unspecified	44.026	11	42
p-tert-Octylphenol octaglycol ether	[M+H]+	replacement of proton with ammonium ion	17.027	13	13
p-tert-Octylphenol octaglycol ether	[M+H]+	ADP-ribosylation followed by conversion to hydroxamic acid via hydroxylamine|Leu/Ile->Lys substitution|Tyrosine oxidation to 2-aminotyrosine|unspecified	15.011	1	1
p-tert-Octylphenol octaglycol ether	[M+H]+	Asn->Gln substitution|Asp->Glu substitution|Gly->Ala substitution|Methylation|Ser->Thr substitution|Val->Leu/Ile substitution|chain elongation	14.016	6	6
p-tert-Octylphenol octaglycol ether	[M+H]+	C isotope	1.003	1	4
p-tert-Octylphenol octaglycol ether	[M+H]+	unspecified	-27	5	5
p-tert-Octylphenol octaglycol ether	[M+H]+	Decarboxylation|Proline oxidation to pyrrolidinone|Ser->Gly substitution|Thr->Ala substitution	-30.01	1	1
p-tert-Octylphenol octaglycol ether	[M+H]+	unspecified	-43.031	1	1
p-tert-Octylphenol octaglycol ether	[M+H]+	unspecified	-44.016	1	1
p-tert-Octylphenol octaglycol ether	[M+H]+	Thr->Gly substitution|unspecified	-44.026	13	36
p-tert-Octylphenol octaglycol ether	[M+H]+	unspecified	-71.023	4	4
p-tert-Octylphenol octaglycol ether	[M+H]+	unspecified	-88.053	11	12
p-tert-Octylphenol octaglycol ether	[M+H]+	unspecified	-132.079	2	2
p-tert-Octylphenol nonaglycol ether	[M+H]+	unspecified	237.158	2	2
p-tert-Octylphenol nonaglycol ether	[M+H]+	unspecified	193.132	2	2
p-tert-Octylphenol nonaglycol ether	[M+Na]+	PEG repeat unit x4	176.104	2	2
p-tert-Octylphenol nonaglycol ether	[M+H]+	unspecified	149.105	2	2
p-tert-Octylphenol nonaglycol ether	[M+H]+	PEG repeat unit x3	132.078	1	1
p-tert-Octylphenol nonaglycol ether	[M+Na]+	PEG repeat unit x3	132.078	3	3
p-tert-Octylphenol nonaglycol ether	[M+H]+	unspecified	105.079	2	2
p-tert-Octylphenol nonaglycol ether	[M+H]+	PEG repeat unit x2	88.052	1	1
p-tert-Octylphenol nonaglycol ether	[M+Na]+	PEG repeat unit x2	88.052	3	3
p-tert-Octylphenol nonaglycol ether	[M+H]+	unspecified|unspecified	61.053	2	2
p-tert-Octylphenol nonaglycol ether	[M+Na]+	unspecified|PPG repeat unit|Reduced acrolein addition +58	58.042	1	1
p-tert-Octylphenol nonaglycol ether	[M+H]+	Ethanolation|Gly->Thr substitution|PEG repeat unit|unspecified	44.026	4	20
p-tert-Octylphenol nonaglycol ether	[M+Na]+	Ethanolation|Gly->Thr substitution|PEG repeat unit|unspecified	44.026	4	4
p-tert-Octylphenol nonaglycol ether	[M+Na]+	Acetaldehyde +28|Ala->Val substitution|Cys->Met substitution|Ethylation|di-Methylation	28.031	1	1
p-tert-Octylphenol nonaglycol ether	[M+Na]+	Formylation|Ser->Asp substitution|Thr->Glu substitution	27.995	1	1
p-tert-Octylphenol nonaglycol ether	[M+H]+	replacement of proton with ammonium ion	17.027	5	6
p-tert-Octylphenol nonaglycol ether	[M+H]+	Asn->Gln substitution|Asp->Glu substitution|Gly->Ala substitution|Methylation|Ser->Thr substitution|Val->Leu/Ile substitution|chain elongation	14.016	1	1
p-tert-Octylphenol nonaglycol ether	[M+Na]+	Asn->Gln substitution|Asp->Glu substitution|Gly->Ala substitution|Methylation|Ser->Thr substitution|Val->Leu/Ile substitution|chain elongation	14.016	2	2
p-tert-Octylphenol nonaglycol ether	[M+H]+	Val->Thr substitution	1.979	1	1
p-tert-Octylphenol nonaglycol ether	[M+H]+	Leu/Ile->Thr substitution|Val->Ser substitution	-12.036	1	1
p-tert-Octylphenol nonaglycol ether	[M+Na]+	Ala->Gly substitution|Gln->Asn substitution|Glu->Asp substitution|Leu/Ile->Val substitution|Thr->Ser substitution	-14.016	1	1
p-tert-Octylphenol nonaglycol ether	[M+H]+	unspecified	-27	2	2
p-tert-Octylphenol nonaglycol ether	[M+H]+	unspecified	-43.031	1	1
p-tert-Octylphenol nonaglycol ether	[M+H]+	Thr->Gly substitution|unspecified	-44.026	5	28
p-tert-Octylphenol nonaglycol ether	[M+Na]+	Thr->Gly substitution|unspecified	-44.026	4	4
p-tert-Octylphenol nonaglycol ether	[M+H]+	unspecified	-71.023	3	3
p-tert-Octylphenol nonaglycol ether	[M+H]+	unspecified	-88.053	4	7
p-tert-Octylphenol nonaglycol ether	[M+Na]+	unspecified	-88.053	4	4
p-tert-Octylphenol nonaglycol ether	[M+H]+	unspecified	-115.053	1	1
p-tert-Octylphenol nonaglycol ether	[M+H]+	unspecified	-132.079	3	4
p-tert-Octylphenol hexaglycol ether	[M+H]+	unspecified	237.158	2	2
p-tert-Octylphenol hexaglycol ether	[M+H]+	unspecified	193.132	2	2
p-tert-Octylphenol hexaglycol ether	[M+H]+	PEG repeat unit x4	176.104	1	1
p-tert-Octylphenol hexaglycol ether	[M+H]+	unspecified	149.105	2	2
p-tert-Octylphenol hexaglycol ether	[M+H]+	PEG repeat unit x3	132.078	5	5
p-tert-Octylphenol hexaglycol ether	[M+Na]+	unspecified	112.125	1	1
p-tert-Octylphenol hexaglycol ether	[M+H]+	unspecified	105.079	2	2
p-tert-Octylphenol hexaglycol ether	[M+H]+	pyruvate	88.06	3	3
p-tert-Octylphenol hexaglycol ether	[M+H]+	PEG repeat unit x2	88.052	5	5
p-tert-Octylphenol hexaglycol ether	[M+Na]+	PEG repeat unit x2	88.052	2	2
p-tert-Octylphenol hexaglycol ether	[M+Na]+	unspecified|Dihydroxy methylglyoxal adduct|Gly->Glu substitution|carboxyethyl	72.021	1	1
p-tert-Octylphenol hexaglycol ether	[M+H]+	unspecified|unspecified	61.053	3	4
p-tert-Octylphenol hexaglycol ether	[M+Na]+	unspecified	56.069	1	1
p-tert-Octylphenol hexaglycol ether	[M+Na]+	unspecified|Acrolein addition +56|Propionate labeling reagent light form (N-term & K)|unspecified	56.026	1	1
p-tert-Octylphenol hexaglycol ether	[M+H]+	Ethanolation|Gly->Thr substitution|PEG repeat unit|unspecified	44.026	8	22
p-tert-Octylphenol hexaglycol ether	[M+Na]+	Ethanolation|Gly->Thr substitution|PEG repeat unit|unspecified	44.026	3	3
p-tert-Octylphenol hexaglycol ether	[M+Na]+	Acetaldehyde +26|Ala->Pro substitution|unspecified	26.016	1	1
p-tert-Octylphenol hexaglycol ether	[M+H]+	replacement of proton with ammonium ion	17.027	7	8
p-tert-Octylphenol hexaglycol ether	[M+H]+	Asn->Gln substitution|Asp->Glu substitution|Gly->Ala substitution|Methylation|Ser->Thr substitution|Val->Leu/Ile substitution|chain elongation	14.016	5	6
p-tert-Octylphenol hexaglycol ether	[M+Na]+	Asn->Gln substitution|Asp->Glu substitution|Gly->Ala substitution|Methylation|Ser->Thr substitution|Val->Leu/Ile substitution|chain elongation	14.016	1	1
p-tert-Octylphenol hexaglycol ether	[M+Na]+	formaldehyde adduct|methylation and reduction|unspecified	12	1	1
p-tert-Octylphenol hexaglycol ether	[M+H]+	S isotope|Cl isotope|Br isotope|Glu->Met substitution	1.999	1	4
p-tert-Octylphenol hexaglycol ether	[M+Na]+	2-amino-3-oxo-butanoic_acid|Intact disulfide bridge|Val->Pro substitution	-2.016	1	1
p-tert-Octylphenol hexaglycol ether	[M+Na]+	unspecified	-14.007	1	1
p-tert-Octylphenol hexaglycol ether	[M+H]+	unspecified	-27	1	1
p-tert-Octylphenol hexaglycol ether	[M+H]+	unspecified	-44.016	1	1
p-tert-Octylphenol hexaglycol ether	[M+H]+	Thr->Gly substitution|unspecified	-44.026	10	14
p-tert-Octylphenol hexaglycol ether	[M+Na]+	Thr->Gly substitution|unspecified	-44.026	2	2
p-tert-Octylphenol hexaglycol ether	[M+H]+	unspecified	-88.053	5	6
p-tert-Octylphenol hexaglycol ether	[M+Na]+	unspecified	-88.053	1	1
p-tert-Octylphenol hexaglycol ether	[M+H]+	unspecified	-114.069	1	1
p-tert-Octylphenol heptaglycol ether	[M+H]+	unspecified	149.105	1	1
p-tert-Octylphenol heptaglycol ether	[M+Na]+	unspecified	112.125	1	1
p-tert-Octylphenol heptaglycol ether	[M+H]+	unspecified	105.079	1	1
p-tert-Octylphenol heptaglycol ether	[M+H]+	PEG repeat unit x2	88.052	5	5
p-tert-Octylphenol heptaglycol ether	[M+Na]+	PEG repeat unit x2	88.052	1	1
p-tert-Octylphenol heptaglycol ether	[M+H]+	unspecified|unspecified	61.053	1	1
p-tert-Octylphenol heptaglycol ether	[M+Na]+	Diethylation, analogous to Dimethylation|Gly->Leu/Ile substitution	56.062	1	1
p-tert-Octylphenol heptaglycol ether	[M+H]+	Ethanolation|Gly->Thr substitution|PEG repeat unit|unspecified	44.026	5	14
p-tert-Octylphenol heptaglycol ether	[M+Na]+	Ethanolation|Gly->Thr substitution|PEG repeat unit|unspecified	44.026	3	3
p-tert-Octylphenol heptaglycol ether	[M+Na]+	Formylation|Ser->Asp substitution|Thr->Glu substitution	27.995	1	1
p-tert-Octylphenol heptaglycol ether	[M+H]+	replacement of proton with ammonium ion	17.027	5	7
p-tert-Octylphenol heptaglycol ether	[M+Na]+	Asn->Gln substitution|Asp->Glu substitution|Gly->Ala substitution|Methylation|Ser->Thr substitution|Val->Leu/Ile substitution|chain elongation	14.016	10	7
p-tert-Octylphenol heptaglycol ether	[M+H]+	S isotope|Cl isotope|Br isotope|Glu->Met substitution	1.999	1	1
p-tert-Octylphenol heptaglycol ether	[M+H]+	unspecified	-27	1	1
p-tert-Octylphenol heptaglycol ether	[M+Na]+	unspecified	-44.016	1	1
p-tert-Octylphenol heptaglycol ether	[M+H]+	Thr->Gly substitution|unspecified	-44.026	2	2
p-tert-Octylphenol heptaglycol ether	[M+Na]+	Thr->Gly substitution|unspecified	-44.026	11	7
p-tert-Octylphenol heptaglycol ether	[M+H]+	unspecified	-71.023	1	1
p-tert-Octylphenol heptaglycol ether	[M+H]+	unspecified	-88.053	1	1
p-tert-Octylphenol heptaglycol ether	[M+Na]+	unspecified	-88.053	4	4
p-tert-Octylphenol dodecaglycol ether	[M+H]+	unspecified	237.158	1	1
p-tert-Octylphenol dodecaglycol ether	[M+H]+	unspecified	193.132	1	1
p-tert-Octylphenol dodecaglycol ether	[M+H]+	unspecified	149.105	1	1
p-tert-Octylphenol dodecaglycol ether	[M+H]+	PEG repeat unit x3	132.078	2	2
p-tert-Octylphenol dodecaglycol ether	[M+H]+	PEG repeat unit x2	88.052	3	3
p-tert-Octylphenol dodecaglycol ether	[M+H]+	Ethanolation|Gly->Thr substitution|PEG repeat unit|unspecified	44.026	3	3
p-tert-Octylphenol dodecaglycol ether	[M+H]+	unspecified	32.064	1	1
p-tert-Octylphenol dodecaglycol ether	[M+H]+	replacement of proton with ammonium ion	17.027	1	1
p-tert-Octylphenol dodecaglycol ether	[M+H]+	Asn->Gln substitution|Asp->Glu substitution|Gly->Ala substitution|Methylation|Ser->Thr substitution|Val->Leu/Ile substitution|chain elongation	14.016	2	2
p-tert-Octylphenol dodecaglycol ether	[M+H]+	Thr->Gly substitution|unspecified	-44.026	3	4
p-tert-Octylphenol dodecaglycol ether	[M+H]+	unspecified	-71.023	1	1
p-tert-Octylphenol dodecaglycol ether	[M+H]+	unspecified	-88.053	4	6
p-tert-Octylphenol dodecaglycol ether	[M+H]+	unspecified	-115.053	1	1
p-tert-Octylphenol dodecaglycol ether	[M+H]+	unspecified	-132.079	4	4
p-tert-Octylphenol dodecaglycol ether	[M+H]+	unspecified	-176.106	4	4
p-tert-Octylphenol decaglycol ether	[M+H]+	unspecified	237.158	1	1
p-tert-Octylphenol decaglycol ether	[M+H]+	unspecified	193.132	1	1
p-tert-Octylphenol decaglycol ether	[M+H]+	PEG repeat unit x4	176.104	2	2
p-tert-Octylphenol decaglycol ether	[M+Na]+	PEG repeat unit x4	176.104	3	3
p-tert-Octylphenol decaglycol ether	[M+H]+	unspecified	149.105	1	1
p-tert-Octylphenol decaglycol ether	[M+H]+	PEG repeat unit x3	132.078	2	2
p-tert-Octylphenol decaglycol ether	[M+Na]+	PEG repeat unit x3	132.078	3	3
p-tert-Octylphenol decaglycol ether	[M+H]+	unspecified	105.079	2	2
p-tert-Octylphenol decaglycol ether	[M+Na]+	unspecified	102.068	1	1
p-tert-Octylphenol decaglycol ether	[M+H]+	pyruvate	88.06	2	2
p-tert-Octylphenol decaglycol ether	[M+H]+	PEG repeat unit x2	88.052	2	2
p-tert-Octylphenol decaglycol ether	[M+Na]+	PEG repeat unit x2	88.052	3	3
p-tert-Octylphenol decaglycol ether	[M+H]+	2-hydroxyisobutyrylation|Michael addition of hydroxymethylvinyl ketone to cysteine|transamidation of glycine ethyl ester to glutamine	86.036	1	1
p-tert-Octylphenol decaglycol ether	[M+H]+	unspecified|unspecified	61.053	2	2
p-tert-Octylphenol decaglycol ether	[M+H]+	Ethanolation|Gly->Thr substitution|PEG repeat unit|unspecified	44.026	3	4
p-tert-Octylphenol decaglycol ether	[M+Na]+	Ethanolation|Gly->Thr substitution|PEG repeat unit|unspecified	44.026	3	3
p-tert-Octylphenol decaglycol ether	[M+Na]+	Acetaldehyde +28|Ala->Val substitution|Cys->Met substitution|Ethylation|di-Methylation	28.031	1	1
p-tert-Octylphenol decaglycol ether	[M+H]+	Proline oxidation to 5-hydroxy-2-aminovaleric acid|water	18.01	1	1
p-tert-Octylphenol decaglycol ether	[M+H]+	replacement of proton with ammonium ion	17.027	3	3
p-tert-Octylphenol decaglycol ether	[M+H]+	Asn->Gln substitution|Asp->Glu substitution|Gly->Ala substitution|Methylation|Ser->Thr substitution|Val->Leu/Ile substitution|chain elongation	14.016	1	2
p-tert-Octylphenol decaglycol ether	[M+Na]+	Asn->Gln substitution|Asp->Glu substitution|Gly->Ala substitution|Methylation|Ser->Thr substitution|Val->Leu/Ile substitution|chain elongation	14.016	1	1
p-tert-Octylphenol decaglycol ether	[M+H]+	unspecified	-13.965	1	1
p-tert-Octylphenol decaglycol ether	[M+H]+	unspecified	-27	1	1
p-tert-Octylphenol decaglycol ether	[M+H]+	unspecified	-43.031	1	1
p-tert-Octylphenol decaglycol ether	[M+H]+	unspecified	-44.016	1	2
p-tert-Octylphenol decaglycol ether	[M+H]+	Thr->Gly substitution|unspecified	-44.026	6	27
p-tert-Octylphenol decaglycol ether	[M+Na]+	Thr->Gly substitution|unspecified	-44.026	3	3
p-tert-Octylphenol decaglycol ether	[M+Na]+	unspecified|unspecified	-60.058	1	1
p-tert-Octylphenol decaglycol ether	[M+H]+	unspecified	-71.023	1	1
p-tert-Octylphenol decaglycol ether	[M+H]+	unspecified	-88.053	7	12
p-tert-Octylphenol decaglycol ether	[M+Na]+	unspecified	-88.053	4	4
p-tert-Octylphenol decaglycol ether	[M+H]+	unspecified	-115.053	1	1
p-tert-Octylphenol decaglycol ether	[M+H]+	unspecified	-132.079	5	5
p-tert-Octylphenol decaglycol ether	[M+Na]+	unspecified	-132.079	1	1
p-tert-Octylphenol decaglycol ether	[M+H]+	unspecified	-176.106	1	1
p-Hydroxybenzoylecgonine	[M+H]+	Asn->Gln substitution|Asp->Glu substitution|Gly->Ala substitution|Methylation|Ser->Thr substitution|Val->Leu/Ile substitution|chain elongation	14.016	2	2
p-Hydroxybenzoylecgonine	[M+H]+	Ser->Pro substitution	10.021	1	1
p-Hydroxybenzoylecgonine	[M+H]+	Ser->Ala substitution|Tyr->Phe substitution|reduction	-15.995	2	2
p-Acetamidophenyl .beta.-D-glucuronide	[M-H]-	Dehydrated 4-Oxononenal Michael adduct	136.089	2	2
p-Acetamidophenyl .beta.-D-glucuronide	[M+H]+	unspecified	60.033	1	1
p-Acetamidophenyl .beta.-D-glucuronide	[M+H]+	Ala->Cys substitution|Val->Met substitution|persulfide	31.972	1	1
p-Acetamidophenyl .beta.-D-glucuronide	[M+H]+	Pro->Lys substitution|unspecified	31.042	1	1
p-Acetamidophenyl .beta.-D-glucuronide	[M-H]-	Ala->Thr substitution|Gly->Ser substitution|desmethylation + reduction of sulfoxide|formaldehyde induced modifications|hydroxymethyl	30.011	1	1
p-Acetamidophenyl .beta.-D-glucuronide	[M+H]+	unspecified	25.979	1	1
p-Acetamidophenyl .beta.-D-glucuronide	[M+H]+	replacement of proton with ammonium ion	17.027	1	1
p-Acetamidophenyl .beta.-D-glucuronide	[M+H]+	formaldehyde adduct|methylation and reduction|unspecified	12	2	2
p-Acetamidophenyl .beta.-D-glucuronide	[M+H]+	unspecified	9.984	1	1
p-Acetamidophenyl .beta.-D-glucuronide	[M+H]+	Asp->Thr substitution	-13.981	1	1
p-Acetamidophenyl .beta.-D-glucuronide	[M+H]+	His->Asn substitution|Trp->Tyr substitution	-23.015	1	1
p-Acetamidophenyl .beta.-D-glucuronide	[M-H]-	Asn->Ala substitution	-43.006	2	2
oxo-C12-HSL	[M+H]+	Proline oxidation to 5-hydroxy-2-aminovaleric acid|water	18.01	1	1
oxo-C10-HSL	[M+H]+	Proline oxidation to 5-hydroxy-2-aminovaleric acid|water	18.01	2	2
onnamide B	[M+H]+	PEG repeat unit x2	88.052	1	1
onnamide B	[M+H]+	unspecified|unspecified	60.021	1	1
onnamide B	[M+H]+	Acetaldehyde +26|Ala->Pro substitution|unspecified	26.016	1	1
onnamide B	[M+H]+	Asn->Gln substitution|Asp->Glu substitution|Gly->Ala substitution|Methylation|Ser->Thr substitution|Val->Leu/Ile substitution|chain elongation	14.016	1	1
onnamide B	[M+H]+	Ala->Gly substitution|Gln->Asn substitution|Glu->Asp substitution|Leu/Ile->Val substitution|Thr->Ser substitution	-14.016	1	1
onnamide B	[M+H]+	unspecified	-32.026	1	1
nostopeptolide A1	[M+H]+	replacement of proton with ammonium ion	17.027	1	1
nostopeptolide A1	[M+H]+	Met->Cys substitution|Val->Ala substitution	-28.031	1	2
norstictic_acid	[M-H]-	Ser->Cys substitution|thiocarboxylic acid|sodium to potassium adduct|lithium to sodium adduct	15.976	1	1
norstictic_acid	[M-H]-	unspecified	13.955	1	1
nicotiflorin	[M+H]+	Ser->Ala substitution|Tyr->Phe substitution|reduction	-15.995	1	2
neoechinulin A	[M+H]+	2-amino-3-oxo-butanoic_acid|Intact disulfide bridge|Val->Pro substitution	-2.016	1	1
n-Octyl .beta.-D-glucopyranoside	[M+H]+	unspecified	140.157	1	1
n-Octyl .beta.-D-glucopyranoside	[M+H]+	unspecified	112.125	1	1
n-Octyl .beta.-D-glucopyranoside	[M+H]+	unspecified	101.12	1	1
n-Octyl .beta.-D-glucopyranoside	[M+H]+	unspecified	84.094	1	1
n-Octyl .beta.-D-glucopyranoside	[M+H]+	unspecified	73.089	1	1
n-Octyl .beta.-D-glucopyranoside	[M+H]+	unspecified	56.069	1	1
n-Octyl .beta.-D-glucopyranoside	[M+H]+	Diethylation, analogous to Dimethylation|Gly->Leu/Ile substitution	56.062	3	3
n-Octyl .beta.-D-glucopyranoside	[M+H]+	unspecified	45.058	1	1
n-Octyl .beta.-D-glucopyranoside	[M+H]+	Pro->Lys substitution|unspecified	31.042	1	1
n-Octyl .beta.-D-glucopyranoside	[M+H]+	Acetaldehyde +28|Ala->Val substitution|Cys->Met substitution|Ethylation|di-Methylation	28.031	4	4
n-Octyl .beta.-D-glucopyranoside	[M+H]+	replacement of proton with ammonium ion	17.027	2	2
myricetin-3-rutinoside	[M+H]+	Hexose	162.053	2	2
myricetin-3-rutinoside	[M+H]+	Ala->Ser substitution|Oxidation or Hydroxylation|Phe->Tyr substitution	15.995	2	2
myricetin-3-rutinoside	[M+H]+	Thr->Val substitution	-1.98	1	1
myricetin-3-rutinoside	[M+H]+	Asp->Val substitution|Glu->Leu/Ile substitution	-15.96	1	1
myricetin-3-rutinoside	[M+H]+	Ser->Ala substitution|Tyr->Phe substitution|reduction	-15.995	2	2
myricetin-3-rutinoside	[M+H]+	Asp->Pro substitution	-17.974	1	2
myricetin-3-rutinoside	[M+H]+	Glu->Pro substitution	-31.991	2	3
myricetin-3-rutinoside	[M+H]+	unspecified	-33.967	1	1
myricetin-3-rutinoside	[M+H]+	Asp->Ala substitution	-43.99	2	1
myricetin-3-rutinoside	[M+H]+	unspecified	-45.973	1	2
myricetin-3-rutinoside	[M+H]+	unspecified	-135.979	1	1
myricetin-3-rutinoside	[M+H]+	unspecified	-162.063	2	1
myricetin-3-rutinoside	[M+H]+	unspecified	-176.07	1	1
myricetin-3-O-hexoside	[M-H]-	Hex1dHex1	308.111	1	1
myricetin-3-O-hexoside	[M+H]+	Hexose	162.053	2	1
myricetin-3-O-hexoside	[M+H]+	Acetaldehyde +28|Ala->Val substitution|Cys->Met substitution|Ethylation|di-Methylation	28.031	2	1
myricetin-3-O-hexoside	[M+H]+	Asn->Gln substitution|Asp->Glu substitution|Gly->Ala substitution|Methylation|Ser->Thr substitution|Val->Leu/Ile substitution|chain elongation	14.016	2	3
myricetin-3-O-hexoside	[M+H]+	Thr->Asp substitution|Tryptophan oxidation to oxolactone|aldehyde and ketone modifications|hydroxylation difference carboxylation|proline oxidation to pyroglutamic acid	13.979	2	1
myricetin-3-O-hexoside	[M+H]+	Ser->Val substitution|Thr->Leu/Ile substitution	12.036	2	1
myricetin-3-O-hexoside	[M+H]+	Thr->Val substitution	-1.98	2	1
myricetin-3-O-hexoside	[M-H]-	Thr->Val substitution	-1.98	1	1
myricetin-3-O-hexoside	[M-H]-	unspecified	-15.983	2	4
myricetin-3-O-hexoside	[M+H]+	Ser->Ala substitution|Tyr->Phe substitution|reduction	-15.995	6	15
myricetin-3-O-hexoside	[M+H]+	Asp->Pro substitution	-17.974	1	1
myricetin-3-O-hexoside	[M+H]+	Decarboxylation|Proline oxidation to pyrrolidinone|Ser->Gly substitution|Thr->Ala substitution	-30.01	1	1
myricetin-3-O-hexoside	[M+H]+	Glu->Pro substitution	-31.991	4	3
myricetin-3-O-hexoside	[M-H]-	Glu->Pro substitution	-31.991	2	2
myricetin-3-O-hexoside	[M+H]+	unspecified	-33.967	1	1
myricetin-3-O-hexoside	[M+H]+	unspecified	-47.987	3	3
myo-Inositol	[M-H-H2O]-	formic acid adduct	46.005	1	4
myo-Inositol	[M-H-H2O]-	unspecified	32.026	1	1
myo-Inositol	[M-H]-	Ala->Thr substitution|Gly->Ser substitution|desmethylation + reduction of sulfoxide|formaldehyde induced modifications|hydroxymethyl	30.011	1	1
myo-Inositol	[M-H]-	unspecified	11.964	1	1
myo-Inositol	[M-H]-	Pro->Val substitution|reduction	2.016	1	1
mixedMS2: 2-(undec-1-en-1-yl)quinolin-4-ol (Series 2 HAQ C11:1) and 2-undecylquinolin-4-ol (Series 1 HAQ C11)	[M+H]+	2-amino-3-oxo-butanoic_acid|Intact disulfide bridge|Val->Pro substitution	-2.016	1	1
mixedMS2: 2-(undec-1-en-1-yl)quinolin-4-ol (Series 2 HAQ C11:1) and 2-undecylquinolin-4-ol (Series 1 HAQ C11)	[M+H]+	Met->Cys substitution|Val->Ala substitution	-28.031	2	4
mixedMS2: 2-(undec-1-en-1-yl)quinolin-4-ol (Series 2 HAQ C11:1) and 2-undecylquinolin-4-ol (Series 1 HAQ C11)	[M+H]+	unspecified	-40.067	1	1
mixedMS2: 2-(undec-1-en-1-yl)quinolin-4-ol (Series 2 HAQ C11:1) and 2-undecylquinolin-4-ol (Series 1 HAQ C11)	[M+H]+	unspecified	-44.062	2	2
mixedMS2: 2-(undec-1-en-1-yl)quinolin-4-ol (Series 2 HAQ C11:1) and 2-undecylquinolin-4-ol (Series 1 HAQ C11)	[M+H]+	Leu/Ile->Gly substitution	-56.062	1	3
mixedMS2: 2-(undec-1-en-1-yl)quinolin-4-ol (Series 2 HAQ C11:1) and 2-undecylquinolin-4-ol (Series 1 HAQ C11)	[M+H]+	unspecified	-58.078	1	1
mixedMS2: 2-(non-1-en-1-yl)quinolin-4-ol (Series 2 HAQ C9:1) and 2-nonylquinolin-4-ol (Series 1 HAQ C9 aka HNQ)	[M+H]+	unspecified	56.047	1	1
mixedMS2: 2-(non-1-en-1-yl)quinolin-4-ol (Series 2 HAQ C9:1) and 2-nonylquinolin-4-ol (Series 1 HAQ C9 aka HNQ)	[M+H]+	unspecified	52.032	2	2
mixedMS2: 2-(non-1-en-1-yl)quinolin-4-ol (Series 2 HAQ C9:1) and 2-nonylquinolin-4-ol (Series 1 HAQ C9 aka HNQ)	[M+H]+	Gly->Pro substitution|Propionaldehyde +40|unspecified	40.031	1	1
mixedMS2: 2-(non-1-en-1-yl)quinolin-4-ol (Series 2 HAQ C9:1) and 2-nonylquinolin-4-ol (Series 1 HAQ C9 aka HNQ)	[M+H]+	unspecified	28.083	1	1
mixedMS2: 2-(non-1-en-1-yl)quinolin-4-ol (Series 2 HAQ C9:1) and 2-nonylquinolin-4-ol (Series 1 HAQ C9 aka HNQ)	[M+H]+	Acetaldehyde +28|Ala->Val substitution|Cys->Met substitution|Ethylation|di-Methylation	28.031	6	13
mixedMS2: 2-(non-1-en-1-yl)quinolin-4-ol (Series 2 HAQ C9:1) and 2-nonylquinolin-4-ol (Series 1 HAQ C9 aka HNQ)	[M+H]+	Lys->Arg substitution|unspecified	28.008	1	1
mixedMS2: 2-(non-1-en-1-yl)quinolin-4-ol (Series 2 HAQ C9:1) and 2-nonylquinolin-4-ol (Series 1 HAQ C9 aka HNQ)	[M+H]+	Acetaldehyde +26|Ala->Pro substitution|unspecified	26.016	14	26
mixedMS2: 2-(non-1-en-1-yl)quinolin-4-ol (Series 2 HAQ C9:1) and 2-nonylquinolin-4-ol (Series 1 HAQ C9 aka HNQ)	[M+H]+	unspecified	24	1	2
mixedMS2: 2-(non-1-en-1-yl)quinolin-4-ol (Series 2 HAQ C9:1) and 2-nonylquinolin-4-ol (Series 1 HAQ C9 aka HNQ)	[M+H]+	Thr->Asp substitution|Tryptophan oxidation to oxolactone|aldehyde and ketone modifications|hydroxylation difference carboxylation|proline oxidation to pyroglutamic acid	13.979	1	1
mixedMS2: 2-(non-1-en-1-yl)quinolin-4-ol (Series 2 HAQ C9:1) and 2-nonylquinolin-4-ol (Series 1 HAQ C9 aka HNQ)	[M+H]+	Val->Thr substitution	1.979	1	1
mixedMS2: 2-(non-1-en-1-yl)quinolin-4-ol (Series 2 HAQ C9:1) and 2-nonylquinolin-4-ol (Series 1 HAQ C9 aka HNQ)	[M+H]+	unspecified	-1.036	1	1
mixedMS2: 2-(non-1-en-1-yl)quinolin-4-ol (Series 2 HAQ C9:1) and 2-nonylquinolin-4-ol (Series 1 HAQ C9 aka HNQ)	[M+H]+	2-amino-3-oxo-butanoic_acid|Intact disulfide bridge|Val->Pro substitution	-2.016	9	11
mixedMS2: 2-(non-1-en-1-yl)quinolin-4-ol (Series 2 HAQ C9:1) and 2-nonylquinolin-4-ol (Series 1 HAQ C9 aka HNQ)	[M+H]+	unspecified	-3.029	1	1
mixedMS2: 2-(non-1-en-1-yl)quinolin-4-ol (Series 2 HAQ C9:1) and 2-nonylquinolin-4-ol (Series 1 HAQ C9 aka HNQ)	[M+H]+	unspecified	-4.031	1	1
mixedMS2: 2-(non-1-en-1-yl)quinolin-4-ol (Series 2 HAQ C9:1) and 2-nonylquinolin-4-ol (Series 1 HAQ C9 aka HNQ)	[M+H]+	Ala->Gly substitution|Gln->Asn substitution|Glu->Asp substitution|Leu/Ile->Val substitution|Thr->Ser substitution	-14.016	2	3
mixedMS2: 2-(non-1-en-1-yl)quinolin-4-ol (Series 2 HAQ C9:1) and 2-nonylquinolin-4-ol (Series 1 HAQ C9 aka HNQ)	[M+H]+	Leu/Ile->Pro substitution|unspecified	-16.031	3	3
mixedMS2: 2-(non-1-en-1-yl)quinolin-4-ol (Series 2 HAQ C9:1) and 2-nonylquinolin-4-ol (Series 1 HAQ C9 aka HNQ)	[M+H]+	Met->Cys substitution|Val->Ala substitution	-28.031	7	7
mixedMS2: 2-(non-1-en-1-yl)quinolin-4-ol (Series 2 HAQ C9:1) and 2-nonylquinolin-4-ol (Series 1 HAQ C9 aka HNQ)	[M+H]+	Arg->Gln substitution	-28.043	1	1
mixedMS2: 2-(non-1-en-1-yl)quinolin-4-ol (Series 2 HAQ C9:1) and 2-nonylquinolin-4-ol (Series 1 HAQ C9 aka HNQ)	[M+H]+	unspecified	-30.047	3	4
mixedMS2: 2-(non-1-en-1-yl)quinolin-4-ol (Series 2 HAQ C9:1) and 2-nonylquinolin-4-ol (Series 1 HAQ C9 aka HNQ)	[M+H]+	unspecified	-30.085	1	1
mixedMS2: 2-(hept-1-en-1-yl)quinolin-4-ol (Series 2 HAQ C7:1) and 2-heptylquinolin-4-ol (Series 1 HAQ C7)	[M+H]+	Diethylation, analogous to Dimethylation|Gly->Leu/Ile substitution	56.062	1	1
mixedMS2: 2-(hept-1-en-1-yl)quinolin-4-ol (Series 2 HAQ C7:1) and 2-heptylquinolin-4-ol (Series 1 HAQ C7)	[M+H]+	unspecified	54.047	1	4
mixedMS2: 2-(hept-1-en-1-yl)quinolin-4-ol (Series 2 HAQ C7:1) and 2-heptylquinolin-4-ol (Series 1 HAQ C7)	[M+H]+	Acetylation|Ser->Glu substitution|unspecified	42.01	1	1
mixedMS2: 2-(hept-1-en-1-yl)quinolin-4-ol (Series 2 HAQ C7:1) and 2-heptylquinolin-4-ol (Series 1 HAQ C7)	[M+H]+	Gly->Pro substitution|Propionaldehyde +40|unspecified	40.031	1	1
mixedMS2: 2-(hept-1-en-1-yl)quinolin-4-ol (Series 2 HAQ C7:1) and 2-heptylquinolin-4-ol (Series 1 HAQ C7)	[M+H]+	Acetaldehyde +28|Ala->Val substitution|Cys->Met substitution|Ethylation|di-Methylation	28.031	2	3
mixedMS2: 2-(hept-1-en-1-yl)quinolin-4-ol (Series 2 HAQ C7:1) and 2-heptylquinolin-4-ol (Series 1 HAQ C7)	[M+H]+	Val->Thr substitution	1.979	1	1
mixedMS2: 2-(hept-1-en-1-yl)quinolin-4-ol (Series 2 HAQ C7:1) and 2-heptylquinolin-4-ol (Series 1 HAQ C7)	[M+H]+	unspecified	-2.032	1	1
methyl desferrichrome	[M+H]+	unspecified|Thr->Phe substitution	46.021	1	1
methyl desferrichrome	[M+H]+	unspecified	31.05	1	1
methyl desferrichrome	[M+H]+	unspecified	17.044	1	1
methyl desferrichrome	[M+H]+	Asp->Met substitution	16.01	5	5
methyl desferrichrome	[M+H]+	unspecified	14.033	1	1
methyl desferrichrome	[M+H]+	C isotope and reduction|Trideuteration	3.02	1	1
methyl desferrichrome	[M+H]+	unspecified	-14.007	7	7
methyl desferrichrome	[M+H]+	unspecified|unspecified	-56.027	1	1
methyl 8-[(5Z)-5-[2-(acetyloxy)-3-hydroxypentylidene]-1-hydroxy-4-oxocyclopent-2-en-1-yl]octanoate	[M+H]+	replacement of proton with ammonium ion	17.027	1	1
methyl 3-[2-hydroxy-7,7-dimethyl-4a,6-bis(3-methylbut-2-en-1-yl)-3-(3-methylbutanoyl)-4-oxo-4a,5,6,7-tetrahydro-4H-chromen-8-yl]-3-phenylpropanoate	[M+H]+	unspecified	35.037	1	1
methyl 3-[2-hydroxy-7,7-dimethyl-4a,6-bis(3-methylbut-2-en-1-yl)-3-(3-methylbutanoyl)-4-oxo-4a,5,6,7-tetrahydro-4H-chromen-8-yl]-3-phenylpropanoate	[M+H]+	unspecified	30.961	1	1
methyl 3-[2-hydroxy-7,7-dimethyl-4a,6-bis(3-methylbut-2-en-1-yl)-3-(3-methylbutanoyl)-4-oxo-4a,5,6,7-tetrahydro-4H-chromen-8-yl]-3-phenylpropanoate	[M+H]+	unspecified	21.022	1	1
methyl 3-[2-hydroxy-7,7-dimethyl-4a,6-bis(3-methylbut-2-en-1-yl)-3-(3-methylbutanoyl)-4-oxo-4a,5,6,7-tetrahydro-4H-chromen-8-yl]-3-phenylpropanoate	[M+H]+	replacement of proton with ammonium ion	17.027	1	1
methyl 3-[2-hydroxy-7,7-dimethyl-4a,6-bis(3-methylbut-2-en-1-yl)-3-(3-methylbutanoyl)-4-oxo-4a,5,6,7-tetrahydro-4H-chromen-8-yl]-3-phenylpropanoate	[M+H]+	Asn->Gln substitution|Asp->Glu substitution|Gly->Ala substitution|Methylation|Ser->Thr substitution|Val->Leu/Ile substitution|chain elongation	14.016	1	1
methyl 3-[2-hydroxy-7,7-dimethyl-4a,6-bis(3-methylbut-2-en-1-yl)-3-(3-methylbutanoyl)-4-oxo-4a,5,6,7-tetrahydro-4H-chromen-8-yl]-3-phenylpropanoate	[M+Na]+	Asn->Gln substitution|Asp->Glu substitution|Gly->Ala substitution|Methylation|Ser->Thr substitution|Val->Leu/Ile substitution|chain elongation	14.016	1	1
methyl 3-[2-hydroxy-7,7-dimethyl-4a,6-bis(3-methylbut-2-en-1-yl)-3-(3-methylbutanoyl)-4-oxo-4a,5,6,7-tetrahydro-4H-chromen-8-yl]-3-phenylpropanoate	[M+H]+	Pro->Thr substitution|tryptophan oxidation to kynurenin	3.995	1	1
methyl 3-[2-hydroxy-7,7-dimethyl-4a,6-bis(3-methylbut-2-en-1-yl)-3-(3-methylbutanoyl)-4-oxo-4a,5,6,7-tetrahydro-4H-chromen-8-yl]-3-phenylpropanoate	[M+Na]+	C isotope and reduction|Trideuteration	3.02	1	1
methyl 3-[2-hydroxy-7,7-dimethyl-4a,6-bis(3-methylbut-2-en-1-yl)-3-(3-methylbutanoyl)-4-oxo-4a,5,6,7-tetrahydro-4H-chromen-8-yl]-3-phenylpropanoate	[M+H]+	Ala->Gly substitution|Gln->Asn substitution|Glu->Asp substitution|Leu/Ile->Val substitution|Thr->Ser substitution	-14.016	1	1
methyl 3-[2-hydroxy-7,7-dimethyl-4a,6-bis(3-methylbut-2-en-1-yl)-3-(3-methylbutanoyl)-4-oxo-4a,5,6,7-tetrahydro-4H-chromen-8-yl]-3-phenylpropanoate	[M+Na]+	Ala->Gly substitution|Gln->Asn substitution|Glu->Asp substitution|Leu/Ile->Val substitution|Thr->Ser substitution	-14.016	1	1
methyl 3-[2-hydroxy-7,7-dimethyl-4a,6-bis(3-methylbut-2-en-1-yl)-3-(3-methylbutanoyl)-4-oxo-4a,5,6,7-tetrahydro-4H-chromen-8-yl]-3-phenylpropanoate	[M+H]+	unspecified	-23.037	1	1
methyl 3-[2-hydroxy-7,7-dimethyl-4a,6-bis(3-methylbut-2-en-1-yl)-3-(3-methylbutanoyl)-4-oxo-4a,5,6,7-tetrahydro-4H-chromen-8-yl]-3-phenylpropanoate	[M+H]+	unspecified	-82.078	1	1
methyl 19-hydroxy-14,18-dimethyl-12-azahexacyclo[10.6.1.1¹,?.0¹?,¹?.0¹?,¹?.0?,²?]icosa-3,7(20)-diene-3-carboxylate	[M-2H2O+H]+	unspecified|unspecified	74.035	1	1
methyl 19-hydroxy-14,18-dimethyl-12-azahexacyclo[10.6.1.1¹,?.0¹?,¹?.0¹?,¹?.0?,²?]icosa-3,7(20)-diene-3-carboxylate	[M-2H2O+H]+	unspecified	56.069	2	2
methyl 19-hydroxy-14,18-dimethyl-12-azahexacyclo[10.6.1.1¹,?.0¹?,¹?.0¹?,¹?.0?,²?]icosa-3,7(20)-diene-3-carboxylate	[M-2H2O+H]+	unspecified	31.953	2	2
methyl 19-hydroxy-14,18-dimethyl-12-azahexacyclo[10.6.1.1¹,?.0¹?,¹?.0¹?,¹?.0?,²?]icosa-3,7(20)-diene-3-carboxylate	[M-2H2O+H]+	Gln->Arg substitution	28.04	6	7
methyl 19-hydroxy-14,18-dimethyl-12-azahexacyclo[10.6.1.1¹,?.0¹?,¹?.0¹?,¹?.0?,²?]icosa-3,7(20)-diene-3-carboxylate	[M-2H2O+H]+	Acetaldehyde +28|Ala->Val substitution|Cys->Met substitution|Ethylation|di-Methylation	28.031	2	2
methyl 19-hydroxy-14,18-dimethyl-12-azahexacyclo[10.6.1.1¹,?.0¹?,¹?.0¹?,¹?.0?,²?]icosa-3,7(20)-diene-3-carboxylate	[M-H2O+H]+	Asn->Met substitution	16.997	1	1
methyl 19-hydroxy-14,18-dimethyl-12-azahexacyclo[10.6.1.1¹,?.0¹?,¹?.0¹?,¹?.0?,²?]icosa-3,7(20)-diene-3-carboxylate	[M-2H2O+H]+	Asn->Gln substitution|Asp->Glu substitution|Gly->Ala substitution|Methylation|Ser->Thr substitution|Val->Leu/Ile substitution|chain elongation	14.016	2	3
methyl 19-hydroxy-14,18-dimethyl-12-azahexacyclo[10.6.1.1¹,?.0¹?,¹?.0¹?,¹?.0?,²?]icosa-3,7(20)-diene-3-carboxylate	[M-2H2O+H]+	unspecified	-14.007	2	2
methyl 19-hydroxy-14,18-dimethyl-12-azahexacyclo[10.6.1.1¹,?.0¹?,¹?.0¹?,¹?.0?,²?]icosa-3,7(20)-diene-3-carboxylate	[M-2H2O+H]+	Isopeptide bond formation with loss of ammonia|Loss of ammonia|Pyro-glu from Q	-17.026	10	11
methyl 19-hydroxy-14,18-dimethyl-12-azahexacyclo[10.6.1.1¹,?.0¹?,¹?.0¹?,¹?.0?,²?]icosa-3,7(20)-diene-3-carboxylate	[M-2H2O+H]+	Met->Cys substitution|Val->Ala substitution	-28.031	1	1
methyl 19-hydroxy-14,18-dimethyl-12-azahexacyclo[10.6.1.1¹,?.0¹?,¹?.0¹?,¹?.0?,²?]icosa-3,7(20)-diene-3-carboxylate	[M-2H2O+H]+	unspecified	-35.037	4	4
methyl 10-hydroxy-5-methyl-2-(propan-2-yl)-11,12-dioxatricyclo[5.3.2.0¹,?]dodec-8-ene-8-carboxylate	[2M+H]+	replacement of proton with ammonium ion	17.027	1	1
methyl (R)-4-((3R,5S,7R,8S,9S,10S,13R,14R,17R)-3,7,14-trihydroxy-10,13-dimethylhexadecahydro-1H-cyclopenta[a]phenanthren-17-yl)pentanoate	[M-2H2O+H]+	Proline oxidation to 5-hydroxy-2-aminovaleric acid|water	18.01	1	3
methyl (R)-4-((3R,5S,7R,8S,9S,10S,13R,14R,17R)-3,7,14-trihydroxy-10,13-dimethylhexadecahydro-1H-cyclopenta[a]phenanthren-17-yl)pentanoate	[M-2H2O+H]+	Asn->Gln substitution|Asp->Glu substitution|Gly->Ala substitution|Methylation|Ser->Thr substitution|Val->Leu/Ile substitution|chain elongation	14.016	2	3
methyl (R)-4-((3R,5S,7R,8S,9S,10S,13R,14R,17R)-3,7,14-trihydroxy-10,13-dimethylhexadecahydro-1H-cyclopenta[a]phenanthren-17-yl)pentanoate	[M-2H2O+H]+	Pro->Thr substitution|tryptophan oxidation to kynurenin	3.995	2	2
methyl (R)-4-((3R,5S,7R,8S,9S,10S,13R,14R,17R)-3,7,14-trihydroxy-10,13-dimethylhexadecahydro-1H-cyclopenta[a]phenanthren-17-yl)pentanoate	[M-2H2O+H]+	Pro->Val substitution|reduction	2.016	1	1
methyl (R)-4-((3R,5S,7R,8S,9S,10S,13R,14R,17R)-3,7,14-trihydroxy-10,13-dimethylhexadecahydro-1H-cyclopenta[a]phenanthren-17-yl)pentanoate	[M-2H2O+H]+	Ala->Gly substitution|Gln->Asn substitution|Glu->Asp substitution|Leu/Ile->Val substitution|Thr->Ser substitution	-14.016	4	14
methyl (R)-4-((3R,5S,7R,8S,9S,10S,13R,14R,17R)-3,7,14-trihydroxy-10,13-dimethylhexadecahydro-1H-cyclopenta[a]phenanthren-17-yl)pentanoate	[M-H2O+H]+	Ala->Gly substitution|Gln->Asn substitution|Glu->Asp substitution|Leu/Ile->Val substitution|Thr->Ser substitution	-14.016	1	7
methyl (R)-4-((3R,5S,7R,8R,9S,10S,13R,14S,15S,17R)-3,7,15-trihydroxy-10,13-dimethylhexadecahydro-1H-cyclopenta[a]phenanthren-17-yl)pentanoate	[M+H]+	unspecified	29.031	1	1
methyl (R)-4-((3R,5S,7R,8R,9S,10S,13R,14S,15S,17R)-3,7,15-trihydroxy-10,13-dimethylhexadecahydro-1H-cyclopenta[a]phenanthren-17-yl)pentanoate	[M+H]+	replacement of proton with ammonium ion	17.027	1	1
methyl (R)-4-((3R,5S,7R,8R,9S,10S,13R,14S,15S,17R)-3,7,15-trihydroxy-10,13-dimethylhexadecahydro-1H-cyclopenta[a]phenanthren-17-yl)pentanoate	[M-H2O+H]+	Asn->Gln substitution|Asp->Glu substitution|Gly->Ala substitution|Methylation|Ser->Thr substitution|Val->Leu/Ile substitution|chain elongation	14.016	2	2
methyl (R)-4-((3R,5S,7R,8R,9S,10S,13R,14S,15S,17R)-3,7,15-trihydroxy-10,13-dimethylhexadecahydro-1H-cyclopenta[a]phenanthren-17-yl)pentanoate	[M+H]+	Ala->Gly substitution|Gln->Asn substitution|Glu->Asp substitution|Leu/Ile->Val substitution|Thr->Ser substitution	-14.016	1	1
methyl (R)-4-((3R,5S,7R,8R,9S,10S,13R,14S,15S,17R)-3,7,15-trihydroxy-10,13-dimethylhexadecahydro-1H-cyclopenta[a]phenanthren-17-yl)pentanoate	[M-H2O+H]+	Ala->Gly substitution|Gln->Asn substitution|Glu->Asp substitution|Leu/Ile->Val substitution|Thr->Ser substitution	-14.016	3	7
methyl (R)-4-((3R,5S,7R,8R,9S,10S,13R,14S,15S,17R)-3,7,15-trihydroxy-10,13-dimethylhexadecahydro-1H-cyclopenta[a]phenanthren-17-yl)pentanoate	[M+H]+	Glu->Asn substitution	-14.999	2	2
methyl (R)-4-((3R,5S,7R,8R,9S,10S,13R,14S,15S,17R)-3,7,15-trihydroxy-10,13-dimethylhexadecahydro-1H-cyclopenta[a]phenanthren-17-yl)pentanoate	[M-H2O+H]+	Glu->Asn substitution	-14.999	1	1
methyl (R)-4-((3R,5S,7R,8R,9S,10S,13R,14S,15S,17R)-3,7,15-trihydroxy-10,13-dimethylhexadecahydro-1H-cyclopenta[a]phenanthren-17-yl)pentanoate	[M-H2O+H]+	Leu/Ile->Pro substitution|unspecified	-16.031	1	1
methyl (R)-4-((3R,5S,7R,8R,9S,10S,13R,14S,15S,17R)-3,7,15-trihydroxy-10,13-dimethylhexadecahydro-1H-cyclopenta[a]phenanthren-17-yl)pentanoate	[M+H]+	Dehydration|Pyro-glu from E|carbodiimide crosslinker	-18.011	1	1
methyl (R)-4-((3R,5S,7R,8R,9S,10S,13R,14S,15S,17R)-3,7,15-trihydroxy-10,13-dimethylhexadecahydro-1H-cyclopenta[a]phenanthren-17-yl)pentanoate	[M-H2O+H]+	Dehydration|Pyro-glu from E|carbodiimide crosslinker	-18.011	1	1
methyl (R)-4-((3R,5S,7R,8R,9S,10S,13R,14S,15S,17R)-3,7,15-trihydroxy-10,13-dimethylhexadecahydro-1H-cyclopenta[a]phenanthren-17-yl)pentanoate	[M+H]+	unspecified	-36.021	1	1
methyl (9Z,12Z)-octadeca-9,12-dienoate	[M+H]+	Asn->Gln substitution|Asp->Glu substitution|Gly->Ala substitution|Methylation|Ser->Thr substitution|Val->Leu/Ile substitution|chain elongation	14.016	1	1
methyl (6R)-2-(hydroxymethyl)-6-((3R,5S,7R,9S,10S,12S,13R,14S,17R)-3,7,12-trihydroxy-10,13-dimethylhexadecahydro-1H-cyclopenta[a]phenanthren-17-yl)heptanoate	[M-H2O+H]+	unspecified	35.037	1	1
methyl (6R)-2-(hydroxymethyl)-6-((3R,5S,7R,9S,10S,12S,13R,14S,17R)-3,7,12-trihydroxy-10,13-dimethylhexadecahydro-1H-cyclopenta[a]phenanthren-17-yl)heptanoate	[M-H2O+H]+	Ser->Ala substitution|Tyr->Phe substitution|reduction	-15.995	1	1
methyl (6R)-2-(hydroxymethyl)-6-((3R,5S,7R,9S,10S,12S,13R,14S,17R)-3,7,12-trihydroxy-10,13-dimethylhexadecahydro-1H-cyclopenta[a]phenanthren-17-yl)heptanoate	[M-H2O+H]+	ISD a-series (C-Term)	-46.005	1	1
methyl (4R)-4-((5R,9S,10S,12S,13R,17R)-12-hydroxy-10,13-dimethyl-2,5,6,7,8,9,10,11,12,13,14,15,16,17-tetradecahydro-1H-cyclopenta[a]phenanthren-17-yl)pentanoate	[M-H2O+H]+	Guanidination|amidino|unspecified	42.021	1	1
methyl (4R)-4-((5R,9S,10S,12S,13R,17R)-12-hydroxy-10,13-dimethyl-2,5,6,7,8,9,10,11,12,13,14,15,16,17-tetradecahydro-1H-cyclopenta[a]phenanthren-17-yl)pentanoate	[M-H2O+H]+	Gln->Arg substitution	28.04	1	5
methyl (4R)-4-((5R,9S,10S,12S,13R,17R)-12-hydroxy-10,13-dimethyl-2,5,6,7,8,9,10,11,12,13,14,15,16,17-tetradecahydro-1H-cyclopenta[a]phenanthren-17-yl)pentanoate	[M-H2O+H]+	Acetaldehyde +28|Ala->Val substitution|Cys->Met substitution|Ethylation|di-Methylation	28.031	1	3
methyl (4R)-4-((5R,9S,10S,12S,13R,17R)-12-hydroxy-10,13-dimethyl-2,5,6,7,8,9,10,11,12,13,14,15,16,17-tetradecahydro-1H-cyclopenta[a]phenanthren-17-yl)pentanoate	[M-H2O+H]+	Glu->Phe substitution	18.028	1	1
methyl (4R)-4-((5R,9S,10S,12S,13R,17R)-12-hydroxy-10,13-dimethyl-2,5,6,7,8,9,10,11,12,13,14,15,16,17-tetradecahydro-1H-cyclopenta[a]phenanthren-17-yl)pentanoate	[M-H2O+H]+	unspecified	18.017	1	6
methyl (4R)-4-((5R,9S,10S,12S,13R,17R)-12-hydroxy-10,13-dimethyl-2,5,6,7,8,9,10,11,12,13,14,15,16,17-tetradecahydro-1H-cyclopenta[a]phenanthren-17-yl)pentanoate	[M-H2O+H]+	Proline oxidation to 5-hydroxy-2-aminovaleric acid|water	18.01	1	5
methyl (4R)-4-((5R,9S,10S,12S,13R,17R)-12-hydroxy-10,13-dimethyl-2,5,6,7,8,9,10,11,12,13,14,15,16,17-tetradecahydro-1H-cyclopenta[a]phenanthren-17-yl)pentanoate	[M-H2O+H]+	formaldehyde adduct|methylation and reduction|unspecified	12	1	1
methyl (4R)-4-((5R,9S,10S,12S,13R,17R)-12-hydroxy-10,13-dimethyl-2,5,6,7,8,9,10,11,12,13,14,15,16,17-tetradecahydro-1H-cyclopenta[a]phenanthren-17-yl)pentanoate	[M-H2O+H]+	Pro->Thr substitution|tryptophan oxidation to kynurenin	3.995	2	3
methyl (4R)-4-((5R,9S,10S,12S,13R,17R)-12-hydroxy-10,13-dimethyl-2,5,6,7,8,9,10,11,12,13,14,15,16,17-tetradecahydro-1H-cyclopenta[a]phenanthren-17-yl)pentanoate	[M-H2O+H]+	S isotope|Cl isotope|Br isotope|Glu->Met substitution	1.999	1	1
methyl (4R)-4-((5R,9S,10S,12S,13R,17R)-12-hydroxy-10,13-dimethyl-2,5,6,7,8,9,10,11,12,13,14,15,16,17-tetradecahydro-1H-cyclopenta[a]phenanthren-17-yl)pentanoate	[M-H2O+H]+	unspecified	1.015	1	1
methyl (4R)-4-((5R,9S,10S,12S,13R,17R)-12-hydroxy-10,13-dimethyl-2,5,6,7,8,9,10,11,12,13,14,15,16,17-tetradecahydro-1H-cyclopenta[a]phenanthren-17-yl)pentanoate	[M-H2O+H]+	2-amino-3-oxo-butanoic_acid|Intact disulfide bridge|Val->Pro substitution	-2.016	1	4
methyl (4R)-4-((5R,9S,10S,12S,13R,17R)-12-hydroxy-10,13-dimethyl-2,5,6,7,8,9,10,11,12,13,14,15,16,17-tetradecahydro-1H-cyclopenta[a]phenanthren-17-yl)pentanoate	[M-H2O+H]+	unspecified	-2.032	1	1
methyl (4R)-4-((5R,9S,10S,12S,13R,17R)-12-hydroxy-10,13-dimethyl-2,5,6,7,8,9,10,11,12,13,14,15,16,17-tetradecahydro-1H-cyclopenta[a]phenanthren-17-yl)pentanoate	[M-H2O+H]+	unspecified	-14.007	1	5
methyl (4R)-4-((5R,9S,10S,12S,13R,17R)-12-hydroxy-10,13-dimethyl-2,5,6,7,8,9,10,11,12,13,14,15,16,17-tetradecahydro-1H-cyclopenta[a]phenanthren-17-yl)pentanoate	[M-H2O+H]+	Ala->Gly substitution|Gln->Asn substitution|Glu->Asp substitution|Leu/Ile->Val substitution|Thr->Ser substitution	-14.016	2	7
methyl (4R)-4-((5R,9S,10S,12S,13R,17R)-12-hydroxy-10,13-dimethyl-2,5,6,7,8,9,10,11,12,13,14,15,16,17-tetradecahydro-1H-cyclopenta[a]phenanthren-17-yl)pentanoate	[M-H2O+H]+	unspecified	-14.029	1	1
methyl (4R)-4-((5R,9S,10S,12S,13R,17R)-12-hydroxy-10,13-dimethyl-2,5,6,7,8,9,10,11,12,13,14,15,16,17-tetradecahydro-1H-cyclopenta[a]phenanthren-17-yl)pentanoate	[M-H2O+H]+	Met->Asp substitution|unspecified	-16.015	1	1
methyl (4R)-4-((5R,9S,10S,12S,13R,17R)-12-hydroxy-10,13-dimethyl-2,5,6,7,8,9,10,11,12,13,14,15,16,17-tetradecahydro-1H-cyclopenta[a]phenanthren-17-yl)pentanoate	[M-H2O+H]+	Leu/Ile->Pro substitution|unspecified	-16.031	1	2
methyl (4R)-4-((5R,9S,10S,12S,13R,17R)-12-hydroxy-10,13-dimethyl-2,5,6,7,8,9,10,11,12,13,14,15,16,17-tetradecahydro-1H-cyclopenta[a]phenanthren-17-yl)pentanoate	[M-H2O+H]+	unspecified	-16.049	1	1
methyl (4R)-4-((5R,9S,10S,12S,13R,17R)-12-hydroxy-10,13-dimethyl-2,5,6,7,8,9,10,11,12,13,14,15,16,17-tetradecahydro-1H-cyclopenta[a]phenanthren-17-yl)pentanoate	[M-H2O+H]+	Loss of ammonia (15N)|Phe->Glu substitution	-18.026	1	1
methyl (4R)-4-((5R,9S,10S,12S,13R,17R)-12-hydroxy-10,13-dimethyl-2,5,6,7,8,9,10,11,12,13,14,15,16,17-tetradecahydro-1H-cyclopenta[a]phenanthren-17-yl)pentanoate	[M-H2O+H]+	Met->Cys substitution|Val->Ala substitution	-28.031	1	1
methyl (4R)-4-((3R,5S,7S,9S,10S,13R,14S,17R)-3,7-dihydroxy-10,13-dimethylhexadecahydro-1H-cyclopenta[a]phenanthren-17-yl)pentanoate	[M-2H2O+H]+	Ethanolation|Gly->Thr substitution|PEG repeat unit|unspecified	44.026	1	1
methyl (4R)-4-((3R,5S,7S,9S,10S,13R,14S,17R)-3,7-dihydroxy-10,13-dimethylhexadecahydro-1H-cyclopenta[a]phenanthren-17-yl)pentanoate	[M-2H2O+H]+	Asn->Arg substitution	42.056	1	1
methyl (4R)-4-((3R,5S,7S,9S,10S,13R,14S,17R)-3,7-dihydroxy-10,13-dimethylhexadecahydro-1H-cyclopenta[a]phenanthren-17-yl)pentanoate	[M-2H2O+H]+	Ala->Leu/Ile substitution|Gly->Val substitution|Propyl|tri-Methylation|unspecified	42.047	1	2
methyl (4R)-4-((3R,5S,7S,9S,10S,13R,14S,17R)-3,7-dihydroxy-10,13-dimethylhexadecahydro-1H-cyclopenta[a]phenanthren-17-yl)pentanoate	[M-H2O+H]+	unspecified	35.037	1	1
methyl (4R)-4-((3R,5S,7S,9S,10S,13R,14S,17R)-3,7-dihydroxy-10,13-dimethylhexadecahydro-1H-cyclopenta[a]phenanthren-17-yl)pentanoate	[M-2H2O+H]+	unspecified	32.026	1	1
methyl (4R)-4-((3R,5S,7S,9S,10S,13R,14S,17R)-3,7-dihydroxy-10,13-dimethylhexadecahydro-1H-cyclopenta[a]phenanthren-17-yl)pentanoate	[M-2H2O+H]+	unspecified	30.047	1	1
methyl (4R)-4-((3R,5S,7S,9S,10S,13R,14S,17R)-3,7-dihydroxy-10,13-dimethylhexadecahydro-1H-cyclopenta[a]phenanthren-17-yl)pentanoate	[M-2H2O+H]+	Gln->Arg substitution	28.04	1	5
methyl (4R)-4-((3R,5S,7S,9S,10S,13R,14S,17R)-3,7-dihydroxy-10,13-dimethylhexadecahydro-1H-cyclopenta[a]phenanthren-17-yl)pentanoate	[M-2H2O+H]+	Acetaldehyde +28|Ala->Val substitution|Cys->Met substitution|Ethylation|di-Methylation	28.031	2	5
methyl (4R)-4-((3R,5S,7S,9S,10S,13R,14S,17R)-3,7-dihydroxy-10,13-dimethylhexadecahydro-1H-cyclopenta[a]phenanthren-17-yl)pentanoate	[M-H2O+H]+	Acetaldehyde +28|Ala->Val substitution|Cys->Met substitution|Ethylation|di-Methylation	28.031	2	3
methyl (4R)-4-((3R,5S,7S,9S,10S,13R,14S,17R)-3,7-dihydroxy-10,13-dimethylhexadecahydro-1H-cyclopenta[a]phenanthren-17-yl)pentanoate	[M-2H2O+H]+	Thr->Lys substitution|ethyl amino	27.047	1	1
methyl (4R)-4-((3R,5S,7S,9S,10S,13R,14S,17R)-3,7-dihydroxy-10,13-dimethylhexadecahydro-1H-cyclopenta[a]phenanthren-17-yl)pentanoate	[M-2H2O+H]+	Acetaldehyde +26|Ala->Pro substitution|unspecified	26.016	1	4
methyl (4R)-4-((3R,5S,7S,9S,10S,13R,14S,17R)-3,7-dihydroxy-10,13-dimethylhexadecahydro-1H-cyclopenta[a]phenanthren-17-yl)pentanoate	[M-H2O+H]+	Acetaldehyde +26|Ala->Pro substitution|unspecified	26.016	1	1
methyl (4R)-4-((3R,5S,7S,9S,10S,13R,14S,17R)-3,7-dihydroxy-10,13-dimethylhexadecahydro-1H-cyclopenta[a]phenanthren-17-yl)pentanoate	[M-H2O+H]+	cyano	24.997	1	1
methyl (4R)-4-((3R,5S,7S,9S,10S,13R,14S,17R)-3,7-dihydroxy-10,13-dimethylhexadecahydro-1H-cyclopenta[a]phenanthren-17-yl)pentanoate	[M-2H2O+H]+	unspecified	18.017	1	7
methyl (4R)-4-((3R,5S,7S,9S,10S,13R,14S,17R)-3,7-dihydroxy-10,13-dimethylhexadecahydro-1H-cyclopenta[a]phenanthren-17-yl)pentanoate	[M-2H2O+H]+	Proline oxidation to 5-hydroxy-2-aminovaleric acid|water	18.01	2	9
methyl (4R)-4-((3R,5S,7S,9S,10S,13R,14S,17R)-3,7-dihydroxy-10,13-dimethylhexadecahydro-1H-cyclopenta[a]phenanthren-17-yl)pentanoate	[M-H2O+H]+	Proline oxidation to 5-hydroxy-2-aminovaleric acid|water	18.01	2	2
methyl (4R)-4-((3R,5S,7S,9S,10S,13R,14S,17R)-3,7-dihydroxy-10,13-dimethylhexadecahydro-1H-cyclopenta[a]phenanthren-17-yl)pentanoate	[2M+H]+	replacement of proton with ammonium ion	17.027	3	3
methyl (4R)-4-((3R,5S,7S,9S,10S,13R,14S,17R)-3,7-dihydroxy-10,13-dimethylhexadecahydro-1H-cyclopenta[a]phenanthren-17-yl)pentanoate	[M-2H2O+H]+	Asn->Lys substitution	14.051	1	2
methyl (4R)-4-((3R,5S,7S,9S,10S,13R,14S,17R)-3,7-dihydroxy-10,13-dimethylhexadecahydro-1H-cyclopenta[a]phenanthren-17-yl)pentanoate	[M-H2O+H]+	Asn->Lys substitution	14.051	1	1
methyl (4R)-4-((3R,5S,7S,9S,10S,13R,14S,17R)-3,7-dihydroxy-10,13-dimethylhexadecahydro-1H-cyclopenta[a]phenanthren-17-yl)pentanoate	[M-2H2O+H]+	Asn->Gln substitution|Asp->Glu substitution|Gly->Ala substitution|Methylation|Ser->Thr substitution|Val->Leu/Ile substitution|chain elongation	14.016	1	2
methyl (4R)-4-((3R,5S,7S,9S,10S,13R,14S,17R)-3,7-dihydroxy-10,13-dimethylhexadecahydro-1H-cyclopenta[a]phenanthren-17-yl)pentanoate	[M-H2O+H]+	Asn->Gln substitution|Asp->Glu substitution|Gly->Ala substitution|Methylation|Ser->Thr substitution|Val->Leu/Ile substitution|chain elongation	14.016	2	3
methyl (4R)-4-((3R,5S,7S,9S,10S,13R,14S,17R)-3,7-dihydroxy-10,13-dimethylhexadecahydro-1H-cyclopenta[a]phenanthren-17-yl)pentanoate	[M-2H2O+H]+	Ser->Val substitution|Thr->Leu/Ile substitution	12.036	2	3
methyl (4R)-4-((3R,5S,7S,9S,10S,13R,14S,17R)-3,7-dihydroxy-10,13-dimethylhexadecahydro-1H-cyclopenta[a]phenanthren-17-yl)pentanoate	[M-H2O+H]+	Ser->Pro substitution	10.021	2	2
methyl (4R)-4-((3R,5S,7S,9S,10S,13R,14S,17R)-3,7-dihydroxy-10,13-dimethylhexadecahydro-1H-cyclopenta[a]phenanthren-17-yl)pentanoate	[M-2H2O+H]+	Pro->Thr substitution|tryptophan oxidation to kynurenin	3.995	1	1
methyl (4R)-4-((3R,5S,7S,9S,10S,13R,14S,17R)-3,7-dihydroxy-10,13-dimethylhexadecahydro-1H-cyclopenta[a]phenanthren-17-yl)pentanoate	[M-2H2O+H]+	Val->Thr substitution	1.979	1	3
methyl (4R)-4-((3R,5S,7S,9S,10S,13R,14S,17R)-3,7-dihydroxy-10,13-dimethylhexadecahydro-1H-cyclopenta[a]phenanthren-17-yl)pentanoate	[M-H2O+H]+	Val->Thr substitution	1.979	1	2
methyl (4R)-4-((3R,5S,7S,9S,10S,13R,14S,17R)-3,7-dihydroxy-10,13-dimethylhexadecahydro-1H-cyclopenta[a]phenanthren-17-yl)pentanoate	[M-2H2O+H]+	Asp->Leu/Ile substitution	-1.942	1	1
methyl (4R)-4-((3R,5S,7S,9S,10S,13R,14S,17R)-3,7-dihydroxy-10,13-dimethylhexadecahydro-1H-cyclopenta[a]phenanthren-17-yl)pentanoate	[M-H2O+H]+	unspecified	-2.007	1	1
methyl (4R)-4-((3R,5S,7S,9S,10S,13R,14S,17R)-3,7-dihydroxy-10,13-dimethylhexadecahydro-1H-cyclopenta[a]phenanthren-17-yl)pentanoate	[M-2H2O+H]+	2-amino-3-oxo-butanoic_acid|Intact disulfide bridge|Val->Pro substitution	-2.016	2	2
methyl (4R)-4-((3R,5S,7S,9S,10S,13R,14S,17R)-3,7-dihydroxy-10,13-dimethylhexadecahydro-1H-cyclopenta[a]phenanthren-17-yl)pentanoate	[M-H2O+H]+	2-amino-3-oxo-butanoic_acid|Intact disulfide bridge|Val->Pro substitution	-2.016	1	2
methyl (4R)-4-((3R,5S,7S,9S,10S,13R,14S,17R)-3,7-dihydroxy-10,13-dimethylhexadecahydro-1H-cyclopenta[a]phenanthren-17-yl)pentanoate	[M-2H2O+H]+	unspecified	-2.032	1	2
methyl (4R)-4-((3R,5S,7S,9S,10S,13R,14S,17R)-3,7-dihydroxy-10,13-dimethylhexadecahydro-1H-cyclopenta[a]phenanthren-17-yl)pentanoate	[M-2H2O+H]+	unspecified	-2.07	1	1
methyl (4R)-4-((3R,5S,7S,9S,10S,13R,14S,17R)-3,7-dihydroxy-10,13-dimethylhexadecahydro-1H-cyclopenta[a]phenanthren-17-yl)pentanoate	[M-H2O+H]+	unspecified	-2.091	1	1
methyl (4R)-4-((3R,5S,7S,9S,10S,13R,14S,17R)-3,7-dihydroxy-10,13-dimethylhexadecahydro-1H-cyclopenta[a]phenanthren-17-yl)pentanoate	[M-2H2O+H]+	unspecified	-3.959	1	2
methyl (4R)-4-((3R,5S,7S,9S,10S,13R,14S,17R)-3,7-dihydroxy-10,13-dimethylhexadecahydro-1H-cyclopenta[a]phenanthren-17-yl)pentanoate	[M-2H2O+H]+	unspecified	-12	1	2
methyl (4R)-4-((3R,5S,7S,9S,10S,13R,14S,17R)-3,7-dihydroxy-10,13-dimethylhexadecahydro-1H-cyclopenta[a]phenanthren-17-yl)pentanoate	[M-2H2O+H]+	unspecified	-13.014	1	1
methyl (4R)-4-((3R,5S,7S,9S,10S,13R,14S,17R)-3,7-dihydroxy-10,13-dimethylhexadecahydro-1H-cyclopenta[a]phenanthren-17-yl)pentanoate	[M-2H2O+H]+	unspecified	-14.007	1	11
methyl (4R)-4-((3R,5S,7S,9S,10S,13R,14S,17R)-3,7-dihydroxy-10,13-dimethylhexadecahydro-1H-cyclopenta[a]phenanthren-17-yl)pentanoate	[M-H2O+H]+	unspecified	-14.007	2	12
methyl (4R)-4-((3R,5S,7S,9S,10S,13R,14S,17R)-3,7-dihydroxy-10,13-dimethylhexadecahydro-1H-cyclopenta[a]phenanthren-17-yl)pentanoate	[M-2H2O+H]+	Ala->Gly substitution|Gln->Asn substitution|Glu->Asp substitution|Leu/Ile->Val substitution|Thr->Ser substitution	-14.016	4	49
methyl (4R)-4-((3R,5S,7S,9S,10S,13R,14S,17R)-3,7-dihydroxy-10,13-dimethylhexadecahydro-1H-cyclopenta[a]phenanthren-17-yl)pentanoate	[M-H2O+H]+	Ala->Gly substitution|Gln->Asn substitution|Glu->Asp substitution|Leu/Ile->Val substitution|Thr->Ser substitution	-14.016	8	53
methyl (4R)-4-((3R,5S,7S,9S,10S,13R,14S,17R)-3,7-dihydroxy-10,13-dimethylhexadecahydro-1H-cyclopenta[a]phenanthren-17-yl)pentanoate	[M-2H2O+H]+	Glu->Asn substitution	-14.999	1	2
methyl (4R)-4-((3R,5S,7S,9S,10S,13R,14S,17R)-3,7-dihydroxy-10,13-dimethylhexadecahydro-1H-cyclopenta[a]phenanthren-17-yl)pentanoate	[M-H2O+H]+	Glu->Asn substitution	-14.999	1	1
methyl (4R)-4-((3R,5S,7S,9S,10S,13R,14S,17R)-3,7-dihydroxy-10,13-dimethylhexadecahydro-1H-cyclopenta[a]phenanthren-17-yl)pentanoate	[M-2H2O+H]+	Met->Asp substitution|unspecified	-16.015	1	1
methyl (4R)-4-((3R,5S,7S,9S,10S,13R,14S,17R)-3,7-dihydroxy-10,13-dimethylhexadecahydro-1H-cyclopenta[a]phenanthren-17-yl)pentanoate	[M-H2O+H]+	Met->Asp substitution|unspecified	-16.015	1	1
methyl (4R)-4-((3R,5S,7S,9S,10S,13R,14S,17R)-3,7-dihydroxy-10,13-dimethylhexadecahydro-1H-cyclopenta[a]phenanthren-17-yl)pentanoate	[M-2H2O+H]+	Leu/Ile->Pro substitution|unspecified	-16.031	4	9
methyl (4R)-4-((3R,5S,7S,9S,10S,13R,14S,17R)-3,7-dihydroxy-10,13-dimethylhexadecahydro-1H-cyclopenta[a]phenanthren-17-yl)pentanoate	[M-H2O+H]+	Leu/Ile->Pro substitution|unspecified	-16.031	3	5
methyl (4R)-4-((3R,5S,7S,9S,10S,13R,14S,17R)-3,7-dihydroxy-10,13-dimethylhexadecahydro-1H-cyclopenta[a]phenanthren-17-yl)pentanoate	[M-H2O+H]+	unspecified	-17.997	1	16
methyl (4R)-4-((3R,5S,7S,9S,10S,13R,14S,17R)-3,7-dihydroxy-10,13-dimethylhexadecahydro-1H-cyclopenta[a]phenanthren-17-yl)pentanoate	[M-H2O+H]+	Dehydration|Pyro-glu from E|carbodiimide crosslinker	-18.011	5	36
methyl (4R)-4-((3R,5S,7S,9S,10S,13R,14S,17R)-3,7-dihydroxy-10,13-dimethylhexadecahydro-1H-cyclopenta[a]phenanthren-17-yl)pentanoate	[M-2H2O+H]+	Loss of ammonia (15N)|Phe->Glu substitution	-18.026	1	3
methyl (4R)-4-((3R,5S,7S,9S,10S,13R,14S,17R)-3,7-dihydroxy-10,13-dimethylhexadecahydro-1H-cyclopenta[a]phenanthren-17-yl)pentanoate	[M-H2O+H]+	unspecified	-19.991	1	1
methyl (4R)-4-((3R,5S,7S,9S,10S,13R,14S,17R)-3,7-dihydroxy-10,13-dimethylhexadecahydro-1H-cyclopenta[a]phenanthren-17-yl)pentanoate	[M-2H2O+H]+	Asp->Ser substitution|Glu->Thr substitution|Pyrrolidone from Proline	-27.995	1	1
methyl (4R)-4-((3R,5S,7S,9S,10S,13R,14S,17R)-3,7-dihydroxy-10,13-dimethylhexadecahydro-1H-cyclopenta[a]phenanthren-17-yl)pentanoate	[M-2H2O+H]+	Met->Cys substitution|Val->Ala substitution	-28.031	1	3
methyl (4R)-4-((3R,5S,7S,9S,10S,13R,14S,17R)-3,7-dihydroxy-10,13-dimethylhexadecahydro-1H-cyclopenta[a]phenanthren-17-yl)pentanoate	[M-H2O+H]+	Met->Cys substitution|Val->Ala substitution	-28.031	1	1
methyl (4R)-4-((3R,5S,7S,9S,10S,13R,14S,17R)-3,7-dihydroxy-10,13-dimethylhexadecahydro-1H-cyclopenta[a]phenanthren-17-yl)pentanoate	[2M+H]+	Decarboxylation|Proline oxidation to pyrrolidinone|Ser->Gly substitution|Thr->Ala substitution	-30.01	2	2
methyl (4R)-4-((3R,5S,7S,9S,10S,13R,14S,17R)-3,7-dihydroxy-10,13-dimethylhexadecahydro-1H-cyclopenta[a]phenanthren-17-yl)pentanoate	[M-H2O+H]+	unspecified	-32.018	1	2
methyl (4R)-4-((3R,5S,7S,9S,10S,13R,14S,17R)-3,7-dihydroxy-10,13-dimethylhexadecahydro-1H-cyclopenta[a]phenanthren-17-yl)pentanoate	[2M+H]+	unspecified	-32.026	1	1
methyl (4R)-4-((3R,5S,7S,9S,10S,13R,14S,17R)-3,7-dihydroxy-10,13-dimethylhexadecahydro-1H-cyclopenta[a]phenanthren-17-yl)pentanoate	[M-H2O+H]+	unspecified	-32.026	5	9
methyl (4R)-4-((3R,5S,7S,9S,10S,13R,14S,17R)-3,7-dihydroxy-10,13-dimethylhexadecahydro-1H-cyclopenta[a]phenanthren-17-yl)pentanoate	[M-H2O+H]+	unspecified	-33.01	1	1
methyl (4R)-4-((3R,5S,7S,9S,10S,13R,14S,17R)-3,7-dihydroxy-10,13-dimethylhexadecahydro-1H-cyclopenta[a]phenanthren-17-yl)pentanoate	[2M+H]+	unspecified	-50.036	1	1
methyl (4R)-4-((3R,5S,7R,9S,10S,13R,15R,17R)-3,7,15-trihydroxy-10,13-dimethylhexadecahydro-1H-cyclopenta[a]phenanthren-17-yl)pentanoate	[M-2H2O+H]+	unspecified	53.048	1	1
methyl (4R)-4-((3R,5S,7R,9S,10S,13R,15R,17R)-3,7,15-trihydroxy-10,13-dimethylhexadecahydro-1H-cyclopenta[a]phenanthren-17-yl)pentanoate	[M-2H2O+H]+	Ala->Asn substitution|Carbamylation	43.005	1	3
methyl (4R)-4-((3R,5S,7R,9S,10S,13R,15R,17R)-3,7,15-trihydroxy-10,13-dimethylhexadecahydro-1H-cyclopenta[a]phenanthren-17-yl)pentanoate	[M-H2O+H]+	Ala->Asn substitution|Carbamylation	43.005	1	1
methyl (4R)-4-((3R,5S,7R,9S,10S,13R,15R,17R)-3,7,15-trihydroxy-10,13-dimethylhexadecahydro-1H-cyclopenta[a]phenanthren-17-yl)pentanoate	[M-2H2O+H]+	Ala->Leu/Ile substitution|Gly->Val substitution|Propyl|tri-Methylation|unspecified	42.047	1	1
methyl (4R)-4-((3R,5S,7R,9S,10S,13R,15R,17R)-3,7,15-trihydroxy-10,13-dimethylhexadecahydro-1H-cyclopenta[a]phenanthren-17-yl)pentanoate	[M-2H2O+H]+	2x water	36.021	1	1
methyl (4R)-4-((3R,5S,7R,9S,10S,13R,15R,17R)-3,7,15-trihydroxy-10,13-dimethylhexadecahydro-1H-cyclopenta[a]phenanthren-17-yl)pentanoate	[M-H2O+H]+	unspecified	35.037	1	1
methyl (4R)-4-((3R,5S,7R,9S,10S,13R,15R,17R)-3,7,15-trihydroxy-10,13-dimethylhexadecahydro-1H-cyclopenta[a]phenanthren-17-yl)pentanoate	[M-H2O+H]+	Acetaldehyde +28|Ala->Val substitution|Cys->Met substitution|Ethylation|di-Methylation	28.031	1	1
methyl (4R)-4-((3R,5S,7R,9S,10S,13R,15R,17R)-3,7,15-trihydroxy-10,13-dimethylhexadecahydro-1H-cyclopenta[a]phenanthren-17-yl)pentanoate	[M-H2O+H]+	Acetaldehyde +26|Ala->Pro substitution|unspecified	26.016	1	1
methyl (4R)-4-((3R,5S,7R,9S,10S,13R,15R,17R)-3,7,15-trihydroxy-10,13-dimethylhexadecahydro-1H-cyclopenta[a]phenanthren-17-yl)pentanoate	[M-2H2O+H]+	Proline oxidation to 5-hydroxy-2-aminovaleric acid|water	18.01	1	3
methyl (4R)-4-((3R,5S,7R,9S,10S,13R,15R,17R)-3,7,15-trihydroxy-10,13-dimethylhexadecahydro-1H-cyclopenta[a]phenanthren-17-yl)pentanoate	[M-H2O+H]+	Proline oxidation to 5-hydroxy-2-aminovaleric acid|water	18.01	1	1
methyl (4R)-4-((3R,5S,7R,9S,10S,13R,15R,17R)-3,7,15-trihydroxy-10,13-dimethylhexadecahydro-1H-cyclopenta[a]phenanthren-17-yl)pentanoate	[2M+H]+	replacement of proton with ammonium ion	17.027	4	5
methyl (4R)-4-((3R,5S,7R,9S,10S,13R,15R,17R)-3,7,15-trihydroxy-10,13-dimethylhexadecahydro-1H-cyclopenta[a]phenanthren-17-yl)pentanoate	[M-H2O+H]+	replacement of proton with ammonium ion	17.027	1	1
methyl (4R)-4-((3R,5S,7R,9S,10S,13R,15R,17R)-3,7,15-trihydroxy-10,13-dimethylhexadecahydro-1H-cyclopenta[a]phenanthren-17-yl)pentanoate	[M-2H2O+H]+	Asn->Gln substitution|Asp->Glu substitution|Gly->Ala substitution|Methylation|Ser->Thr substitution|Val->Leu/Ile substitution|chain elongation	14.016	1	2
methyl (4R)-4-((3R,5S,7R,9S,10S,13R,15R,17R)-3,7,15-trihydroxy-10,13-dimethylhexadecahydro-1H-cyclopenta[a]phenanthren-17-yl)pentanoate	[M-H2O+H]+	Asn->Gln substitution|Asp->Glu substitution|Gly->Ala substitution|Methylation|Ser->Thr substitution|Val->Leu/Ile substitution|chain elongation	14.016	1	2
methyl (4R)-4-((3R,5S,7R,9S,10S,13R,15R,17R)-3,7,15-trihydroxy-10,13-dimethylhexadecahydro-1H-cyclopenta[a]phenanthren-17-yl)pentanoate	[M-2H2O+H]+	Pro->Thr substitution|tryptophan oxidation to kynurenin	3.995	2	2
methyl (4R)-4-((3R,5S,7R,9S,10S,13R,15R,17R)-3,7,15-trihydroxy-10,13-dimethylhexadecahydro-1H-cyclopenta[a]phenanthren-17-yl)pentanoate	[M-2H2O+H]+	Pro->Val substitution|reduction	2.016	2	5
methyl (4R)-4-((3R,5S,7R,9S,10S,13R,15R,17R)-3,7,15-trihydroxy-10,13-dimethylhexadecahydro-1H-cyclopenta[a]phenanthren-17-yl)pentanoate	[M-H2O+H]+	Val->Thr substitution	1.979	1	1
methyl (4R)-4-((3R,5S,7R,9S,10S,13R,15R,17R)-3,7,15-trihydroxy-10,13-dimethylhexadecahydro-1H-cyclopenta[a]phenanthren-17-yl)pentanoate	[M-2H2O+H]+	Pyro-Glu from E + Methylation|Thr->Pro substitution	-3.995	1	1
methyl (4R)-4-((3R,5S,7R,9S,10S,13R,15R,17R)-3,7,15-trihydroxy-10,13-dimethylhexadecahydro-1H-cyclopenta[a]phenanthren-17-yl)pentanoate	[M-H2O+H]+	unspecified	-12	1	1
methyl (4R)-4-((3R,5S,7R,9S,10S,13R,15R,17R)-3,7,15-trihydroxy-10,13-dimethylhexadecahydro-1H-cyclopenta[a]phenanthren-17-yl)pentanoate	[2M+H]+	unspecified	-12.985	1	1
methyl (4R)-4-((3R,5S,7R,9S,10S,13R,15R,17R)-3,7,15-trihydroxy-10,13-dimethylhexadecahydro-1H-cyclopenta[a]phenanthren-17-yl)pentanoate	[M-2H2O+H]+	Ala->Gly substitution|Gln->Asn substitution|Glu->Asp substitution|Leu/Ile->Val substitution|Thr->Ser substitution	-14.016	3	8
methyl (4R)-4-((3R,5S,7R,9S,10S,13R,15R,17R)-3,7,15-trihydroxy-10,13-dimethylhexadecahydro-1H-cyclopenta[a]phenanthren-17-yl)pentanoate	[M-H2O+H]+	Ala->Gly substitution|Gln->Asn substitution|Glu->Asp substitution|Leu/Ile->Val substitution|Thr->Ser substitution	-14.016	2	10
methyl (4R)-4-((3R,5S,7R,9S,10S,13R,15R,17R)-3,7,15-trihydroxy-10,13-dimethylhexadecahydro-1H-cyclopenta[a]phenanthren-17-yl)pentanoate	[M-H2O+H]+	Glu->Asn substitution	-14.999	1	1
methyl (4R)-4-((3R,5S,7R,9S,10S,13R,15R,17R)-3,7,15-trihydroxy-10,13-dimethylhexadecahydro-1H-cyclopenta[a]phenanthren-17-yl)pentanoate	[M-2H2O+H]+	Met->Asp substitution|unspecified	-16.015	1	1
methyl (4R)-4-((3R,5S,7R,9S,10S,13R,15R,17R)-3,7,15-trihydroxy-10,13-dimethylhexadecahydro-1H-cyclopenta[a]phenanthren-17-yl)pentanoate	[M-H2O+H]+	Leu/Ile->Pro substitution|unspecified	-16.031	2	2
methyl (4R)-4-((3R,5S,7R,9S,10S,13R,15R,17R)-3,7,15-trihydroxy-10,13-dimethylhexadecahydro-1H-cyclopenta[a]phenanthren-17-yl)pentanoate	[M-2H2O+H]+	Dehydration|Pyro-glu from E|carbodiimide crosslinker	-18.011	1	1
methyl (4R)-4-((3R,5S,7R,9S,10S,13R,15R,17R)-3,7,15-trihydroxy-10,13-dimethylhexadecahydro-1H-cyclopenta[a]phenanthren-17-yl)pentanoate	[M-H2O+H]+	Dehydration|Pyro-glu from E|carbodiimide crosslinker	-18.011	1	6
methyl (4R)-4-((3R,5S,7R,9S,10S,13R,15R,17R)-3,7,15-trihydroxy-10,13-dimethylhexadecahydro-1H-cyclopenta[a]phenanthren-17-yl)pentanoate	[2M+H]+	Decarboxylation|Proline oxidation to pyrrolidinone|Ser->Gly substitution|Thr->Ala substitution	-30.01	4	4
methyl (4R)-4-((3R,5S,7R,9S,10S,13R,15R,17R)-3,7,15-trihydroxy-10,13-dimethylhexadecahydro-1H-cyclopenta[a]phenanthren-17-yl)pentanoate	[M-2H2O+H]+	unspecified	-32.026	1	2
methyl (4R)-4-((3R,5S,7R,9S,10S,13R,15R,17R)-3,7,15-trihydroxy-10,13-dimethylhexadecahydro-1H-cyclopenta[a]phenanthren-17-yl)pentanoate	[2M+H]+	unspecified	-48.021	1	1
methyl (3S)-11-hydroxy-6-methyl-3-(propan-2-yl)-2,12-dioxatricyclo[6.3.1.0¹,?]dodec-9-ene-9-carboxylate	[2M+H]+	replacement of proton with ammonium ion	17.027	1	1
methyl (3R)-11-hydroxy-6-methyl-3-(propan-2-yl)-2,12-dioxatricyclo[6.3.1.0¹,?]dodec-9-ene-9-carboxylate	[M+H]+	replacement of proton with ammonium ion	17.027	1	1
methyl (2R,4R)-4-((3R,5R,9S,10S,12S,13R,17R)-3,12-dihydroxy-10,13-dimethylhexadecahydro-1H-cyclopenta[a]phenanthren-17-yl)-2-hydroxypentanoate	[2M+Na]+	unspecified|unspecified	-70.042	1	1
methyl (2E)-2-[(2S,3Z,12bS)-3-ethylidene-1H,2H,3H,4H,6H,7H,12H,12bH-indolo[2,3-a]quinolizin-2-yl]-3-methoxyprop-2-enoate	[M+H]+	Pro->Val substitution|reduction	2.016	2	2
methyl (1S,4S,8R,11E,14S)-11-ethylidene-12-oxo-7,9,13-trioxatetracyclo[6.5.1.0¹,¹?.0?,¹?]tetradeca-2,5-diene-5-carboxylate	[M+H]+	unspecified	197.09	1	1
methyl (1S,4S,8R,11E,14S)-11-ethylidene-12-oxo-7,9,13-trioxatetracyclo[6.5.1.0¹,¹?.0?,¹?]tetradeca-2,5-diene-5-carboxylate	[M-H]-	unspecified	67.99	1	1
methyl (1S,4S,8R,11E,14S)-11-ethylidene-12-oxo-7,9,13-trioxatetracyclo[6.5.1.0¹,¹?.0?,¹?]tetradeca-2,5-diene-5-carboxylate	[M-H]-	unspecified	32.026	1	1
methyl (1S,4S,8R,11E,14S)-11-ethylidene-12-oxo-7,9,13-trioxatetracyclo[6.5.1.0¹,¹?.0?,¹?]tetradeca-2,5-diene-5-carboxylate	[M+H]+	Proline oxidation to 5-hydroxy-2-aminovaleric acid|water	18.01	1	1
methyl (1S,4S,8R,11E,14S)-11-ethylidene-12-oxo-7,9,13-trioxatetracyclo[6.5.1.0¹,¹?.0?,¹?]tetradeca-2,5-diene-5-carboxylate	[M-H]-	Pro->Val substitution|reduction	2.016	1	1
methyl (1S,4S,8R,11E,14S)-11-ethylidene-12-oxo-7,9,13-trioxatetracyclo[6.5.1.0¹,¹?.0?,¹?]tetradeca-2,5-diene-5-carboxylate	[M-H]-	C isotope	1.003	1	1
methyl (1S,4S,8R,11E,14S)-11-ethylidene-12-oxo-7,9,13-trioxatetracyclo[6.5.1.0¹,¹?.0?,¹?]tetradeca-2,5-diene-5-carboxylate	[M-H2O+H]+	unspecified	-9.984	1	1
methyl (1S,15S,17S,18S)-17-ethyl-3,13-diazapentacyclo[13.3.1.0�,�?.0?,?.0��,�?]nonadeca-2(10),4,6,8-tetraene-1-carboxylate	[M+H]+	Ala->Thr substitution|Gly->Ser substitution|desmethylation + reduction of sulfoxide|formaldehyde induced modifications|hydroxymethyl	30.011	1	1
methyl (1S,15S,17S,18S)-17-ethyl-3,13-diazapentacyclo[13.3.1.0²,¹?.0?,?.0¹³,¹?]nonadeca-2(10),4,6,8-tetraene-1-carboxylate	[M+H]+	Ala->Thr substitution|Gly->Ser substitution|desmethylation + reduction of sulfoxide|formaldehyde induced modifications|hydroxymethyl	30.011	2	1
methyl (1S,15S,17S)-17-[(1S)-1-hydroxyethyl]-3,13-diazapentacyclo[13.3.1.0�,�?.0?,?.0��,�?]nonadeca-2(10),4,6,8-tetraene-1-carboxylate	[M-H2O+H]+	Ala->Thr substitution|Gly->Ser substitution|desmethylation + reduction of sulfoxide|formaldehyde induced modifications|hydroxymethyl	30.011	1	1
methyl (1S,15S,17S)-17-[(1S)-1-hydroxyethyl]-3,13-diazapentacyclo[13.3.1.0²,¹?.0?,?.0¹³,¹?]nonadeca-2(10),4,6,8-tetraene-1-carboxylate	[M-H2O+H]+	Ala->Thr substitution|Gly->Ser substitution|desmethylation + reduction of sulfoxide|formaldehyde induced modifications|hydroxymethyl	30.011	1	1
methyl (1S,15S,17S)-17-[(1S)-1-hydroxyethyl]-3,13-diazapentacyclo[13.3.1.0²,¹?.0?,?.0¹³,¹?]nonadeca-2(10),4,6,8-tetraene-1-carboxylate	[M-H2O+H]+	Val->Glu substitution|quinone|unspecified	29.974	1	1
methyl (1S,15S,17S)-17-[(1S)-1-hydroxyethyl]-3,13-diazapentacyclo[13.3.1.0²,¹?.0?,?.0¹³,¹?]nonadeca-2(10),4,6,8-tetraene-1-carboxylate	[M-H2O+H]+	Val->Thr substitution	1.979	1	1
methyl (1S,15R,17S)-17-ethyl-7-methoxy-3,13-diazapentacyclo[13.3.1.0�,�?.0?,?.0��,�?]nonadeca-2(10),4,6,8-tetraene-1-carboxylate	[M+H]+	Decarboxylation|Proline oxidation to pyrrolidinone|Ser->Gly substitution|Thr->Ala substitution	-30.01	1	1
methyl (1S,15R,17S)-17-ethyl-7-methoxy-3,13-diazapentacyclo[13.3.1.0²,¹?.0?,?.0¹³,¹?]nonadeca-2(10),4,6,8-tetraene-1-carboxylate	[M+H]+	Decarboxylation|Proline oxidation to pyrrolidinone|Ser->Gly substitution|Thr->Ala substitution	-30.01	2	1
methyl (1R,4S,5bR,11aS,13R,13aS,13bR)-4-(acetyloxy)-13-hydroxy-5b,8,8,11a,13a-pentamethyl-1H,4H,5H,5aH,5bH,6H,7H,7aH,8H,9H,10H,11H,11aH,11bH,12H,13H,13aH,13bH-chryseno[1,2-c]furan-1-carboxylate	[M+Na]+	Acetylation|Ser->Glu substitution|unspecified	42.01	1	1
methyl (1R,14S,15E)-15-ethylidene-17-methyl-12-oxo-10,17-diazatetracyclo[12.3.1.0�,��.0?,?]octadeca-3(11),4,6,8-tetraene-18-carboxylate	[M+H]+	Ala->Ser substitution|Oxidation or Hydroxylation|Phe->Tyr substitution	15.995	1	1
methyl (1R,14S,15E)-15-ethylidene-17-methyl-12-oxo-10,17-diazatetracyclo[12.3.1.0³,¹¹.0?,?]octadeca-3(11),4,6,8-tetraene-18-carboxylate	[M+H]+	Acetylation|Ser->Glu substitution|unspecified	42.01	1	1
methyl (1R,14S,15E)-15-ethylidene-17-methyl-12-oxo-10,17-diazatetracyclo[12.3.1.0³,¹¹.0?,?]octadeca-3(11),4,6,8-tetraene-18-carboxylate	[M+H]+	cyano	24.997	1	1
methyl (1R,14S,15E)-15-ethylidene-17-methyl-12-oxo-10,17-diazatetracyclo[12.3.1.0³,¹¹.0?,?]octadeca-3(11),4,6,8-tetraene-18-carboxylate	[M+H]+	Ala->Ser substitution|Oxidation or Hydroxylation|Phe->Tyr substitution	15.995	2	1
methyl (1R,14S,15E)-15-ethylidene-17-methyl-12-oxo-10,17-diazatetracyclo[12.3.1.0³,¹¹.0?,?]octadeca-3(11),4,6,8-tetraene-18-carboxylate	[M+H]+	Asn->Gln substitution|Asp->Glu substitution|Gly->Ala substitution|Methylation|Ser->Thr substitution|Val->Leu/Ile substitution|chain elongation	14.016	1	1
methyl (1R,14S,15E)-15-ethylidene-17-methyl-12-oxo-10,17-diazatetracyclo[12.3.1.0³,¹¹.0?,?]octadeca-3(11),4,6,8-tetraene-18-carboxylate	[M+H]+	C isotope	1.003	2	1
methyl (1R,14R,15S)-15-ethyl-17-methyl-12-oxo-10,17-diazatetracyclo[12.3.1.0³,¹¹.0?,?]octadeca-3(11),4,6,8-tetraene-18-carboxylate	[2M+H]+	Ala->Gly substitution|Gln->Asn substitution|Glu->Asp substitution|Leu/Ile->Val substitution|Thr->Ser substitution	-14.016	1	1
methyl (1R,14R,15R)-15-ethyl-17-methyl-12-oxo-10,17-diazatetracyclo[12.3.1.0³,¹¹.0?,?]octadeca-3(11),4,6,8-tetraene-18-carboxylate	[M+H]+	unspecified	-1.011	1	1
methyl (1'S,3R,4'aS,5'aS,10'aR)-1'-methyl-2-oxo-1,1',2,4'a,5',5'a,7',8',10',10'a-decahydrospiro[indole-3,6'-pyrano[3,4-f]indolizine]-4'-carboxylate	[2M+H]+	Asn->Gln substitution|Asp->Glu substitution|Gly->Ala substitution|Methylation|Ser->Thr substitution|Val->Leu/Ile substitution|chain elongation	14.016	1	1
methyl (1'S,3R,4'aS,5'aS,10'aR)-1'-methyl-2-oxo-1,1',2,4'a,5',5'a,7',8',10',10'a-decahydrospiro[indole-3,6'-pyrano[3,4-f]indolizine]-4'-carboxylate	[M+H]+	Asn->Gln substitution|Asp->Glu substitution|Gly->Ala substitution|Methylation|Ser->Thr substitution|Val->Leu/Ile substitution|chain elongation	14.016	2	1
methyl (1'S,3R,4'aS,5'aS,10'aR)-1'-methyl-2-oxo-1,1',2,4'a,5',5'a,7',8',10',10'a-decahydrospiro[indole-3,6'-pyrano[3,4-f]indolizine]-4'-carboxylate	[2M+H]+	Ala->Gly substitution|Gln->Asn substitution|Glu->Asp substitution|Leu/Ile->Val substitution|Thr->Ser substitution	-14.016	1	1
methoxy-quercetin-O-deoxyhexoside	[M+H]+	Hex1dHex1	308.111	1	1
methoxy-quercetin-O-deoxyhexoside	[M+H]+	glycosyl-L-hydroxyproline	148.038	1	1
methoxy-quercetin-O-deoxyhexoside	[M+H]+	Val->Glu substitution|quinone|unspecified	29.974	1	1
methoxy-quercetin-O-deoxyhexoside	[M+H]+	Ala->Ser substitution|Oxidation or Hydroxylation|Phe->Tyr substitution	15.995	1	1
methoxy-quercetin-O-deoxyhexoside	[M+H]+	Val->Thr substitution	1.979	1	1
methoxy-quercetin-O-deoxyhexoside	[M+H]+	Ala->Gly substitution|Gln->Asn substitution|Glu->Asp substitution|Leu/Ile->Val substitution|Thr->Ser substitution	-14.016	1	2
methoxy-quercetin-O-deoxyhexoside	[M+H]+	Decarboxylation|Proline oxidation to pyrrolidinone|Ser->Gly substitution|Thr->Ala substitution	-30.01	1	1
methoxy-quercetin-3-O-pentoside	[M+H]+	Ala->Asp substitution|Carboxylation	43.991	1	1
methoxy-quercetin-3-O-pentoside	[M+H]+	Asn->Gln substitution|Asp->Glu substitution|Gly->Ala substitution|Methylation|Ser->Thr substitution|Val->Leu/Ile substitution|chain elongation	14.016	1	3
methoxy-quercetin-3-O-pentoside	[M+H]+	Ser->Ala substitution|Tyr->Phe substitution|reduction	-15.995	1	1
methoxy-quercetin-3-O-hexoside	[M-H]-	Heptose	192.063	1	1
methoxy-quercetin-3-O-hexoside	[M-H]-	Hexose	162.053	1	1
methoxy-quercetin-3-O-hexoside	[M-H]-	Fucose	146.058	1	1
methoxy-quercetin-3-O-hexoside	[M-H]-	Pentose	132.042	1	1
methoxy-quercetin-3-O-hexoside	[M-H]-	Acetylation|Ser->Glu substitution|unspecified	42.01	1	1
methoxy-quercetin-3-O-hexoside	[M-H]-	Val->Thr substitution	1.979	2	2
methoxy-quercetin-3-O-hexoside	[M-H]-	Ala->Gly substitution|Gln->Asn substitution|Glu->Asp substitution|Leu/Ile->Val substitution|Thr->Ser substitution	-14.016	1	1
methoxy-quercetin-3-O-hexoside	[M-H]-	Decarboxylation|Proline oxidation to pyrrolidinone|Ser->Gly substitution|Thr->Ala substitution	-30.01	1	1
methoxy-myricetin-3-O-hexoside	[M-H]-	unspecified	144.053	1	1
methoxy-myricetin-3-O-hexoside	[M-H]-	Acrolein addition +38|unspecified	38.015	1	1
methoxy-myricetin-3-O-hexoside	[M-H]-	Asn->Gln substitution|Asp->Glu substitution|Gly->Ala substitution|Methylation|Ser->Thr substitution|Val->Leu/Ile substitution|chain elongation	14.016	1	1
methoxy-myricetin-3-O-hexoside	[M-H]-	unspecified	-0.889	1	1
methoxy-myricetin-3-O-hexoside	[M-H]-	unspecified	-14.007	1	2
methoxy-myricetin-3-O-hexoside	[M-H]-	unspecified	-24.984	1	1
methoxy-myricetin-3-O-hexoside	[M-H]-	Decarboxylation|Proline oxidation to pyrrolidinone|Ser->Gly substitution|Thr->Ala substitution	-30.01	1	1
methoxy-myricetin-3-O-hexoside	[M-H]-	Glu->Pro substitution	-31.991	1	3
methoxy-myricetin-3-O-hexoside	[M-H]-	unspecified	-32.018	1	1
methoxy-myricetin-3-O-hexoside	[M-H]-	ISD a-series (C-Term)	-46.005	1	2
methoxy-myricetin-3-O-hexoside	[M-H]-	unspecified	-108.021	1	1
methoxy-myricetin-3-O-hexoside	[M-H]-	unspecified	-124.016	1	1
mannitol	[M-H]-	2-amino-3-oxo-butanoic_acid|Intact disulfide bridge|Val->Pro substitution	-2.016	1	1
luteolin	[M+H]+	Ser->Ala substitution|Tyr->Phe substitution|reduction	-15.995	1	1
lumizinone A	[M+H]+	Pro->Val substitution|reduction	2.016	1	1
lumizinone A	[M+H]+	Ser->Ala substitution|Tyr->Phe substitution|reduction	-15.995	1	1
lithocholic acid	[M-3H2O+H]+	unspecified	100.052	1	1
lithocholic acid	[M-3H2O+H]+	unspecified	90.031	1	1
lithocholic acid	[M-3H2O+H]+	unspecified	88.016	1	1
lithocholic acid	[M-H2O+H]+	unspecified	82.078	1	1
lithocholic acid	[M-H2O+H]+	unspecified	80.062	1	2
lithocholic acid	[M-3H2O+H]+	unspecified|unspecified	74.035	2	2
lithocholic acid	[M-H2O+H]+	unspecified	66.047	1	1
lithocholic acid	[M-3H2O+H]+	unspecified|PPG repeat unit|Reduced acrolein addition +58	58.042	2	2
lithocholic acid	[M-3H2O+H]+	unspecified|unspecified	50	1	2
lithocholic acid	[M-3H2O+H]+	unspecified	48.019	1	1
lithocholic acid	[M-3H2O+H]+	Ala->Leu/Ile substitution|Gly->Val substitution|Propyl|tri-Methylation|unspecified	42.047	2	6
lithocholic acid	[M-H2O+H]+	Ala->Leu/Ile substitution|Gly->Val substitution|Propyl|tri-Methylation|unspecified	42.047	3	4
lithocholic acid	[M-H2O+H]+	Ser->Gln substitution|amidination of lysines or N-terminal amines with methyl acetimidate|unspecified	41.027	1	1
lithocholic acid	[M-H2O+H]+	Gly->Pro substitution|Propionaldehyde +40|unspecified	40.031	2	12
lithocholic acid	[M-H2O+H]+	unspecified	39.958	1	1
lithocholic acid	[M-3H2O+H]+	unspecified	34.005	1	5
lithocholic acid	[M-3H2O+H]+	Chlorination of tyrosine residues	33.963	1	1
lithocholic acid	[M-3H2O+H]+	Pro->Glu substitution|dihydroxy	31.99	1	1
lithocholic acid	[M-3H2O+H]+	Ala->Cys substitution|Val->Met substitution|persulfide	31.972	1	1
lithocholic acid	[M-2H2O+H]+	Acetaldehyde +28|Ala->Val substitution|Cys->Met substitution|Ethylation|di-Methylation	28.031	1	1
lithocholic acid	[M-3H2O+H]+	Acetaldehyde +28|Ala->Val substitution|Cys->Met substitution|Ethylation|di-Methylation	28.031	1	1
lithocholic acid	[M-H2O+H]+	Acetaldehyde +28|Ala->Val substitution|Cys->Met substitution|Ethylation|di-Methylation	28.031	1	1
lithocholic acid	[M-H2O+H]+	Acetaldehyde +26|Ala->Pro substitution|unspecified	26.016	1	1
lithocholic acid	[M-3H2O+H]+	unspecified	18.047	1	1
lithocholic acid	[M-3H2O+H]+	Proline oxidation to 5-hydroxy-2-aminovaleric acid|water	18.01	7	45
lithocholic acid	[M-H2O+H]+	replacement of proton with ammonium ion	17.027	1	1
lithocholic acid	[M-3H2O+H]+	Ala->Ser substitution|Oxidation or Hydroxylation|Phe->Tyr substitution	15.995	2	4
lithocholic acid	[M-H2O+H]+	Asn->Gln substitution|Asp->Glu substitution|Gly->Ala substitution|Methylation|Ser->Thr substitution|Val->Leu/Ile substitution|chain elongation	14.016	1	1
lithocholic acid	[M-H2O+H]+	unspecified	12.073	1	1
lithocholic acid	[M-H2O+H]+	x2 reduction	4.032	1	1
lithocholic acid	[M-3H2O+H]+	Pro->Thr substitution|tryptophan oxidation to kynurenin	3.995	1	1
lithocholic acid	[M-3H2O+H]+	Pro->Val substitution|reduction	2.016	1	1
lithocholic acid	[M-3H2O+H]+	Val->Thr substitution	1.979	1	1
lithocholic acid	[M-H2O+H]+	unspecified	-2.007	1	1
lithocholic acid	[M-2H2O+H]+	2-amino-3-oxo-butanoic_acid|Intact disulfide bridge|Val->Pro substitution	-2.016	5	7
lithocholic acid	[M-3H2O+H]+	2-amino-3-oxo-butanoic_acid|Intact disulfide bridge|Val->Pro substitution	-2.016	2	18
lithocholic acid	[M-H2O+H]+	2-amino-3-oxo-butanoic_acid|Intact disulfide bridge|Val->Pro substitution	-2.016	8	33
lithocholic acid	[M-3H2O+H]+	unspecified	-3.029	1	1
lithocholic acid	[M-2H2O+H]+	unspecified	-4.031	2	1
lithocholic acid	[M-3H2O+H]+	unspecified	-4.031	4	9
lithocholic acid	[M-H2O+H]+	unspecified	-4.031	1	2
lithocholic acid	[M-H2O+H]+	unspecified	-4.068	1	1
lithocholic acid	[M-3H2O+H]+	unspecified	-12	1	1
lithocholic acid	[M-2H2O+H]+	Ala->Gly substitution|Gln->Asn substitution|Glu->Asp substitution|Leu/Ile->Val substitution|Thr->Ser substitution	-14.016	2	2
lithocholic acid	[M-3H2O+H]+	Ala->Gly substitution|Gln->Asn substitution|Glu->Asp substitution|Leu/Ile->Val substitution|Thr->Ser substitution	-14.016	4	16
lithocholic acid	[M-3H2O+H]+	unspecified	-14.071	1	1
lithocholic acid	[M-3H2O+H]+	Leu/Ile->Pro substitution|unspecified	-16.031	1	1
lithocholic acid	[M-H2O+H]+	Leu/Ile->Pro substitution|unspecified	-16.031	1	1
lithocholic acid	[M-2H2O+H]+	Dehydration|Pyro-glu from E|carbodiimide crosslinker	-18.011	1	1
lithocholic acid	[M-H2O+H]+	unspecified	-20.953	1	3
lithocholic acid	[M-H2O+H]+	unspecified	-24.037	1	1
lithocholic acid	[M-3H2O+H]+	Pro->Ala substitution|unspecified	-26.015	3	3
lithocholic acid	[M-2H2O+H]+	unspecified	-38.015	1	1
lithocholic acid	[M-3H2O+H]+	unspecified	-38.015	4	17
lithocholic acid	[M-3H2O+H]+	unspecified	-38.032	1	1
lithocholic acid	[M-3H2O+H]+	unspecified	-38.053	1	1
lithocholic acid	[M-2H2O+H]+	Pro->Gly substitution|unspecified	-40.032	1	1
lithocholic acid	[M-3H2O+H]+	Pro->Gly substitution|unspecified	-40.032	9	61
lithocholic acid	[M-3H2O+H]+	Leu/Ile->Ala substitution|Val->Gly substitution|unspecified	-42.047	2	3
lithocholic acid	[M-H2O+H]+	unspecified	-54.047	1	1
lithocholic acid	[M-H2O+H]+	Asp->Gly substitution|Enzymatic glycine removal leaving an amidated C-terminus|Glu->Ala substitution|unspecified|unspecified	-58.006	1	1
lithocholic acid	[M-3H2O+H]+	unspecified	-68.062	1	1
lithocholic acid	[M-2H2O+H]+	unspecified	-70.078	1	1
lithocholic acid	[M-H2O+H]+	Glu->Gly substitution	-72.022	1	3
lithocholic acid	[M-H2O+H]+	Phe->Ala substitution|Tyr->Ser substitution|unspecified	-76.031	1	1
lithocholic acid	[M-3H2O+H]+	unspecified	-80.062	2	3
lithocholic acid	[M-H2O+H]+	unspecified	-80.062	1	1
lithocholic acid	[M-3H2O+H]+	unspecified	-82.078	2	4
lithocholic acid	[M-H2O+H]+	unspecified	-82.078	2	2
lithocholic acid	[M-3H2O+H]+	unspecified	-94.078	1	1
lithocholic acid	[M-H2O+H]+	unspecified	-96.058	1	1
lithocholic acid	[M-H2O+H]+	unspecified	-100.052	1	1
lithocholic acid	[M-H2O+H]+	unspecified	-108.093	1	1
lithocholic acid	[M-H2O+H]+	unspecified	-112.053	2	3
lithocholic acid	[M-H2O+H]+	unspecified	-114.069	1	1
lithocholic acid	[M-H2O+H]+	unspecified	-126.068	1	1
legonoxamine G	[M+H]+	unspecified|unspecified|unspecified	-76.018	2	2
legonoxamine A + Fe (M-2H+Fe)	[M+H]+	unspecified	8.063	1	1
legonoxamine A + Fe (M-2H+Fe)	[M+H]+	Tyr->Thr substitution|unspecified	-62.015	1	1
legonoxamine A + Fe (M-2H+Fe)	[M+H]+	Phe->Ala substitution|Tyr->Ser substitution|unspecified	-76.031	2	2
kampferol-7-O-hexosyl(1-2)deoxyhexoside	[M-H]-	unspecified	30.021	1	1
kampferol-7-O-hexosyl(1-2)deoxyhexoside	[M-H]-	C isotope and reduction|Trideuteration	3.02	1	1
kampferol-7-O-hexosyl(1-2)deoxyhexoside	[M-H]-	Pro->Val substitution|reduction	2.016	1	1
kaempferol-O-acetylhexoside	[M+H]+	unspecified	296.075	1	1
kaempferol-O-acetylhexoside	[M+H]+	hexuronic acid	176.032	2	2
kaempferol-O-acetylhexoside	[M+H]+	PEG repeat unit x2	88.052	1	1
kaempferol-O-acetylhexoside	[M+H]+	Ala->Asp substitution|Carboxylation	43.991	3	3
kaempferol-O-acetylhexoside	[M+H]+	Ala->Thr substitution|Gly->Ser substitution|desmethylation + reduction of sulfoxide|formaldehyde induced modifications|hydroxymethyl	30.011	2	2
kaempferol-O-acetylhexoside	[M+H]+	Ala->Ser substitution|Oxidation or Hydroxylation|Phe->Tyr substitution	15.995	1	1
kaempferol-O-acetylhexoside	[M+H]+	Thr->Asp substitution|Tryptophan oxidation to oxolactone|aldehyde and ketone modifications|hydroxylation difference carboxylation|proline oxidation to pyroglutamic acid	13.979	2	2
kaempferol-O-acetylhexoside	[M+H]+	Thr->Val substitution	-1.98	1	1
kaempferol-O-acetylhexoside	[M+H]+	Glu->Pro substitution	-31.991	1	1
kaempferol-O-acetylhexoside	[M+H]+	Glu->Ser substitution|unspecified	-42.01	1	1
kaempferol-7-O-hexosyl(1-2)deoxyhexoside	[M-H]-	Ala->Ser substitution|Oxidation or Hydroxylation|Phe->Tyr substitution	15.995	1	1
kaempferol-7-O-hexosyl(1-2)deoxyhexoside	[M-H]-	unspecified	-120.04	1	1
kaempferol-7-O-hexoside	[M-H]-	unspecified	278.101	1	1
kaempferol-7-O-hexoside	[M-H]-	Fucose	146.058	1	1
kaempferol-7-O-hexoside	[M-H]-	Ser->Ala substitution|Tyr->Phe substitution|reduction	-15.995	1	1
kaempferol-7-O-deoxyhexoside	[M-H]-	Ala->Glu substitution|Gly->Asp substitution|Iodoacetic acid derivative|unspecified|unspecified	58.005	1	1
kaempferol-7-O-deoxyhexoside	[M+H]+	Ala->Ser substitution|Oxidation or Hydroxylation|Phe->Tyr substitution	15.995	1	1
kaempferol-7-O-deoxyhexoside	[M-H]-	Ala->Ser substitution|Oxidation or Hydroxylation|Phe->Tyr substitution	15.995	1	1
kaempferol-7-O-deoxyhexoside	[M-H]-	unspecified	-0.999	1	1
kaempferol-7-O-deoxyhexoside	[M-H]-	unspecified	-14.007	1	1
kaempferol-3-O-robinobioside	[M+H]+	Pentose	132.042	1	1
kaempferol-3-O-robinobioside	[M+H]+	unspecified	32.026	1	1
kaempferol-3-O-robinobioside	[M+H]+	Ala->Thr substitution|Gly->Ser substitution|desmethylation + reduction of sulfoxide|formaldehyde induced modifications|hydroxymethyl	30.011	1	1
[truncated: 90,266 more rows]
