# Supplementary material for: Open access repository-scale propagated nearest neighbor suspect spectral library for untargeted metabolomics
Source: Nat Commun. 2023 Dec 20;14:8488. doi: 10.1038/s41467-023-44035-y (PMC10733301; doi:10.1038/s41467-023-44035-y)
Supplement: Supplementary file 6 — Supplementary Data 3 [file 41467_2023_44035_MOESM6_ESM.csv]

mz delta	atomic difference	rationale	collection	source
-207.068414	-14C,-9H,-1N,-1O	de-3-phenoxyphenylacetonitrile	transformations	Emma Schymanski
-181.048741	-7C,-7H,-3N,-3O	des(N-(4,6-dimethoxypyrimidin-2-yl)formamide)	transformations	Emma Schymanski
-166.049075	-6C,-6H,-4N,-2O	N-(4-methoxy-6-methyl-1,3,5-triazin-2-yl)formamide loss	transformations	Emma Schymanski
-129.078979	-6C,-11H,-1N,-2O	hydrolase-type deglycosidation	transformations	Emma Schymanski
-123.974787	-2C,-5H,-2O-1P-1S	de(O,O-dimethyl thiophosphonate)	transformations	Emma Schymanski
-116.0626	-9C,-8H	dealkylation (typically de-1-propenylbenzene)	transformations	Emma Schymanski
-99.068414	-5C,-9H,-1N,-1O	hydrolysis, cleavage	transformations	Emma Schymanski
-90.04695	-7C,-6H	dealkylation, dearylation, debenzylation	transformations	Emma Schymanski
-86.036779	-4C,-6H,-2O	alkyl ester/carboxyl loss	transformations	Emma Schymanski
-76.0313	-6C,-4H	dephenylation, didealkynelatoin	transformations	Emma Schymanski
-72.021129	-3C,-4H,-2O	ethyl formate loss	transformations	Emma Schymanski
-71.037114	-3C,-5H,-1N,-1O	loss of N,N-dimethylformamide	transformations	Emma Schymanski
-68.0626	-5C,-8H	alkyl ring loss	transformations	Emma Schymanski
-61.9923	-2C,-4H,-1Cl	dechloroethylation	transformations	Emma Schymanski
-58.041865	-3C,-6H,-1O	N-dealkoxylation, O-dealkoxylation	transformations	Emma Schymanski
-58.005479	-2C,-2H,-2O	hydrolysis, loss of acetic acid, loss of methylester	transformations	Emma Schymanski
-57.021464	-2C,-3H,-1N,-1O	methylformamide loss	transformations	Emma Schymanski
-56.0626	-4C,-8H	dealkylation	transformations	Emma Schymanski
-56.026215	-3C,-4H,-1O	beta-elimination (among others)	transformations	Emma Schymanski
-49.992328	-1C,-3H,-1Cl	dechloromethyl	transformations	Emma Schymanski
-44.0262	-1C,-2H,-1O	dealkoxylation, dehydroxyethylation	transformations	Emma Schymanski
-43.989829	-1C,-2O	decarboxylation	transformations	Emma Schymanski
-43.005814	-1C,-1H,-1N,-1O	amide hydrolysis, urea derivative	transformations	Emma Schymanski
-42.04695	-3C,-6H	deisopropylation, depropylation, dealkylation	transformations	Emma Schymanski
-42.010565	-2C,-2H,-1O	hydrolysis, deacetylation	transformations	Emma Schymanski
-40.0313	-3C,-4H	descyclopropyl, dealkenation	transformations	Emma Schymanski
-38.01565	-3C,-2H	dealkyneation, dealkylation + aromatic ring opening	transformations	Emma Schymanski
-33.961028	1H,-1Cl	dechlorination, dehalogenation	transformations	Emma Schymanski
-30.010565	-1C,-2H,-1O	demethoxylation	transformations	Emma Schymanski
-29.992806	1O,-1S,-1C,-2H	hydroxylation of thiomethyl	transformations	Emma Schymanski
-28.0313	-2C,-4H	desethylation, didemethylation, dealkylation	transformations	Emma Schymanski
-27.994915	-1C,-1O	secondary amine cleavage, decarbonylation	transformations	Emma Schymanski
-26.01565	-2C,-2H	alkyl loss (typically partial loss from ring)	transformations	Emma Schymanski
-20.006228	-1H,-1F	defluorination adjacent to O	transformations	Emma Schymanski
-18.99458	1N,-1H-2O	oxidation of cynao group	transformations	Emma Schymanski
-17.966113	1O,1H,-1Cl	dehalogenation, dechlorination	transformations	Emma Schymanski
-15.977156	1O,-1S	desulfuration	transformations	Emma Schymanski
-15.010899	-1N,-1H	deamination, desamination	transformations	Emma Schymanski
-1.942879	2C,6H,-2O	dealkylation (desethyl/didesmethyl) + carboxylation	transformations	Emma Schymanski
-0.036386	1O,-1C,-4H	oxidation	transformations	Emma Schymanski
0.984016	1O,-1N,-1H	amide hydroxylation	transformations	Emma Schymanski
1.00335	(13)C	C isotope	GNPS_base	GNPS_base_contributors
1.007	1H	proton	GNPS_base	GNPS_base_contributors
1.0317	transformation	transamination	GNPS_base	GNPS_base_contributors
1.979265	1O,-1C,-2H	demethylation + hydroxylation (on same or differing sites)	transformations	Emma Schymanski
1.9958	(34)S	S isotope	GNPS_base	GNPS_base_contributors
1.99705	(37)Cl	Cl isotope	GNPS_base	GNPS_base_contributors
1.99795	(81)Br	Br isotope	GNPS_base	GNPS_base_contributors
2.00425	(18)O	O isotope	GNPS_base	GNPS_base_contributors
2.01565	2H	reduction	GNPS_base	GNPS_base_contributors
3.019	(13)C,2H	C isotope and reduction	GNPS_base	GNPS_base_contributors
3.986848	1H,1Cl,-2O	OXA, dechlorination + carboxylation	transformations	Emma Schymanski
3.994915	1O,-1C	oxidative cleavage	transformations	Emma Schymanski
4.0313	4H	x2 reduction	GNPS_base	GNPS_base_contributors
4.9559	none_adduct	ammonium to sodium adduct	GNPS_base	GNPS_base_contributors
7.016005	1Li	lithium adduct	GNPS_base	GNPS_base_contributors
12	1C	methylation and reduction	GNPS_base	Alan Jarmusch
12	1C		GNPS_base	Alan Jarmusch
12.036386	2C,4H,-1O	dealkylation + hydroxylation	transformations	Emma Schymanski
13.007825	1C,1H		GNPS_base	GNPS_base_contributors
13.979265	-2H,1O	hydroxylation difference carboxylation	GNPS_base	GNPS_base_contributors
13.979265	1O,-2H	oxidation, epoxidation	transformations	Emma Schymanski
14.003074	1N		GNPS_base	GNPS_base_contributors
14.01565	1C,2H	chain elongation	GNPS_base	GNPS_base_contributors
14.96328	2O,-1N-3H	amine oxidation	transformations	Emma Schymanski
14.98709	1O,-1H	ketone formation adjacent to N, N-oxidation	transformations	Emma Schymanski
15.010899	1H,1N		GNPS_base	GNPS_base_contributors
15.023475	1C,3H		GNPS_base	GNPS_base_contributors
15.958529	2O,-1C,-4H	demethylation + carboxylation	transformations	Emma Schymanski
15.9738	none_adduct	lithium to sodium adduct	GNPS_base	GNPS_base_contributors
15.9739	none_adduct	sodium to potassium adduct	GNPS_base	GNPS_base_contributors
16.018724	2H,1N		GNPS_base	GNPS_base_contributors
16.0313	1C,4H		GNPS_base	GNPS_base_contributors
17.00274	1H,1O		GNPS_base	GNPS_base_contributors
18.010565	2H,1O	water	GNPS_base	GNPS_base_contributors
18.034374	4H,1N	ammonium adduct	GNPS_base	GNPS_base_contributors
22.989769	1Na	sodium adduct	GNPS_base	GNPS_base_contributors
24	2C		GNPS_base	GNPS_base_contributors
25.007825	2C,1H		GNPS_base	GNPS_base_contributors
26.003074	1C,1N		GNPS_base	GNPS_base_contributors
26.01565	2C,2H		GNPS_base	GNPS_base_contributors
27.010899	1C,1H,1N		GNPS_base	GNPS_base_contributors
27.023475	2C,3H		GNPS_base	GNPS_base_contributors
27.994915	1C,1O	oxo group	monomers	NORINE
28.006148	2N		GNPS_base	GNPS_base_contributors
29.00274	1C,1H,1O		GNPS_base	GNPS_base_contributors
29.013973	1H,2N		GNPS_base	GNPS_base_contributors
29.026549	1C,3H,1N		GNPS_base	GNPS_base_contributors
29.039125	2C,5H		GNPS_base	GNPS_base_contributors
29.974179	2O,-2H	methyl carboxylation, other oxidation	transformations	Emma Schymanski
29.974179	2O,-2H	reduction of nitro to amide	transformations	Emma Schymanski
29.974179	2O,-2H		GNPS_base	GNPS_base_contributors
29.997989	1N,1O		GNPS_base	GNPS_base_contributors
30.010565	1C,2H,1O	desmethylation + reduction of sulfoxide	GNPS_base	GNPS_base_contributors
30.021798	2N,2H		GNPS_base	GNPS_base_contributors
30.034374	1C,4H,1N		GNPS_base	GNPS_base_contributors
30.04695	2C,6H		GNPS_base	GNPS_base_contributors
30.973762	1P		GNPS_base	GNPS_base_contributors
31.005814	1H,1N,1O		GNPS_base	GNPS_base_contributors
31.01839	1C,3H,1O		GNPS_base	GNPS_base_contributors
31.029623	3H,2N		GNPS_base	GNPS_base_contributors
31.042199	1C,5H,1N		GNPS_base	GNPS_base_contributors
31.989829	2O	(di)hydroxylation	transformations	Emma Schymanski
32.013639	2H,1N,1O		GNPS_base	GNPS_base_contributors
32.026215	1C,4H,1O		GNPS_base	GNPS_base_contributors
32.037448	4H,2N		GNPS_base	GNPS_base_contributors
32.997654	1H,2O		GNPS_base	GNPS_base_contributors
33.021464	3H,1N,1O		GNPS_base	GNPS_base_contributors
34.005479	2H,2O	hydroxylation, epoxidation	transformations	Emma Schymanski
34.005479	2H,2O		GNPS_base	GNPS_base_contributors
36	3C		GNPS_base	GNPS_base_contributors
36.021129	4H,2O	2x water	GNPS_base	GNPS_base_contributors
37.007825	3C,1H		GNPS_base	GNPS_base_contributors
38.003074	2C,1N		GNPS_base	GNPS_base_contributors
38.01565	3C,2H		GNPS_base	GNPS_base_contributors
38.963707	1K	potassium adduct	GNPS_base	GNPS_base_contributors
39.010899	2C,1H,1N		GNPS_base	GNPS_base_contributors
39.023475	3C,3H		GNPS_base	GNPS_base_contributors
39.9925	1H,1O	extra OH sodium adduct	GNPS_base	GNPS_base_contributors
39.994915	2C,1O		GNPS_base	GNPS_base_contributors
40.006148	1C,2N		GNPS_base	GNPS_base_contributors
40.018724	2C,2H,1N		GNPS_base	GNPS_base_contributors
40.0313	3C,4H		GNPS_base	GNPS_base_contributors
41.00274	2C,1H,1O		GNPS_base	GNPS_base_contributors
41.013973	1C,1H,2N		GNPS_base	GNPS_base_contributors
41.026549	2C,3H,1N		GNPS_base	GNPS_base_contributors
41.039125	3C,5H		GNPS_base	GNPS_base_contributors
41.997989	1C,1N,1O		GNPS_base	GNPS_base_contributors
42.009222	3N		GNPS_base	GNPS_base_contributors
42.021798	1C,2H,2N		GNPS_base	GNPS_base_contributors
42.034374	2C,4H,1N		GNPS_base	GNPS_base_contributors
42.04695	3C,6H		GNPS_base	GNPS_base_contributors
43.017047	1H,3N		GNPS_base	GNPS_base_contributors
43.01839	2C,3H,1O		GNPS_base	GNPS_base_contributors
43.029623	1C,3H,2N		GNPS_base	GNPS_base_contributors
43.042199	2C,5H,1N	ethanolamine	amino acid-related	Kersten et al Peptidogenomics
43.042199	2C,5H,1N		GNPS_base	GNPS_base_contributors
43.054775	3C,7H		GNPS_base	GNPS_base_contributors
44.001063	2N,1O		GNPS_base	GNPS_base_contributors
44.013639	1C,2H,1N,1O		GNPS_base	GNPS_base_contributors
44.024872	2H,3N		GNPS_base	GNPS_base_contributors
44.026215	2C,4H,1O	PEG repeat unit	GNPS_base	GNPS_base_contributors
44.037448	1C,4H,2N		GNPS_base	GNPS_base_contributors
44.050024	2C,6H,1N		GNPS_base	GNPS_base_contributors
44.0626	3C,8H		GNPS_base	GNPS_base_contributors
44.985078	1N,2O,-1H	aromatic nitro addition	transformations	Emma Schymanski
44.997654	1C,1H,2O		GNPS_base	GNPS_base_contributors
45.008888	1H,2N,1O		GNPS_base	GNPS_base_contributors
45.021464	1C,3H,1N,1O		GNPS_base	GNPS_base_contributors
45.032697	3H,3N		GNPS_base	GNPS_base_contributors
45.03404	2C,5H,1O		GNPS_base	GNPS_base_contributors
45.045273	1C,5H,2N		GNPS_base	GNPS_base_contributors
45.057849	2C,7H,1N		GNPS_base	GNPS_base_contributors
45.992903	1N,2O		GNPS_base	GNPS_base_contributors
45.995787	1S,3O,1H,-1Cl	ESA, dechlorination + sulfonation	transformations	Emma Schymanski
46.005479	1C,2H,2O	formic acid adduct	GNPS_base	GNPS_base_contributors
46.016713	2H,2N,1O		GNPS_base	GNPS_base_contributors
46.029289	1C,4H,1N,1O		GNPS_base	GNPS_base_contributors
46.040522	4H,3N		GNPS_base	GNPS_base_contributors
46.041865	2C,6H,1O		GNPS_base	GNPS_base_contributors
46.053098	1C,6H,2N		GNPS_base	GNPS_base_contributors
47.000728	1H,1N,2O		GNPS_base	GNPS_base_contributors
47.013304	1C,3H,2O		GNPS_base	GNPS_base_contributors
47.024538	3H,2N,1O		GNPS_base	GNPS_base_contributors
47.037114	1C,5H,1N,1O		GNPS_base	GNPS_base_contributors
47.048347	5H,3N		GNPS_base	GNPS_base_contributors
48.992569	1H,3O		GNPS_base	GNPS_base_contributors
49.007825	4C,1H		GNPS_base	GNPS_base_contributors
49.016378	3H,1N,2O		GNPS_base	GNPS_base_contributors
50.000394	2H,3O		GNPS_base	GNPS_base_contributors
50.003074	3C,1N		GNPS_base	GNPS_base_contributors
50.01565	4C,2H		GNPS_base	GNPS_base_contributors
51.010899	3C,1H,1N		GNPS_base	GNPS_base_contributors
51.023475	4C,3H		GNPS_base	GNPS_base_contributors
51.994915	3C,1O		GNPS_base	GNPS_base_contributors
52.006148	2C,2N		GNPS_base	GNPS_base_contributors
52.018724	3C,2H,1N		GNPS_base	GNPS_base_contributors
52.0313	4C,4H		GNPS_base	GNPS_base_contributors
53.013973	2C,1H,2N		GNPS_base	GNPS_base_contributors
53.026549	3C,3H,1N		GNPS_base	GNPS_base_contributors
53.039125	4C,5H		GNPS_base	GNPS_base_contributors
53.997989	2C,1N,1O		GNPS_base	GNPS_base_contributors
54.009222	1C,3N		GNPS_base	GNPS_base_contributors
54.010565	3C,2H,1O		GNPS_base	GNPS_base_contributors
54.021798	2C,2H,2N		GNPS_base	GNPS_base_contributors
54.031694	6H,3O	3x water	GNPS_base	GNPS_base_contributors
54.034374	3C,4H,1N		GNPS_base	GNPS_base_contributors
54.04695	4C,6H		GNPS_base	GNPS_base_contributors
55.005814	2C,1H,1N,1O		GNPS_base	GNPS_base_contributors
55.017047	1C,1H,3N		GNPS_base	GNPS_base_contributors
55.01839	3C,3H,1O		GNPS_base	GNPS_base_contributors
55.029623	2C,3H,2N		GNPS_base	GNPS_base_contributors
55.042199	3C,5H,1N		GNPS_base	GNPS_base_contributors
55.054775	4C,7H		GNPS_base	GNPS_base_contributors
55.989829	2C,2O		GNPS_base	GNPS_base_contributors
56.001063	1C,2N,1O		GNPS_base	GNPS_base_contributors
56.012296	4N		GNPS_base	GNPS_base_contributors
56.013639	2C,2H,1N,1O		GNPS_base	GNPS_base_contributors
56.024872	1C,2H,3N		GNPS_base	GNPS_base_contributors
56.026215	3C,4H,1O		GNPS_base	GNPS_base_contributors
56.037448	2C,4H,2N		GNPS_base	GNPS_base_contributors
56.050024	3C,6H,1N		GNPS_base	GNPS_base_contributors
56.997654	2C,1H,2O		GNPS_base	GNPS_base_contributors
57.008888	1C,1H,2N,1O		GNPS_base	GNPS_base_contributors
57.020121	1H,4N		GNPS_base	GNPS_base_contributors
57.021464	2C,3H,1N,1O	glycination	transformations	Emma Schymanski
57.032697	1C,3H,3N	guanidine analog	GNPS_base	GNPS_base_contributors
57.03404	3C,5H,1O		GNPS_base	GNPS_base_contributors
57.045273	2C,5H,2N		GNPS_base	GNPS_base_contributors
57.057849	3C,7H,1N		GNPS_base	GNPS_base_contributors
57.070425	4C,9H		GNPS_base	GNPS_base_contributors
57.992903	1C,1N,2O		GNPS_base	GNPS_base_contributors
58.004137	3N,1O		GNPS_base	GNPS_base_contributors
58.005479	2C,2H,2O		GNPS_base	GNPS_base_contributors
58.016713	1C,2H,2N,1O		GNPS_base	GNPS_base_contributors
58.027946	2H,4N		GNPS_base	GNPS_base_contributors
58.029289	2C,4H,1N,1O		GNPS_base	GNPS_base_contributors
58.040522	1C,4H,3N		GNPS_base	GNPS_base_contributors
58.041865	3C,6H,1O	PPG repeat unit	GNPS_base	GNPS_base_contributors
58.053098	2C,6H,2N		GNPS_base	GNPS_base_contributors
58.065674	3C,8H,1N		GNPS_base	GNPS_base_contributors
58.07825	4C,10H		GNPS_base	GNPS_base_contributors
59.000728	1C,1H,1N,2O		GNPS_base	GNPS_base_contributors
59.011962	1H,3N,1O		GNPS_base	GNPS_base_contributors
59.013304	2C,3H,2O		GNPS_base	GNPS_base_contributors
59.024538	1C,3H,2N,1O		GNPS_base	GNPS_base_contributors
59.035771	3H,4N		GNPS_base	GNPS_base_contributors
59.037114	2C,5H,1N,1O		GNPS_base	GNPS_base_contributors
59.048347	1C,5H,3N		GNPS_base	GNPS_base_contributors
59.04969	3C,7H,1O		GNPS_base	GNPS_base_contributors
59.060923	2C,7H,2N		GNPS_base	GNPS_base_contributors
59.073499	3C,9H,1N		GNPS_base	GNPS_base_contributors
59.984744	1C,3O		GNPS_base	GNPS_base_contributors
59.995977	2N,2O		GNPS_base	GNPS_base_contributors
60	5C		GNPS_base	GNPS_base_contributors
60.008553	1C,2H,1N,2O		GNPS_base	GNPS_base_contributors
60.019787	2H,3N,1O		GNPS_base	GNPS_base_contributors
60.021129	2C,4H,2O		GNPS_base	GNPS_base_contributors
60.032363	1C,4H,2N,1O		GNPS_base	GNPS_base_contributors
60.043596	4H,4N		GNPS_base	GNPS_base_contributors
60.044939	2C,6H,1N,1O		GNPS_base	GNPS_base_contributors
60.056172	1C,6H,3N		GNPS_base	GNPS_base_contributors
60.057515	3C,8H,1O		GNPS_base	GNPS_base_contributors
60.068748	2C,8H,2N		GNPS_base	GNPS_base_contributors
60.91392	Cu2+,-2H+		metal_deltas	Allegra Aron
60.992569	1C,1H,3O		GNPS_base	GNPS_base_contributors
61.003802	1H,2N,2O		GNPS_base	GNPS_base_contributors
61.007825	5C,1H		GNPS_base	GNPS_base_contributors
61.016378	1C,3H,1N,2O		GNPS_base	GNPS_base_contributors
61.027612	3H,3N,1O		GNPS_base	GNPS_base_contributors
61.028954	2C,5H,2O		GNPS_base	GNPS_base_contributors
61.040188	1C,5H,2N,1O		GNPS_base	GNPS_base_contributors
61.051421	5H,4N		GNPS_base	GNPS_base_contributors
61.052764	2C,7H,1N,1O	ethanolamine	monomers	NORINE
61.052764	2C,7H,1N,1O		GNPS_base	GNPS_base_contributors
61.063997	1C,7H,3N		GNPS_base	GNPS_base_contributors
61.987818	1N,3O		GNPS_base	GNPS_base_contributors
62.000394	1C,2H,3O		GNPS_base	GNPS_base_contributors
62.003074	4C,1N		GNPS_base	GNPS_base_contributors
62.011627	2H,2N,2O		GNPS_base	GNPS_base_contributors
62.01565	5C,2H		GNPS_base	GNPS_base_contributors
62.036779	2C,6H,2O		GNPS_base	GNPS_base_contributors
62.048013	1C,6H,2N,1O		GNPS_base	GNPS_base_contributors
62.059246	6H,4N		GNPS_base	GNPS_base_contributors
62.995643	1H,1N,3O		GNPS_base	GNPS_base_contributors
63.008219	1C,3H,3O		GNPS_base	GNPS_base_contributors
63.010899	4C,1H,1N		GNPS_base	GNPS_base_contributors
63.019452	3H,2N,2O		GNPS_base	GNPS_base_contributors
63.023475	5C,3H		GNPS_base	GNPS_base_contributors
63.032028	1C,5H,1N,2O		GNPS_base	GNPS_base_contributors
63.043262	5H,3N,1O		GNPS_base	GNPS_base_contributors
63.979658	4O		GNPS_base	GNPS_base_contributors
63.994915	4C,1O		GNPS_base	GNPS_base_contributors
64.003468	2H,1N,3O		GNPS_base	GNPS_base_contributors
64.006148	3C,2N		GNPS_base	GNPS_base_contributors
64.016044	1C,4H,3O		GNPS_base	GNPS_base_contributors
64.018724	4C,2H,1N		GNPS_base	GNPS_base_contributors
64.027277	4H,2N,2O		GNPS_base	GNPS_base_contributors
64.0313	5C,4H		GNPS_base	GNPS_base_contributors
64.987484	1H,4O		GNPS_base	GNPS_base_contributors
65.00274	4C,1H,1O		GNPS_base	GNPS_base_contributors
65.00274	4C,1H,1O		GNPS_base	GNPS_base_contributors
65.013973	3C,1H,2N		GNPS_base	GNPS_base_contributors
65.026549	4C,3H,1N		GNPS_base	GNPS_base_contributors
65.039125	5C,5H		GNPS_base	GNPS_base_contributors
65.995309	2H,4O		GNPS_base	GNPS_base_contributors
65.997989	3C,1N,1O		GNPS_base	GNPS_base_contributors
66.009222	2C,3N		GNPS_base	GNPS_base_contributors
66.010565	4C,2H,1O		GNPS_base	GNPS_base_contributors
66.021798	3C,2H,2N		GNPS_base	GNPS_base_contributors
66.04695	5C,6H		GNPS_base	GNPS_base_contributors
67.005814	3C,1H,1N,1O		GNPS_base	GNPS_base_contributors
67.017047	2C,1H,3N		GNPS_base	GNPS_base_contributors
67.01839	4C,3H,1O		GNPS_base	GNPS_base_contributors
67.029623	3C,3H,2N		GNPS_base	GNPS_base_contributors
67.042199	4C,5H,1N	pyrrolidone	amino acid-related	Kersten et al Peptidogenomics
67.042199	4C,5H,1N		GNPS_base	GNPS_base_contributors
67.054775	5C,7H		GNPS_base	GNPS_base_contributors
67.989829	3C,2O		GNPS_base	GNPS_base_contributors
68.001063	2C,2N,1O		GNPS_base	GNPS_base_contributors
68.012296	1C,4N		GNPS_base	GNPS_base_contributors
68.013639	3C,2H,1N,1O		GNPS_base	GNPS_base_contributors
68.024872	2C,2H,3N		GNPS_base	GNPS_base_contributors
68.026215	4C,4H,1O		GNPS_base	GNPS_base_contributors
68.037448	3C,4H,2N		GNPS_base	GNPS_base_contributors
68.050024	4C,6H,1N		GNPS_base	GNPS_base_contributors
68.0626	5C,8H		GNPS_base	GNPS_base_contributors
68.997654	3C,1H,2O		GNPS_base	GNPS_base_contributors
69.008888	2C,1H,2N,1O		GNPS_base	GNPS_base_contributors
69.020121	1C,1H,4N		GNPS_base	GNPS_base_contributors
69.021464	3C,3H,1N,1O	dehydroalanine	amino acid-related	Kersten et al Peptidogenomics
69.021464	3C,3H,1N,1O		GNPS_base	GNPS_base_contributors
69.021464	3C,3H,1N,1O		GNPS_base	GNPS_base_contributors
69.032697	2C,3H,3N		GNPS_base	GNPS_base_contributors
69.03404	4C,5H,1O		GNPS_base	GNPS_base_contributors
69.045273	3C,5H,2N		GNPS_base	GNPS_base_contributors
69.057849	4C,7H,1N		GNPS_base	GNPS_base_contributors
69.070425	5C,9H		GNPS_base	GNPS_base_contributors
69.992903	2C,1N,2O		GNPS_base	GNPS_base_contributors
70.004137	1C,3N,1O		GNPS_base	GNPS_base_contributors
70.005479	3C,2H,2O	pyruvate	amino acid-related	Kersten et al Peptidogenomics
70.005479	3C,2H,2O		GNPS_base	GNPS_base_contributors
70.016713	2C,2H,2N,1O		GNPS_base	GNPS_base_contributors
70.027946	1C,2H,4N		GNPS_base	GNPS_base_contributors
70.040522	2C,4H,3N		GNPS_base	GNPS_base_contributors
70.041865	4C,6H,1O		GNPS_base	GNPS_base_contributors
70.053098	3C,6H,2N		GNPS_base	GNPS_base_contributors
70.065674	4C,8H,1N		GNPS_base	GNPS_base_contributors
70.07825	5C,10H		GNPS_base	GNPS_base_contributors
70.089484	4C,10H,2N,-1O	putrescine	amino acid-related	Kersten et al Peptidogenomics
71.000728	2C,1H,1N,2O		GNPS_base	GNPS_base_contributors
71.011962	1C,1H,3N,1O		GNPS_base	GNPS_base_contributors
71.013304	3C,3H,2O		GNPS_base	GNPS_base_contributors
71.024538	2C,3H,2N,1O		GNPS_base	GNPS_base_contributors
71.035771	1C,3H,4N		GNPS_base	GNPS_base_contributors
71.037114	3C,5H,1N,1O	alanine	GNPS_base	GNPS_base_contributors
71.037114	3C,5H,1N,1O	beta-alanine	amino acid-related	Kersten et al Peptidogenomics
71.037114	3C,5H,1N,1O	N-methyl-glycine	amino acid-related	Kersten et al Peptidogenomics
71.037114	3C,5H,1N,1O	sarcosine	amino acid-related	Kersten et al Peptidogenomics
71.048347	2C,5H,3N		GNPS_base	GNPS_base_contributors
71.04969	4C,7H,1O		GNPS_base	GNPS_base_contributors
71.060923	3C,7H,2N		GNPS_base	GNPS_base_contributors
71.073499	4C,9H,1N		GNPS_base	GNPS_base_contributors
71.086075	5C,11H		GNPS_base	GNPS_base_contributors
71.984744	2C,3O		GNPS_base	GNPS_base_contributors
71.995977	1C,2N,2O		GNPS_base	GNPS_base_contributors
72	6C		GNPS_base	GNPS_base_contributors
72.007211	4N,1O		GNPS_base	GNPS_base_contributors
72.008553	2C,2H,1N,2O		GNPS_base	GNPS_base_contributors
72.019787	1C,2H,3N,1O		GNPS_base	GNPS_base_contributors
72.021129	3C,4H,2O	lactic acid	amino acid-related	Kersten et al Peptidogenomics
72.032363	2C,4H,2N,1O		GNPS_base	GNPS_base_contributors
72.043596	1C,4H,4N		GNPS_base	GNPS_base_contributors
72.044939	3C,6H,1N,1O		GNPS_base	GNPS_base_contributors
72.056172	2C,6H,3N		GNPS_base	GNPS_base_contributors
72.057515	4C,8H,1O		GNPS_base	GNPS_base_contributors
72.068748	3C,8H,2N		GNPS_base	GNPS_base_contributors
72.081324	4C,10H,1N		GNPS_base	GNPS_base_contributors
72.0939	5C,12H		GNPS_base	GNPS_base_contributors
72.992569	2C,1H,3O		GNPS_base	GNPS_base_contributors
73.003802	1C,1H,2N,2O		GNPS_base	GNPS_base_contributors
73.007825	6C,1H		GNPS_base	GNPS_base_contributors
73.016378	2C,3H,1N,2O		GNPS_base	GNPS_base_contributors
73.027612	1C,3H,3N,1O		GNPS_base	GNPS_base_contributors
73.028954	3C,5H,2O		GNPS_base	GNPS_base_contributors
73.040188	2C,5H,2N,1O		GNPS_base	GNPS_base_contributors
73.051421	1C,5H,4N		GNPS_base	GNPS_base_contributors
73.052764	3C,7H,1N,1O	serinol	amino acid-related	Kersten et al Peptidogenomics
73.052764	3C,7H,1N,1O		GNPS_base	GNPS_base_contributors
73.063997	2C,7H,3N		GNPS_base	GNPS_base_contributors
73.06534	4C,9H,1O		GNPS_base	GNPS_base_contributors
73.076573	3C,9H,2N		GNPS_base	GNPS_base_contributors
73.089149	4C,11H,1N		GNPS_base	GNPS_base_contributors
73.987818	1C,1N,3O		GNPS_base	GNPS_base_contributors
73.999051	3N,2O		GNPS_base	GNPS_base_contributors
74.000394	2C,2H,3O		GNPS_base	GNPS_base_contributors
74.003074	5C,1N		GNPS_base	GNPS_base_contributors
74.011627	1C,2H,2N,2O		GNPS_base	GNPS_base_contributors
74.01565	6C,2H		GNPS_base	GNPS_base_contributors
74.018791	2C,6H,1O,1Si	polysiloxane repeat unit	GNPS_base	GNPS_base_contributors
74.024203	2C,4H,1N,2O		GNPS_base	GNPS_base_contributors
74.035437	1C,4H,3N,1O		GNPS_base	GNPS_base_contributors
74.036779	3C,6H,2O		GNPS_base	GNPS_base_contributors
74.048013	2C,6H,2N,1O		GNPS_base	GNPS_base_contributors
74.059246	1C,6H,4N		GNPS_base	GNPS_base_contributors
74.060589	3C,8H,1N,1O		GNPS_base	GNPS_base_contributors
74.071822	2C,8H,3N		GNPS_base	GNPS_base_contributors
74.073165	4C,10H,1O		GNPS_base	GNPS_base_contributors
74.084398	3C,10H,2N		GNPS_base	GNPS_base_contributors
74.995643	1C,1H,1N,3O		GNPS_base	GNPS_base_contributors
75.006876	1H,3N,2O		GNPS_base	GNPS_base_contributors
75.008219	2C,3H,3O		GNPS_base	GNPS_base_contributors
75.010899	5C,1H,1N		GNPS_base	GNPS_base_contributors
75.019452	1C,3H,2N,2O		GNPS_base	GNPS_base_contributors
75.023475	6C,3H		GNPS_base	GNPS_base_contributors
75.030686	3H,4N,1O		GNPS_base	GNPS_base_contributors
75.032028	2C,5H,1N,2O	glycine	monomers	NORINE
75.032028	2C,5H,1N,2O		GNPS_base	GNPS_base_contributors
75.043262	1C,5H,3N,1O		GNPS_base	GNPS_base_contributors
75.044604	3C,7H,2O		GNPS_base	GNPS_base_contributors
75.055838	2C,7H,2N,1O		GNPS_base	GNPS_base_contributors
75.067071	1C,7H,4N		GNPS_base	GNPS_base_contributors
75.068414	3C,9H,1N,1O		GNPS_base	GNPS_base_contributors
75.079647	2C,9H,3N		GNPS_base	GNPS_base_contributors
75.979658	1C,4O		GNPS_base	GNPS_base_contributors
75.990892	2N,3O		GNPS_base	GNPS_base_contributors
75.994915	5C,1O		GNPS_base	GNPS_base_contributors
76.003468	1C,2H,1N,3O		GNPS_base	GNPS_base_contributors
76.006148	4C,2N		GNPS_base	GNPS_base_contributors
76.014701	2H,3N,2O		GNPS_base	GNPS_base_contributors
76.018724	5C,2H,1N		GNPS_base	GNPS_base_contributors
76.027277	1C,4H,2N,2O		GNPS_base	GNPS_base_contributors
76.0313	6C,4H		GNPS_base	GNPS_base_contributors
76.038511	4H,4N,1O		GNPS_base	GNPS_base_contributors
76.039853	2C,6H,1N,2O		GNPS_base	GNPS_base_contributors
76.051087	1C,6H,3N,1O		GNPS_base	GNPS_base_contributors
76.052429	3C,8H,2O		GNPS_base	GNPS_base_contributors
76.063663	2C,8H,2N,1O		GNPS_base	GNPS_base_contributors
76.074896	1C,8H,4N		GNPS_base	GNPS_base_contributors
76.987484	1C,1H,4O		GNPS_base	GNPS_base_contributors
76.998717	1H,2N,3O		GNPS_base	GNPS_base_contributors
77.00274	5C,1H,1O		GNPS_base	GNPS_base_contributors
77.011293	1C,3H,1N,3O		GNPS_base	GNPS_base_contributors
77.013973	4C,1H,2N		GNPS_base	GNPS_base_contributors
77.022526	3H,3N,2O		GNPS_base	GNPS_base_contributors
77.023869	2C,5H,3O		GNPS_base	GNPS_base_contributors
77.026549	5C,3H,1N		GNPS_base	GNPS_base_contributors
77.035102	1C,5H,2N,2O		GNPS_base	GNPS_base_contributors
77.039125	6C,5H		GNPS_base	GNPS_base_contributors
77.046336	5H,4N,1O		GNPS_base	GNPS_base_contributors
77.058912	1C,7H,3N,1O		GNPS_base	GNPS_base_contributors
77.982732	1N,4O		GNPS_base	GNPS_base_contributors
77.995309	1C,2H,4O		GNPS_base	GNPS_base_contributors
77.997989	4C,1N,1O		GNPS_base	GNPS_base_contributors
78.006542	2H,2N,3O		GNPS_base	GNPS_base_contributors
78.009222	3C,3N		GNPS_base	GNPS_base_contributors
78.010565	5C,2H,1O		GNPS_base	GNPS_base_contributors
78.019118	1C,4H,1N,3O		GNPS_base	GNPS_base_contributors
78.021798	4C,2H,2N		GNPS_base	GNPS_base_contributors
78.030351	4H,3N,2O		GNPS_base	GNPS_base_contributors
78.031694	2C,6H,3O		GNPS_base	GNPS_base_contributors
78.034374	5C,4H,1N		GNPS_base	GNPS_base_contributors
78.042927	1C,6H,2N,2O		GNPS_base	GNPS_base_contributors
78.04695	6C,6H		GNPS_base	GNPS_base_contributors
78.054161	6H,4N,1O		GNPS_base	GNPS_base_contributors
78.990558	1H,1N,4O		GNPS_base	GNPS_base_contributors
79.003134	1C,3H,4O		GNPS_base	GNPS_base_contributors
79.005814	4C,1H,1N,1O		GNPS_base	GNPS_base_contributors
79.014367	3H,2N,3O		GNPS_base	GNPS_base_contributors
79.017047	3C,1H,3N		GNPS_base	GNPS_base_contributors
79.01839	5C,3H,1O		GNPS_base	GNPS_base_contributors
79.026943	1C,5H,1N,3O		GNPS_base	GNPS_base_contributors
79.029623	4C,3H,2N		GNPS_base	GNPS_base_contributors
79.038176	5H,3N,2O		GNPS_base	GNPS_base_contributors
79.042199	5C,5H,1N		GNPS_base	GNPS_base_contributors
79.054775	6C,7H		GNPS_base	GNPS_base_contributors
79.989829	4C,2O		GNPS_base	GNPS_base_contributors
79.998383	2H,1N,4O		GNPS_base	GNPS_base_contributors
80.001063	3C,2N,1O		GNPS_base	GNPS_base_contributors
80.010959	1C,4H,4O		GNPS_base	GNPS_base_contributors
80.012296	2C,4N		GNPS_base	GNPS_base_contributors
80.013639	4C,2H,1N,1O		GNPS_base	GNPS_base_contributors
80.022192	4H,2N,3O		GNPS_base	GNPS_base_contributors
80.024872	3C,2H,3N		GNPS_base	GNPS_base_contributors
80.026215	5C,4H,1O		GNPS_base	GNPS_base_contributors
80.037448	4C,4H,2N		GNPS_base	GNPS_base_contributors
80.050024	5C,6H,1N		GNPS_base	GNPS_base_contributors
80.0626	6C,8H		GNPS_base	GNPS_base_contributors
80.997654	4C,1H,2O		GNPS_base	GNPS_base_contributors
81.006208	3H,1N,4O		GNPS_base	GNPS_base_contributors
81.008888	3C,1H,2N,1O		GNPS_base	GNPS_base_contributors
81.020121	2C,1H,4N		GNPS_base	GNPS_base_contributors
81.021464	4C,3H,1N,1O		GNPS_base	GNPS_base_contributors
81.032697	3C,3H,3N		GNPS_base	GNPS_base_contributors
81.03404	5C,5H,1O		GNPS_base	GNPS_base_contributors
81.045273	4C,5H,2N		GNPS_base	GNPS_base_contributors
81.057849	5C,7H,1N		GNPS_base	GNPS_base_contributors
81.070425	6C,9H		GNPS_base	GNPS_base_contributors
81.992903	3C,1N,2O		GNPS_base	GNPS_base_contributors
82.004137	2C,3N,1O		GNPS_base	GNPS_base_contributors
82.005479	4C,2H,2O		GNPS_base	GNPS_base_contributors
82.016713	3C,2H,2N,1O		GNPS_base	GNPS_base_contributors
82.027946	2C,2H,4N		GNPS_base	GNPS_base_contributors
82.029289	4C,4H,1N,1O		GNPS_base	GNPS_base_contributors
82.040522	3C,4H,3N		GNPS_base	GNPS_base_contributors
82.041865	5C,6H,1O		GNPS_base	GNPS_base_contributors
82.053098	4C,6H,2N		GNPS_base	GNPS_base_contributors
82.065674	5C,8H,1N		GNPS_base	GNPS_base_contributors
82.07825	6C,10H		GNPS_base	GNPS_base_contributors
83.000728	3C,1H,1N,2O		GNPS_base	GNPS_base_contributors
83.011962	2C,1H,3N,1O		GNPS_base	GNPS_base_contributors
83.013304	4C,3H,2O		GNPS_base	GNPS_base_contributors
83.024538	3C,3H,2N,1O		GNPS_base	GNPS_base_contributors
83.035771	2C,3H,4N		GNPS_base	GNPS_base_contributors
83.037114	4C,5H,1N,1O	2,3-dehydro-2-aminobutyric acid	amino acid-related	Kersten et al Peptidogenomics
83.037114	4C,5H,1N,1O	homoserine lactone	amino acid-related	Kersten et al Peptidogenomics
83.037114	4C,5H,1N,1O	hydroxy pyrrolidone	amino acid-related	Kersten et al Peptidogenomics
83.037114	4C,5H,1N,1O	N-methyl-dehydroalanine	amino acid-related	Kersten et al Peptidogenomics
83.037114	4C,5H,1N,1O		GNPS_base	GNPS_base_contributors
83.048347	3C,5H,3N		GNPS_base	GNPS_base_contributors
83.04969	5C,7H,1O		GNPS_base	GNPS_base_contributors
83.060923	4C,7H,2N		GNPS_base	GNPS_base_contributors
83.073499	5C,9H,1N		GNPS_base	GNPS_base_contributors
83.086075	6C,11H		GNPS_base	GNPS_base_contributors
83.984744	3C,3O		GNPS_base	GNPS_base_contributors
83.995977	2C,2N,2O		GNPS_base	GNPS_base_contributors
84	7C		GNPS_base	GNPS_base_contributors
84.007211	1C,4N,1O		GNPS_base	GNPS_base_contributors
84.008553	3C,2H,1N,2O		GNPS_base	GNPS_base_contributors
84.019787	2C,2H,3N,1O		GNPS_base	GNPS_base_contributors
84.021129	4C,4H,2O		GNPS_base	GNPS_base_contributors
85.016378	3C,3H,1N,2O	alpha-formylglycine	amino acid-related	Kersten et al Peptidogenomics
85.052764	4C,7H,1N,1O	2-aminobutyric acid	amino acid-related	Kersten et al Peptidogenomics
85.052764	4C,7H,1N,1O	2-aminoisobutyric acid	amino acid-related	Kersten et al Peptidogenomics
85.052764	4C,7H,1N,1O	D-2-aminobutyric acid	amino acid-related	Kersten et al Peptidogenomics
85.052764	4C,7H,1N,1O	N-methyl-alanine	amino acid-related	Kersten et al Peptidogenomics
85.052764	4C,7H,1N,1O	N-methyl-beta-alanine	amino acid-related	Kersten et al Peptidogenomics
85.052764	4C,7H,1N,1O	pyrrolidone	monomers	NORINE
85.089149	5C,11H,1N	isovalinol	amino acid-related	Kersten et al Peptidogenomics
85.089149	5C,11H,1N	valinol	amino acid-related	Kersten et al Peptidogenomics
86.048013	3C,6H,2N,1O	2,3-diaminopropionic acid	amino acid-related	Kersten et al Peptidogenomics
87.030686	1C,3H,4N,1O		GNPS_base	GNPS_base_contributors
87.032028	3C,5H,1N,2O	dehydroalanine	monomers	NORINE
87.032028	3C,5H,1N,2O	isoserine	amino acid-related	Kersten et al Peptidogenomics
87.032028	3C,5H,1N,2O	serine	amino acid-related	Kersten et al Peptidogenomics
87.032028	3C,5H,1N,2O	serine analog	GNPS_base	GNPS_base_contributors
88.016044	3C,4H,3O	pyruvate	monomers	NORINE
88.052429	4C,8H,2O	butanoic acid	monomers	NORINE
88.052429	4C,8H,2O	PEG repeat unit x2	GNPS_base	Alan Jarmusch
88.100048	4C,12H,2N	putrescine	monomers	NORINE
89.047678	3C,7H,1N,2O	alanine	monomers	NORINE
89.047678	3C,7H,1N,2O	beta-alanine	monomers	NORINE
89.047678	3C,7H,1N,2O	N-methyl-glycine	monomers	NORINE
90.031694	3C,6H,3O	lactic acid	monomers	NORINE
91.063329	3C,9H,1N,2O	serinol	monomers	NORINE
96.068748	5C,8H,2N	proline carboxamid	amino acid-related	Kersten et al Peptidogenomics
97.052764	5C,7H,1N,1O	2-methylamino-2-dehydrobutyric acid	amino acid-related	Kersten et al Peptidogenomics
97.052764	5C,7H,1N,1O	D-proline	amino acid-related	Kersten et al Peptidogenomics
97.052764	5C,7H,1N,1O	norcoronamic acid	amino acid-related	Kersten et al Peptidogenomics
97.052764	5C,7H,1N,1O	proline	amino acid-related	Wout Bittremieux
97.06534	6C,9H,1O		GNPS_base	GNPS_base_contributors
98.073165	6C,10H,1O	3-methylvaleric acid	amino acid-related	Kersten et al Peptidogenomics
99.032028	4C,5H,1N,2O	D-N-formyl-alanine	amino acid-related	Kersten et al Peptidogenomics
99.032028	4C,5H,1N,2O	N-formyl-alanine	amino acid-related	Kersten et al Peptidogenomics
99.068414	5C,9H,1N,1O	2-methyl-3-aminobutanoic acid	amino acid-related	Kersten et al Peptidogenomics
99.068414	5C,9H,1N,1O	D-isovaline	amino acid-related	Kersten et al Peptidogenomics
99.068414	5C,9H,1N,1O	D-norvaline	amino acid-related	Kersten et al Peptidogenomics
99.068414	5C,9H,1N,1O	D-valine	amino acid-related	Kersten et al Peptidogenomics
99.068414	5C,9H,1N,1O	isovaline	amino acid-related	Kersten et al Peptidogenomics
99.068414	5C,9H,1N,1O	N-dimethyl-alanine	amino acid-related	Kersten et al Peptidogenomics
99.068414	5C,9H,1N,1O	norvaline	amino acid-related	Kersten et al Peptidogenomics
99.068414	5C,9H,1N,1O	valine	amino acid-related	Wout Bittremieux
99.104799	6C,13H,1N	isoleucinol	amino acid-related	Kersten et al Peptidogenomics
99.104799	6C,13H,1N	leucinol	amino acid-related	Kersten et al Peptidogenomics
100.016044	4C,4H,3O		GNPS_base	GNPS_base_contributors
100.052429	5C,8H,2O	2-hydroxyisovalerate	amino acid-related	Kersten et al Peptidogenomics
100.052429	5C,8H,2O	D-2-hydroxyisovalerate	amino acid-related	Kersten et al Peptidogenomics
100.052429	5C,8H,2O	tiglic acid	monomers	NORINE
100.063663	4C,8H,2N,1O	(2R,3R)-2,3-diaminobutyric acid	amino acid-related	Kersten et al Peptidogenomics
100.063663	4C,8H,2N,1O	(2S,3S)-2,3-diaminobutyric acid	amino acid-related	Kersten et al Peptidogenomics
100.063663	4C,8H,2N,1O	(2S)-2,3-diaminobutyric acid	amino acid-related	Kersten et al Peptidogenomics
100.063663	4C,8H,2N,1O	2,4-diaminobutyric acid	amino acid-related	Kersten et al Peptidogenomics
100.063663	4C,8H,2N,1O	D-2,4-diaminobutyric acid	amino acid-related	Kersten et al Peptidogenomics
100.993535	3C,3H,1N,1O,1S	dehydro-cysteine	amino acid-related	Kersten et al Peptidogenomics
101.047678	4C,7H,1N,2O	2,3-dehydro-2-aminobutyric acid	monomers	NORINE
101.047678	4C,7H,1N,2O	4-amino-3-hydroxybutyric acid	amino acid-related	Kersten et al Peptidogenomics
101.047678	4C,7H,1N,2O	allo-threonine	amino acid-related	Kersten et al Peptidogenomics
101.047678	4C,7H,1N,2O	D-3-methoxyalanine	amino acid-related	Kersten et al Peptidogenomics
101.047678	4C,7H,1N,2O	homoserine	amino acid-related	Kersten et al Peptidogenomics
101.047678	4C,7H,1N,2O	homoserine lactone	monomers	NORINE
101.047678	4C,7H,1N,2O	hydroxy pyrrolidone	monomers	NORINE
101.047678	4C,7H,1N,2O	N-methyl-D-serine	amino acid-related	Kersten et al Peptidogenomics
101.047678	4C,7H,1N,2O	N-methyl-dehydroalanine	monomers	NORINE
101.047678	4C,7H,1N,2O	N-methyl-serine	amino acid-related	Kersten et al Peptidogenomics
101.047678	4C,7H,1N,2O	threonine	amino acid-related	Wout Bittremieux
102.031694	4C,6H,3O	2-hydroxy-3-butenoic acid	monomers	NORINE
102.06808	5C,10H,2O	2-methyl-butanoic acid	monomers	NORINE
102.06808	5C,10H,2O	3-methylbutanoic acid	monomers	NORINE
103.009185	3C,5H,1N,1O,1S	cysteine	amino acid-related	Kersten et al Peptidogenomics
103.009185	3C,5H,1N,1O,1S	cysteine	amino acid-related	Wout Bittremieux
103.026943	3C,5H,1N,3O	alpha-formylglycine	monomers	NORINE
103.063329	4C,9H,1N,2O	2-aminobutyric acid	monomers	NORINE
103.063329	4C,9H,1N,2O	2-aminoisobutyric acid	monomers	NORINE
103.063329	4C,9H,1N,2O	D-2-aminobutyric acid	monomers	NORINE
103.063329	4C,9H,1N,2O	N-methyl-alanine	monomers	NORINE
103.063329	4C,9H,1N,2O	N-methyl-beta-alanine	monomers	NORINE
103.099714	5C,13H,1N,1O	isovalinol	monomers	NORINE
103.099714	5C,13H,1N,1O	valinol	monomers	NORINE
104.026215	7C,4H,1O	benzoic acid	amino acid-related	Kersten et al Peptidogenomics
104.047344	4C,8H,3O	3-hydroxybutanoic acid	monomers	NORINE
104.058578	3C,8H,2N,2O	2,3-diaminopropionic acid	monomers	NORINE
105.042593	3C,7H,1N,3O	D-serine	monomers	NORINE
105.042593	3C,7H,1N,3O	isoserine	monomers	NORINE
105.042593	3C,7H,1N,3O	serine	monomers	NORINE
110.030255	5C,6H,2N,1S,-1O	N-methyl-glycine-thiazole	amino acid-related	Kersten et al Peptidogenomics
110.035437	4C,4H,3N,1O		GNPS_base	GNPS_base_contributors
110.084398	6C,10H,2N	N-methylglutamine	amino acid-related	Kersten et al Peptidogenomics
111.019452	4C,3H,2N,2O		GNPS_base	GNPS_base_contributors
111.032028	5C,5H,1N,2O	4-oxo-proline	amino acid-related	Kersten et al Peptidogenomics
111.032028	5C,5H,1N,2O	pyroglutamic acid	amino acid-related	Kersten et al Peptidogenomics
111.068414	6C,9H,1N,1O	3-methylproline	amino acid-related	Kersten et al Peptidogenomics
111.068414	6C,9H,1N,1O	4-methylproline	amino acid-related	Kersten et al Peptidogenomics
111.068414	6C,9H,1N,1O	5-methylproline	amino acid-related	Kersten et al Peptidogenomics
111.068414	6C,9H,1N,1O	coronamic acid	amino acid-related	Kersten et al Peptidogenomics
111.068414	6C,9H,1N,1O	homoproline	amino acid-related	Kersten et al Peptidogenomics
112.052429	6C,8H,2O	keto-leucine	amino acid-related	Kersten et al Peptidogenomics
112.052429	6C,8H,2O	trans2,trans4-dihexaneic acid	monomers	NORINE
112.063663	5C,8H,2N,1O	hydroxy-cycloornithine	amino acid-related	Kersten et al Peptidogenomics
113.011293	4C,3H,1N,3O	aziridine dicarboxylic acid	amino acid-related	Kersten et al Peptidogenomics
113.047678	5C,7H,1N,2O	3-hydroxyproline	amino acid-related	Kersten et al Peptidogenomics
113.047678	5C,7H,1N,2O	4-hydroxyproline	amino acid-related	Kersten et al Peptidogenomics
113.047678	5C,7H,1N,2O	hydroxyproline	amino acid-related	Kersten et al Peptidogenomics
113.047678	5C,7H,1N,2O	methyl-succinimide	monomers	NORINE
113.047678	5C,7H,1N,2O	N-formyl-D-aminobyric acid	amino acid-related	Kersten et al Peptidogenomics
113.084064	6C,11H,1N,1O	2-methyl-3-aminopentanoic acid	amino acid-related	Kersten et al Peptidogenomics
113.084064	6C,11H,1N,1O	allo-isoleucine	amino acid-related	Kersten et al Peptidogenomics
113.084064	6C,11H,1N,1O	isoleucine	amino acid-related	Wout Bittremieux
113.084064	6C,11H,1N,1O	leucine	amino acid-related	Kersten et al Peptidogenomics
113.084064	6C,11H,1N,1O	leucine	amino acid-related	Wout Bittremieux
113.084064	6C,11H,1N,1O	N-methyl-norvaline	amino acid-related	Kersten et al Peptidogenomics
113.084064	6C,11H,1N,1O	N-methyl-valine	amino acid-related	Kersten et al Peptidogenomics
113.084064	6C,11H,1N,1O	tert-Leu	amino acid-related	Kersten et al Peptidogenomics
113.131683	6C,15H,3N,-1O	norspermidine	amino acid-related	Kersten et al Peptidogenomics
114.031694	5C,6H,3O	hydroxyacetyl propionyl	amino acid-related	Kersten et al Peptidogenomics
114.031694	5C,6H,3O	pentanedioic acid	amino acid-related	Kersten et al Peptidogenomics
114.042927	4C,6H,2N,2O	asparagine	amino acid-related	Kersten et al Peptidogenomics
114.042927	4C,6H,2N,2O	asparagine	amino acid-related	Wout Bittremieux
114.042927	4C,6H,2N,2O	N1-formyl-2,3-diaminopropionic acid	amino acid-related	Kersten et al Peptidogenomics
114.06808	6C,10H,2O	2-hydroxy-3-methyl-pentanoic acid	amino acid-related	Kersten et al Peptidogenomics
114.06808	6C,10H,2O	4-methyl-D-2-hydroxy-valeric acid	amino acid-related	Kersten et al Peptidogenomics
114.06808	6C,10H,2O	D-2-hydroxy-3-methylpentanoic acid	amino acid-related	Kersten et al Peptidogenomics
114.079313	5C,10H,2N,1O	ornithine	amino acid-related	Kersten et al Peptidogenomics
114.079313	5C,10H,2N,1O	proline carboxamid	monomers	NORINE
115.026943	4C,5H,1N,3O	aspartic acid	amino acid-related	Kersten et al Peptidogenomics
115.026943	4C,5H,1N,3O	aspartic acid	amino acid-related	Wout Bittremieux
115.026943	4C,5H,1N,3O	N-formyl-isoserine	amino acid-related	Kersten et al Peptidogenomics
115.063329	5C,9H,1N,2O	2-methylamino-2-dehydrobutyric acid	monomers	NORINE
115.063329	5C,9H,1N,2O	beta-hydroxyvaline	amino acid-related	Kersten et al Peptidogenomics
115.063329	5C,9H,1N,2O	N-methylthreonine	amino acid-related	Kersten et al Peptidogenomics
115.063329	5C,9H,1N,2O	norcoronamic acid	monomers	NORINE
115.063329	5C,9H,1N,2O	O-methyl-threonine	amino acid-related	Kersten et al Peptidogenomics
115.063329	5C,9H,1N,2O	proline	monomers	NORINE
116.047344	5C,8H,3O	beta-vinyllactic acid	monomers	NORINE
116.08373	6C,12H,2O	3-methylvaleric acid	monomers	NORINE
116.08373	6C,12H,2O	hexanoic acid	monomers	NORINE
116.08373	6C,12H,2O	PPG repeat unit x2	GNPS_base	Alan Jarmusch
117.024835	4C,7H,1N,1O,1S	alpha-methylcysteine	amino acid-related	Kersten et al Peptidogenomics
117.024835	4C,7H,1N,1O,1S	N-methylcysteine	amino acid-related	Kersten et al Peptidogenomics
117.042593	4C,7H,1N,3O	4-hydroxythreonine	amino acid-related	Kersten et al Peptidogenomics
117.042593	4C,7H,1N,3O	D-N-formyl-alanine	monomers	NORINE
117.042593	4C,7H,1N,3O	N-formyl-alanine	monomers	NORINE
117.042593	4C,7H,1N,3O	succinamid acid	monomers	NORINE
117.078979	5C,11H,1N,2O	2-methyl-3-aminobutanoic acid	monomers	NORINE
117.078979	5C,11H,1N,2O	3-amino-pentanoic acid	monomers	NORINE
117.078979	5C,11H,1N,2O	D-isovaline	monomers	NORINE
117.078979	5C,11H,1N,2O	D-norvaline	monomers	NORINE
117.078979	5C,11H,1N,2O	D-valine	monomers	NORINE
117.078979	5C,11H,1N,2O	isovaline	monomers	NORINE
117.078979	5C,11H,1N,2O	N-dimethyl-alanine	monomers	NORINE
117.078979	5C,11H,1N,2O	norvaline	monomers	NORINE
117.078979	5C,11H,1N,2O	valine	monomers	NORINE
117.115364	6C,15H,1N,1O	isoleucinol	monomers	NORINE
117.115364	6C,15H,1N,1O	leucinol	monomers	NORINE
118.026609	4C,6H,4O	2-hydroxy-3-epoxy-butanoic acid	monomers	NORINE
118.026609	4C,6H,4O	succinic acid	monomers	NORINE
118.041865	8C,6H,1O	phenylacetic acid	amino acid-related	Kersten et al Peptidogenomics
118.062994	5C,10H,3O	2-hydroxyisovalerate	monomers	NORINE
118.062994	5C,10H,3O	D-2-hydroxyisovalerate	monomers	NORINE
118.074228	4C,10H,2N,2O	(2R,3R)-2,3-diaminobutyric acid	monomers	NORINE
118.074228	4C,10H,2N,2O	(2S,3S)-2,3-diaminobutyric acid	monomers	NORINE
118.074228	4C,10H,2N,2O	(2S)-2,3-diaminobutyric acid	monomers	NORINE
118.074228	4C,10H,2N,2O	2,4-diaminobutyric acid	monomers	NORINE
118.074228	4C,10H,2N,2O	D-2,4-diaminobutyric acid	monomers	NORINE
119.004099	3C,5H,1N,2O,1S	dehydro-cysteine	monomers	NORINE
119.058243	4C,9H,1N,3O	4-amino-3-hydroxybutyric acid	monomers	NORINE
119.058243	4C,9H,1N,3O	allo-threonine	monomers	NORINE
119.058243	4C,9H,1N,3O	D-3-methoxyalanine	monomers	NORINE
119.058243	4C,9H,1N,3O	D-allo-threonine	monomers	NORINE
119.058243	4C,9H,1N,3O	D-homoserine	monomers	NORINE
119.058243	4C,9H,1N,3O	D-threonine	monomers	NORINE
119.058243	4C,9H,1N,3O	homoserine	monomers	NORINE
119.058243	4C,9H,1N,3O	N-methyl-D-serine	monomers	NORINE
119.058243	4C,9H,1N,3O	N-methyl-serine	monomers	NORINE
119.058243	4C,9H,1N,3O	threonine	monomers	NORINE
120.021129	7C,4H,2O	para-hydroxy-benzoic acid	amino acid-related	Kersten et al Peptidogenomics
120.042259	4C,8H,4O	2,3-dihydroxy-butanoic acid	monomers	NORINE
121.016378	6C,3H,1N,2O	hydroxypicolinic acid	amino acid-related	Kersten et al Peptidogenomics
121.019749	3C,7H,1N,2O,1S	cysteine	monomers	NORINE
121.019749	3C,7H,1N,2O,1S	D-cysteine	monomers	NORINE
122.036779	7C,6H,2O	benzoic acid	monomers	NORINE
125.035102	5C,5H,2N,2O		GNPS_base	GNPS_base_contributors
125.047678	6C,7H,1N,2O	4-oxo-5-methylproline	amino acid-related	Kersten et al Peptidogenomics
125.047678	6C,7H,1N,2O	4-oxo-homoproline	amino acid-related	Kersten et al Peptidogenomics
125.047678	6C,7H,1N,2O	D-allo-threonine	amino acid-related	Kersten et al Peptidogenomics
125.047678	6C,7H,1N,2O	N-formyl-proline	amino acid-related	Kersten et al Peptidogenomics
127.038176	4C,5H,3N,2O	beta-ureido-dehydroalanine	amino acid-related	Kersten et al Peptidogenomics
127.063329	6C,9H,1N,2O	3-hydroxy-5-methylproline	amino acid-related	Kersten et al Peptidogenomics
127.063329	6C,9H,1N,2O	N-acetyl-2-aminoisobutyric acid	amino acid-related	Kersten et al Peptidogenomics
127.063329	6C,9H,1N,2O	N-formyl-valine	amino acid-related	Kersten et al Peptidogenomics
127.099714	7C,13H,1N,1O	alpha-ethylnorvaline	amino acid-related	Kersten et al Peptidogenomics
127.099714	7C,13H,1N,1O	beta-methylisoleucine	amino acid-related	Kersten et al Peptidogenomics
127.099714	7C,13H,1N,1O	D-N-methyl-alloisoleucine	amino acid-related	Kersten et al Peptidogenomics
127.099714	7C,13H,1N,1O	D-N-methyl-leucine	amino acid-related	Kersten et al Peptidogenomics
127.099714	7C,13H,1N,1O	dolavaline	amino acid-related	Kersten et al Peptidogenomics
127.099714	7C,13H,1N,1O	homoisoleucine	amino acid-related	Kersten et al Peptidogenomics
127.099714	7C,13H,1N,1O	N-methyl-alloIsoleucine	amino acid-related	Kersten et al Peptidogenomics
127.099714	7C,13H,1N,1O	N-methyl-isoleucine	amino acid-related	Kersten et al Peptidogenomics
127.099714	7C,13H,1N,1O	N-methyl-leucine	amino acid-related	Kersten et al Peptidogenomics
127.147333	7C,17H,3N,-1O	spermidine	amino acid-related	Kersten et al Peptidogenomics
128.040819	5C,8H,2N,1S	N-methyl-glycine-thiazole	monomers	NORINE
128.047344	6C,8H,3O	L-aculose	glycosylation	Kersten et al
128.058578	5C,8H,2N,2O	beta-methyl-asparagine	amino acid-related	Kersten et al Peptidogenomics
128.058578	5C,8H,2N,2O	D-glutamine	amino acid-related	Kersten et al Peptidogenomics
128.058578	5C,8H,2N,2O	D-N2-methyl-asparagine	amino acid-related	Kersten et al Peptidogenomics
128.058578	5C,8H,2N,2O	glutamine	amino acid-related	Wout Bittremieux
128.058578	5C,8H,2N,2O	N-methylasparagine	amino acid-related	Kersten et al Peptidogenomics
128.058578	5C,8H,2N,2O	N1-acetyl-2,3-diaminopropionic acid	amino acid-related	Kersten et al Peptidogenomics
128.094963	6C,12H,2N,1O	beta lysine	amino acid-related	Kersten et al Peptidogenomics
128.094963	6C,12H,2N,1O	D-lysine	amino acid-related	Kersten et al Peptidogenomics
128.094963	6C,12H,2N,1O	lysine	amino acid-related	Wout Bittremieux
128.094963	6C,12H,2N,1O	N-hydroxy-histamine	amino acid-related	Kersten et al Peptidogenomics
128.094963	6C,12H,2N,1O	N-methylglutamine	monomers	NORINE
129.042593	5C,7H,1N,3O	4-oxo-proline	monomers	NORINE
129.042593	5C,7H,1N,3O	beta-methoxy-aspartic acid	amino acid-related	Kersten et al Peptidogenomics
129.042593	5C,7H,1N,3O	beta-methyl-aspartic acid	amino acid-related	Kersten et al Peptidogenomics
129.042593	5C,7H,1N,3O	D-beta-methyl-aspartic acid	amino acid-related	Kersten et al Peptidogenomics
129.042593	5C,7H,1N,3O	D-glutamic acid	amino acid-related	Kersten et al Peptidogenomics
129.042593	5C,7H,1N,3O	glutamic acid	amino acid-related	Wout Bittremieux
129.042593	5C,7H,1N,3O	O-acetyl-serine	amino acid-related	Kersten et al Peptidogenomics
129.042593	5C,7H,1N,3O	pyroglutamic acid	monomers	NORINE
129.078979	6C,11H,1N,2O	3-hydroxyleucine	amino acid-related	Kersten et al Peptidogenomics
129.078979	6C,11H,1N,2O	3-methylproline	monomers	NORINE
129.078979	6C,11H,1N,2O	4-methylproline	monomers	NORINE
129.078979	6C,11H,1N,2O	5-methylproline	monomers	NORINE
129.078979	6C,11H,1N,2O	beta-hydroxy-N-methyl-valine	amino acid-related	Kersten et al Peptidogenomics
129.078979	6C,11H,1N,2O	coronamic acid	monomers	NORINE
129.078979	6C,11H,1N,2O	D-homoproline	monomers	NORINE
129.078979	6C,11H,1N,2O	gama-hydroxy-N-methyl-valine	amino acid-related	Kersten et al Peptidogenomics
129.078979	6C,11H,1N,2O	homoproline	monomers	NORINE
129.078979	6C,11H,1N,2O	L-acosamine	amino acid-related	Kersten et al Peptidogenomics
129.078979	6C,11H,1N,2O	L-ristosamine	amino acid-related	Kersten et al Peptidogenomics
130.037842	4C,6H,2N,3O	D-hydroxyasparagine	amino acid-related	Kersten et al Peptidogenomics
130.037842	4C,6H,2N,3O	hydroxyasparagine	amino acid-related	Kersten et al Peptidogenomics
130.049075	3C,6H,4N,2O	alpha-guanidino serine	amino acid-related	Kersten et al Peptidogenomics
130.062994	6C,10H,3O	L-cinerulose A	glycosylation	Kersten et al
130.062994	6C,10H,3O	2-epoxy-hexanoic acid	monomers	NORINE
130.062994	6C,10H,3O	keto-leucine	monomers	NORINE
130.074228	5C,10H,2N,2O	D-hydroxy-cycloornithine	monomers	NORINE
130.074228	5C,10H,2N,2O	D-N5-hydroxyornithine	amino acid-related	Kersten et al Peptidogenomics
130.074228	5C,10H,2N,2O	hydroxy-cycloornithine	monomers	NORINE
130.074228	5C,10H,2N,2O	N5-hydroxy ornithine	amino acid-related	Kersten et al Peptidogenomics
130.09938	7C,14H,2O	5-methyl-hexanoic acid	monomers	NORINE
130.09938	7C,14H,2O	heptanoic acid	monomers	NORINE
131.021858	4C,5H,1N,4O	aziridine dicarboxylic acid	monomers	NORINE
131.021858	4C,5H,1N,4O	D-hydroxyaspartic acid	amino acid-related	Kersten et al Peptidogenomics
131.021858	4C,5H,1N,4O	hydroxyaspartic acid	amino acid-related	Kersten et al Peptidogenomics
131.040485	5C,9H,1N,1O,1S	methionine	amino acid-related	Wout Bittremieux
131.040485	5C,9H,1N,1O,1S	N,S-dimethylcysteine	amino acid-related	Kersten et al Peptidogenomics
131.058243	5C,9H,1N,3O	3-hydroxyproline	monomers	NORINE
131.058243	5C,9H,1N,3O	4-hydroxyproline	monomers	NORINE
131.058243	5C,9H,1N,3O	D-hydroxyproline	monomers	NORINE
131.058243	5C,9H,1N,3O	N-formyl-D-aminobutyric acid	monomers	NORINE
131.094629	6C,13H,1N,2O	2-methyl-3-aminopentanoic acid	monomers	NORINE
131.094629	6C,13H,1N,2O	allo-isoleucine	monomers	NORINE
131.094629	6C,13H,1N,2O	D-allo-isoleucine	monomers	NORINE
131.094629	6C,13H,1N,2O	D-isoleucine	monomers	NORINE
131.094629	6C,13H,1N,2O	D-leucine	monomers	NORINE
131.094629	6C,13H,1N,2O	D-N-methyl-norvaline	monomers	NORINE
131.094629	6C,13H,1N,2O	D-N-methylvaline	monomers	NORINE
131.094629	6C,13H,1N,2O	D-tert-Leu	monomers	NORINE
131.094629	6C,13H,1N,2O	isoleucine	monomers	NORINE
131.094629	6C,13H,1N,2O	leucine	monomers	NORINE
131.094629	6C,13H,1N,2O	N-methyl-valine	monomers	NORINE
131.094629	6C,13H,1N,2O	tert-Leu	monomers	NORINE
131.142248	6C,17H,3N	norspermidine	monomers	NORINE
132.042259	5C,8H,4O	2-hydroxy-3-(oxiran-2-yl)propanoic acid	monomers	NORINE
132.042259	5C,8H,4O	arabinose	amino acid-related	Kersten et al Peptidogenomics
132.042259	5C,8H,4O	D-arabinose	amino acid-related	Kersten et al Peptidogenomics
132.042259	5C,8H,4O	hydroxyacetyl propionyl	monomers	NORINE
132.042259	5C,8H,4O	lyxose	amino acid-related	Kersten et al Peptidogenomics
132.042259	5C,8H,4O	pentanedioic acid	monomers	NORINE
132.053492	4C,8H,2N,3O	asparagine	monomers	NORINE
132.053492	4C,8H,2N,3O	D-asparagine	monomers	NORINE
132.053492	4C,8H,2N,3O	N1-formyl-2,3-diaminopropionic acid	monomers	NORINE
132.078644	6C,12H,3O	L-rhodinose	glycosylation	Kersten et al
132.078644	6C,12H,3O	2-hydroxy-3-methyl-pentanoic acid	monomers	NORINE
132.078644	6C,12H,3O	2-hydroxy-4-methylpentanoic acid, 2-hydroxy-4-methylvaleric acid	monomers	NORINE
132.078644	6C,12H,3O	3-hydroxy-hexanoic acid	monomers	NORINE
132.078644	6C,12H,3O	4-methyl-D-2-hydroxy-valeric acid, 4-methyl-D-2-hydroxy-pentanoic acid	monomers	NORINE
132.078644	6C,12H,3O	D-2-hydroxy-3-methylpentanoic acid	monomers	NORINE
132.078644	6C,12H,3O	L-olivose	amino acid-related	Kersten et al Peptidogenomics
132.078644	6C,12H,3O	PEG repeat unit x3	GNPS_base	Alan Jarmusch
132.089878	5C,12H,2N,2O	D-ornithine	monomers	NORINE
132.089878	5C,12H,2N,2O	ornithine	monomers	NORINE
133.037508	4C,7H,1N,4O	aspartic acid	monomers	NORINE
133.037508	4C,7H,1N,4O	D-aspartic ccid	monomers	NORINE
133.037508	4C,7H,1N,4O	N-formyl-isoserine	monomers	NORINE
133.052764	8C,7H,1N,1O	D-phenylglycine	amino acid-related	Kersten et al Peptidogenomics
133.052764	8C,7H,1N,1O	phenylglycine	amino acid-related	Kersten et al Peptidogenomics
133.073893	5C,11H,1N,3O	beta-hydroxyvaline	monomers	NORINE
133.073893	5C,11H,1N,3O	D-beta-hydroxyvaline	monomers	NORINE
133.073893	5C,11H,1N,3O	N-methylthreonine	monomers	NORINE
133.073893	5C,11H,1N,3O	O-methyl-threonine	monomers	NORINE
133.089149	9C,11H,1N	phenylalaninol	amino acid-related	Kersten et al Peptidogenomics
134.04667	5C,4H,5N		GNPS_base	GNPS_base_contributors
134.057909	5C,10H,4O	2,3-dihydroxy-3-methyl-butanoic acid	monomers	NORINE
134.057909	5C,10H,4O	2,4-dihydroxy-3-methyl-butanoic acid	monomers	NORINE
135.008706	4C,6H,1Cl,1N,2O	4-chloro-threonine	amino acid-related	Kersten et al Peptidogenomics
135.0354	4C,9H,1N,2O,1S	alpha-methylcysteine	monomers	NORINE
135.0354	4C,9H,1N,2O,1S	N-methylcysteine	monomers	NORINE
135.053158	4C,9H,1N,4O	4-hydroxythreonine	monomers	NORINE
136.016044	7C,4H,3O	2,3-dihydroxybenzoic acid	amino acid-related	Kersten et al Peptidogenomics
136.037173	4C,8H,5O	2,3,4-trihydroxy-butanoic acid	monomers	NORINE
136.052429	8C,8H,2O	phenylacetic acid	monomers	NORINE
137.047678	7C,7H,1N,2O	para-amino benzoic acid	monomers	NORINE
137.058912	6C,7H,3N,1O	histidine	amino acid-related	Wout Bittremieux
138.031694	7C,6H,3O	para-hydroxy-benzoic acid	monomers	NORINE
138.042927	6C,6H,2N,2O	dehydropyrrolidone	amino acid-related	Kersten et al Peptidogenomics
138.06808	8C,10H,2O	trans2,trans4,trans6-trioctaneic acid	monomers	NORINE
139.026943	6C,5H,1N,3O	hydroxypicolinic acid	monomers	NORINE
139.063329	7C,9H,1N,2O	2,3-dimethylpyroglutamic acid	amino acid-related	Kersten et al Peptidogenomics
140.08373	8C,12H,2O	2,trans4-octenoic acid	monomers	NORINE
140.08373	8C,12H,2O	oct-7-ynoic acid	monomers	NORINE
140.106196	6C,12H,4N	arginal	amino acid-related	Kersten et al Peptidogenomics
140.998141	6C,4H,1Cl,1N,1O	N-methylchloropyrrole	amino acid-related	Kersten et al Peptidogenomics
141.078979	7C,11H,1N,2O	4-amino-2,2-dimethyl-3-oxopentanoic acid	amino acid-related	Kersten et al Peptidogenomics
141.078979	7C,11H,1N,2O	4-oxovancosamine	amino acid-related	Kersten et al Peptidogenomics
141.078979	7C,11H,1N,2O	N-acetyl-isovaline	amino acid-related	Kersten et al Peptidogenomics
141.078979	7C,11H,1N,2O	N-acetylvaline	amino acid-related	Kersten et al Peptidogenomics
141.078979	7C,11H,1N,2O	N-formyl-isoleucine	amino acid-related	Kersten et al Peptidogenomics
141.078979	7C,11H,1N,2O	N-formyl-leucine	amino acid-related	Kersten et al Peptidogenomics
141.115364	8C,15H,1N,1O	N-dimethyl-leucine	amino acid-related	Kersten et al Peptidogenomics
141.115364	8C,15H,1N,1O	N,beta-dimethylleucine	amino acid-related	Kersten et al Peptidogenomics
141.115364	8C,15H,1N,1O	N,gamma-alloisoleucine	amino acid-related	Kersten et al Peptidogenomics
141.115364	8C,15H,1N,1O	N,O-dimethyl-isoleucine	amino acid-related	Kersten et al Peptidogenomics
141.115364	8C,15H,1N,1O	O-acetyl-leucinol	amino acid-related	Kersten et al Peptidogenomics
142.050418	6C,8H,1N,3O	rednose	glycosylation	Kersten et al
142.074228	6C,10H,2N,2O	beta-methylglutamine	amino acid-related	Kersten et al Peptidogenomics
142.074228	6C,10H,2N,2O	D-beta-methylglutamine	amino acid-related	Kersten et al Peptidogenomics
143.058243	6C,9H,1N,3O	2-aminoadipic acid	amino acid-related	Kersten et al Peptidogenomics
143.058243	6C,9H,1N,3O	3-methyl-glutamic acid	amino acid-related	Kersten et al Peptidogenomics
143.058243	6C,9H,1N,3O	4-oxo-5-methylproline	monomers	NORINE
143.058243	6C,9H,1N,3O	4-oxo-homoproline	monomers	NORINE
143.058243	6C,9H,1N,3O	D-glutamic acid methyl ester	amino acid-related	Kersten et al Peptidogenomics
143.058243	6C,9H,1N,3O	glutamic acid methyl ester	amino acid-related	Kersten et al Peptidogenomics
143.058243	6C,9H,1N,3O	N-formyl-proline	monomers	NORINE
143.094629	7C,13H,1N,2O	L-actinosamine	amino acid-related	Kersten et al Peptidogenomics
143.094629	7C,13H,1N,2O	L-eremosamine	amino acid-related	Kersten et al Peptidogenomics
143.094629	7C,13H,1N,2O	N-methyl-hydroxyisoleucine	amino acid-related	Kersten et al Peptidogenomics
143.094629	7C,13H,1N,2O	norstatine	amino acid-related	Kersten et al Peptidogenomics
144.053492	5C,8H,2N,3O	beta-hydroxyglutamine	amino acid-related	Kersten et al Peptidogenomics
144.053492	5C,8H,2N,3O	D-beta-hydroxy-N2-methyl-asparagine	amino acid-related	Kersten et al Peptidogenomics
144.089878	6C,12H,2N,2O	hydroxy-beta lysine	amino acid-related	Kersten et al Peptidogenomics
144.11503	8C,16H,2O	6-methylheptanoic acid	monomers	NORINE
144.11503	8C,16H,2O	octanoic acid	monomers	NORINE
145.037508	5C,7H,1N,4O	methoxyaspartic acid	amino acid-related	Kersten et al Peptidogenomics
145.048741	4C,7H,3N,3O	beta-ureido-dehydroalanine	monomers	NORINE
145.073893	6C,11H,1N,3O	3-hydroxy-5-methylproline	monomers	NORINE
145.073893	6C,11H,1N,3O	N-acetyl-2-aminoisobutyric acid	monomers	NORINE
145.073893	6C,11H,1N,3O	N-formyl-valine	monomers	NORINE
145.110279	7C,15H,1N,2O	2-methyl-3-aminohexadecanoic acid	monomers	NORINE
145.110279	7C,15H,1N,2O	alpha-ethylnorvaline	monomers	NORINE
145.110279	7C,15H,1N,2O	beta-methylisoleucine	monomers	NORINE
145.110279	7C,15H,1N,2O	D-N-methyl-alloisoleucine	monomers	NORINE
145.110279	7C,15H,1N,2O	D-N-methyl-leucine	monomers	NORINE
145.110279	7C,15H,1N,2O	dolavaline	monomers	NORINE
145.110279	7C,15H,1N,2O	homoisoleucine	monomers	NORINE
145.110279	7C,15H,1N,2O	N-methyl-alloIsoleucine	monomers	NORINE
145.110279	7C,15H,1N,2O	N-methyl-isoleucine	monomers	NORINE
145.110279	7C,15H,1N,2O	N-methyl-leucine	monomers	NORINE
145.157898	7C,19H,3N	spermidine	monomers	NORINE
146.021523	5C,6H,5O	glucuronidation and reduction of sulfoxide	GNPS_base	GNPS_base_contributors
146.036779	9C,6H,2O	p-coumaric acid	hydroxycinnamic acid	Anelize Bauermeister
146.057909	6C,10H,4O	L-cinerulose B	glycosylation	Kersten et al
146.057909	6C,10H,4O	L-rhamnose	amino acid-related	Kersten et al Peptidogenomics
146.069142	5C,10H,2N,3O	beta-methyl-asparagine	monomers	NORINE
146.069142	5C,10H,2N,3O	D-glutamine	monomers	NORINE
146.069142	5C,10H,2N,3O	D-N2-methyl-asparagine	monomers	NORINE
146.069142	5C,10H,2N,3O	glutamine	monomers	NORINE
146.069142	5C,10H,2N,3O	N-methylasparagine	monomers	NORINE
146.069142	5C,10H,2N,3O	N1-acetyl-2,3-diaminopropionic acid	monomers	NORINE
146.094294	7C,14H,3O	4-O-methyl-L-rhodinose	glycosylation	Kersten et al
146.094294	7C,14H,3O	O-methyl-L-amicetose	glycosylation	Kersten et al
146.094294	7C,14H,3O	3-hydroxy-heptanoic acid	monomers	NORINE
146.094294	7C,14H,3O	3-methoxy-hexanoic acid	monomers	NORINE
146.105528	6C,14H,2N,2O	beta lysine	monomers	NORINE
146.105528	6C,14H,2N,2O	D-lysine	monomers	NORINE
146.105528	6C,14H,2N,2O	lysine	monomers	NORINE
146.105528	6C,14H,2N,2O	N-hydroxy-histamine	monomers	NORINE
147.0354	5C,9H,1N,2O,1S	methionine-S-oxide	amino acid-related	Kersten et al Peptidogenomics
147.045092	6C,10H,1Cl,1N,1O	chloro-isoleucine	amino acid-related	Kersten et al Peptidogenomics
147.053158	5C,9H,1N,4O	beta-methoxy-aspartic acid	monomers	NORINE
147.053158	5C,9H,1N,4O	beta-methyl-aspartic acid	monomers	NORINE
147.053158	5C,9H,1N,4O	D-beta-methyl-aspartic acid	monomers	NORINE
147.053158	5C,9H,1N,4O	D-glutamic acid	monomers	NORINE
147.053158	5C,9H,1N,4O	glutamic acid	monomers	NORINE
147.053158	5C,9H,1N,4O	O-acetyl-serine	monomers	NORINE
147.068414	9C,9H,1N,1O	beta phenylalanine	amino acid-related	Kersten et al Peptidogenomics
147.068414	9C,9H,1N,1O	D-beta-phenylalanine	amino acid-related	Kersten et al Peptidogenomics
147.068414	9C,9H,1N,1O	D-phenylalanine	amino acid-related	Kersten et al Peptidogenomics
147.068414	9C,9H,1N,1O	N-methyl-phenylglycine	amino acid-related	Kersten et al Peptidogenomics
147.068414	9C,9H,1N,1O	phenylalanine	GNPS_base	GNPS_base_contributors
147.089543	6C,13H,1N,3O	L-acosamine	glycosylation	Kersten et al
147.089543	6C,13H,1N,3O	L-daunosamine	glycosylation	Kersten et al
147.089543	6C,13H,1N,3O	L-ristosamine	glycosylation	Kersten et al
147.089543	6C,13H,1N,3O	3-hydroxyleucine	monomers	NORINE
147.089543	6C,13H,1N,3O	beta-hydroxy-N-methyl-valine	monomers	NORINE
147.089543	6C,13H,1N,3O	gama-hydroxy-N-methyl-valine	monomers	NORINE
147.089543	6C,13H,1N,3O	L-acosamine	monomers	NORINE
147.089543	6C,13H,1N,3O	L-ristosamine	monomers	NORINE
148.016044	8C,4H,3O	2-hydroxyphenyl-2-oxo-ethanoic acid	amino acid-related	Kersten et al Peptidogenomics
148.037173	5C,8H,5O	2-hydroxy-3-methyl-butanedioic acid	monomers	NORINE
148.048407	4C,8H,2N,4O	D-hydroxyasparagine	monomers	NORINE
148.048407	4C,8H,2N,4O	hydroxyasparagine	monomers	NORINE
148.052429	9C,8H,2O	D-phenyl-lactate	amino acid-related	Kersten et al Peptidogenomics
148.052429	9C,8H,2O	phenyl-lactate	amino acid-related	Kersten et al Peptidogenomics
148.05964	3C,8H,4N,3O	alpha-guanidino serine	monomers	NORINE
148.073559	6C,12H,4O	2-deoxy-L-fucose	glycosylation	Kersten et al
148.073559	6C,12H,4O	D-digitoxose	glycosylation	Kersten et al
148.073559	6C,12H,4O	D-oliose	glycosylation	Kersten et al
148.073559	6C,12H,4O	D-olivose	glycosylation	Kersten et al
148.073559	6C,12H,4O	L-boivinose (esperamicin A1 sugar 1)	glycosylation	Kersten et al
148.073559	6C,12H,4O	L-digitoxose	glycosylation	Kersten et al
148.073559	6C,12H,4O	2,3-dihydroxy-3-methylpentanoic acid	monomers	NORINE
148.073559	6C,12H,4O	2,4-dihydroxy-4-methylpentanoic acid	monomers	NORINE
148.084792	5C,12H,2N,3O	D-N5-hydroxyornithine	monomers	NORINE
148.084792	5C,12H,2N,3O	N5-hydroxy ornithine	monomers	NORINE
149.032422	4C,7H,1N,5O	D-hydroxyaspartic acid	monomers	NORINE
149.032422	4C,7H,1N,5O	hydroxyaspartic acid	monomers	NORINE
149.047678	8C,7H,1N,2O	D-hydroxyphenylglycine	amino acid-related	Kersten et al Peptidogenomics
149.047678	8C,7H,1N,2O	hydroxyphenylglycine	amino acid-related	Kersten et al Peptidogenomics
149.05105	5C,11H,1N,2O,1S	methionine	monomers	NORINE
149.05105	5C,11H,1N,2O,1S	N,S-dimethylcysteine	monomers	NORINE
150.041585	5C,4H,5N,1O		GNPS_base	GNPS_base_contributors
150.052823	5C,10H,5O	D-arabinose	glycosylation	Kersten et al
150.052823	5C,10H,5O	arabinose	monomers	NORINE
150.052823	5C,10H,5O	D-arabinose	monomers	NORINE
150.052823	5C,10H,5O	lyxose	monomers	NORINE
150.089209	6C,14H,4O	L-olivose	monomers	NORINE
150.953635	3C,5H,1N,1O,1Se	selenocysteine	amino acid-related	Wout Bittremieux
150.993929	3C,5H,1N,4O,1S	cysteic acid	amino acid-related	Kersten et al Peptidogenomics
150.993929	3C,5H,1N,4O,1S	D-cysteic acid	amino acid-related	Kersten et al Peptidogenomics
151.043342	8C,6H,1F,1N,1O	D-4-fluorophenylglycine	amino acid-related	Kersten et al Peptidogenomics
151.063329	8C,9H,1N,2O	D-phenylglycine	monomers	NORINE
151.063329	8C,9H,1N,2O	phenylglycine	monomers	NORINE
151.099714	9C,13H,1N,1O	phenylalaninol	monomers	NORINE
152.010959	7C,4H,4O	3,4,5-trihydroxybenzoic acid	monomers	Helena Russo
153.019271	4C,8H,1Cl,1N,3O	4-chloro-threonine	monomers	NORINE
153.053826	6C,7H,3N,2O	hydroxyhistidine	amino acid-related	Kersten et al Peptidogenomics
153.115364	9C,15H,1N,1O	N-methyl homo vinylogous valine	amino acid-related	Kersten et al Peptidogenomics
154.003286	4C,7H,1Cl,4O	2,3-dihydroxy-4-chloro-butanoic acid	monomers	NORINE
154.020084	6C,6H,2N,1O,1S	alanine-thiazole	amino acid-related	Kersten et al Peptidogenomics
154.026609	7C,6H,4O	2,3-dihydroxybenzoic acid	monomers	NORINE
154.026609	7C,6H,4O	gentisic acid	monomers	NORINE
154.056469	7C,10H,2N,1S	proline-thiazole	monomers	NORINE
154.085461	6C,10H,4N,1O	capreomycidine	amino acid-related	Kersten et al Peptidogenomics
154.085461	6C,10H,4N,1O	D-enduracididine	amino acid-related	Kersten et al Peptidogenomics
154.085461	6C,10H,4N,1O	enduracididine	amino acid-related	Kersten et al Peptidogenomics
154.09938	9C,14H,2O	2-methylact-7-ynoic acid	monomers	NORINE
154.09938	9C,14H,2O	2,trans4-7-methyl-octenoic acid	monomers	NORINE
155.069477	6C,9H,3N,2O	histidine	monomers	NORINE
155.094629	8C,13H,1N,2O	N-acetyl-leucine	amino acid-related	Kersten et al Peptidogenomics
155.094629	8C,13H,1N,2O	O-desmethyldolaproine	amino acid-related	Kersten et al Peptidogenomics
155.131014	9C,17H,1N,1O	methyl-2-aminooctanoic acid	amino acid-related	Kersten et al Peptidogenomics
156.032363	9C,4H,2N,1O	2-carboxyquinoxaline	amino acid-related	Kersten et al Peptidogenomics
156.053492	6C,8H,2N,3O	dehydropyrrolidone	monomers	NORINE
156.053492	6C,8H,2N,3O	N-formyl-glutamine	amino acid-related	Kersten et al Peptidogenomics
156.078644	8C,12H,3O	hydroxyisovalerylpropionyl	amino acid-related	Kersten et al Peptidogenomics
156.089878	7C,12H,2N,2O	3,4-dimethylglutamine	amino acid-related	Kersten et al Peptidogenomics
156.101111	6C,12H,4N,1O	arginine	amino acid-related	Wout Bittremieux
156.101111	6C,12H,4N,1O	D-arginine	amino acid-related	Kersten et al Peptidogenomics
156.138839	9C,18H,1N,1O	N-trimethyl-leucine	amino acid-related	Kersten et al Peptidogenomics
157.073893	7C,11H,1N,3O	2,3-dimethylpyroglutamic acid	monomers	NORINE
157.073893	7C,11H,1N,3O	acetylproline	monomers	NORINE
157.085127	6C,11H,3N,2O	citrulline	amino acid-related	Kersten et al Peptidogenomics
157.085127	6C,11H,3N,2O	D-citrulline	amino acid-related	Kersten et al Peptidogenomics
157.110279	8C,15H,1N,2O	isostatine	amino acid-related	Kersten et al Peptidogenomics
157.110279	8C,15H,1N,2O	statine	amino acid-related	Kersten et al Peptidogenomics
158.069142	6C,10H,2N,3O	D-formyl-hydroxyornithine	amino acid-related	Kersten et al Peptidogenomics
158.069142	6C,10H,2N,3O	N6-formyl-hydroxyornithine	amino acid-related	Kersten et al Peptidogenomics
158.094294	8C,14H,3O	5,5-dimethyl-2-oxo-hexanoic acid	monomers	NORINE
158.116761	6C,14H,4N,1O	arginal	monomers	NORINE
158.13068	9C,18H,2O	6-methyloctanoic acid	monomers	NORINE
158.13068	9C,18H,2O	7-methyloctanoic acid	monomers	NORINE
158.13068	9C,18H,2O	nonanoic acid	monomers	NORINE
159.008706	6C,6H,1Cl,1N,2O	N-methylchloropyrrole	monomers	NORINE
159.053158	6C,9H,1N,4O	alpha-amino-hydroxyadipic acid	amino acid-related	Kersten et al Peptidogenomics
159.068414	10C,9H,1N,1O	N-methyl-2,3-dehydrophenylalanine	amino acid-related	Kersten et al Peptidogenomics
159.089543	7C,13H,1N,3O	4-amino-2,2-dimethyl-3-oxopentanoic acid	monomers	NORINE
159.089543	7C,13H,1N,3O	4-oxovancosamine	monomers	NORINE
159.089543	7C,13H,1N,3O	N-acetyl-isovaline	monomers	NORINE
159.089543	7C,13H,1N,3O	N-acetylvaline	monomers	NORINE
159.089543	7C,13H,1N,3O	N-formyl-isoleucine	monomers	NORINE
159.089543	7C,13H,1N,3O	N-formyl-leucine	monomers	NORINE
159.125929	8C,17H,1N,2O	D-forosamine	glycosylation	Kersten et al
159.125929	8C,17H,1N,2O	N-dimethyl-leucine	monomers	NORINE
159.125929	8C,17H,1N,2O	N,beta-dimethylleucine	monomers	NORINE
159.125929	8C,17H,1N,2O	N,gamma-alloisoleucine	monomers	NORINE
159.125929	8C,17H,1N,2O	N,O-dimethyl-isoleucine	monomers	NORINE
159.125929	8C,17H,1N,2O	O-acetyl-leucinol	monomers	NORINE
160.073559	7C,12H,4O	O-methyl-L-rhamnose	amino acid-related	Kersten et al Peptidogenomics
160.084792	6C,12H,2N,3O	beta-methylglutamine	monomers	NORINE
160.084792	6C,12H,2N,3O	D-beta-methylglutamine	monomers	NORINE
160.097368	7C,14H,1N,3O	4-oxo-L-vancosamine	glycosylation	Kersten et al
160.109944	8C,16H,3O	2,2-dimethyl-3-hydroxyhexanoic acid	monomers	NORINE
160.109944	8C,16H,3O	3-hydroxy-2-methyl-heptanoic acid	monomers	NORINE
160.109944	8C,16H,3O	3-hydroxy-octanoic acid	monomers	NORINE
160.940486	3H,6O,2P		GNPS_base	GNPS_base_contributors
161.068808	6C,11H,1N,4O	2-aminoadipic acid	monomers	NORINE
161.068808	6C,11H,1N,4O	3-methyl-glutamic acid	monomers	NORINE
161.068808	6C,11H,1N,4O	D-glutamic acid methyl ester	monomers	NORINE
161.068808	6C,11H,1N,4O	glutamic acid methyl ester	monomers	NORINE
161.084064	10C,11H,1N,1O	3-methylphenylalanine	amino acid-related	Kersten et al Peptidogenomics
161.084064	10C,11H,1N,1O	D-N-methyl-phenylalanine	amino acid-related	Kersten et al Peptidogenomics
161.084064	10C,11H,1N,1O	homophenylalanine	amino acid-related	Kersten et al Peptidogenomics
161.084064	10C,11H,1N,1O	N-methyl-phenylalanine	amino acid-related	Kersten et al Peptidogenomics
161.105193	7C,15H,1N,3O	3-epi-L-vancosamine	glycosylation	Kersten et al
161.105193	7C,15H,1N,3O	L-actinosamine	glycosylation	Kersten et al
161.105193	7C,15H,1N,3O	L-vancosamine	glycosylation	Kersten et al
161.105193	7C,15H,1N,3O	L-vicenisamine	glycosylation	Kersten et al
161.105193	7C,15H,1N,3O	L-actinosamine	monomers	NORINE
161.105193	7C,15H,1N,3O	L-eremosamine	monomers	NORINE
161.105193	7C,15H,1N,3O	L-vancosamine	monomers	NORINE
161.105193	7C,15H,1N,3O	N-methyl-hydroxyisoleucine	monomers	NORINE
161.105193	7C,15H,1N,3O	norstatine	monomers	NORINE
162.031694	9C,6H,3O	caffeic acid	hydroxycinnamic acid	Anelize Bauermeister
162.052823	6C,10H,5O	beta-D-galactose	amino acid-related	Kersten et al Peptidogenomics
162.052823	6C,10H,5O	D-galactose	amino acid-related	Kersten et al Peptidogenomics
162.052823	6C,10H,5O	D-glucose	amino acid-related	Kersten et al Peptidogenomics
162.052823	6C,10H,5O	D-mannose	amino acid-related	Kersten et al Peptidogenomics
162.052823	6C,10H,5O	glucuronidation	transformations	Emma Schymanski
162.052823	6C,10H,5O	L-glucose	amino acid-related	Kersten et al Peptidogenomics
162.064057	5C,10H,2N,4O	beta-hydroxyglutamine	monomers	NORINE
162.064057	5C,10H,2N,4O	D-beta-hydroxy-N2-methyl-asparagine	monomers	NORINE
162.089209	7C,14H,4O	3-O-methyl-L-olivose/L-oleandrose	glycosylation	Kersten et al
162.089209	7C,14H,4O	D-chalcose	glycosylation	Kersten et al
162.089209	7C,14H,4O	D-mycarose	glycosylation	Kersten et al
162.089209	7C,14H,4O	olivomose	glycosylation	Kersten et al
162.089209	7C,14H,4O	olivomycose (L-chromose B)	glycosylation	Kersten et al
162.100442	6C,14H,2N,3O	hydroxy-beta lysine	monomers	NORINE
163.026943	8C,5H,1N,3O	D-N-hydroxy-dehydro-hydroxyphenylglycine	amino acid-related	Kersten et al Peptidogenomics
163.026943	8C,5H,1N,3O	N-hydroxy-dehydro-hydroxyphenylglycine	amino acid-related	Kersten et al Peptidogenomics
163.030314	5C,9H,1N,3O,1S	methionine sulfone	amino acid-related	Kersten et al Peptidogenomics
163.03983	5C,10H,1N,3O,1P	phosphinothricin	amino acid-related	Kersten et al Peptidogenomics
163.048072	5C,9H,1N,5O	methoxyaspartic acid	monomers	NORINE
163.063329	9C,9H,1N,2O	beta-tyrosine	amino acid-related	Kersten et al Peptidogenomics
163.063329	9C,9H,1N,2O	D-tyrosine	amino acid-related	Kersten et al Peptidogenomics
163.063329	9C,9H,1N,2O	N-methyl-hydroxyphenylglycine	amino acid-related	Kersten et al Peptidogenomics
163.063329	9C,9H,1N,2O	phenylserine	amino acid-related	Kersten et al Peptidogenomics
163.063329	9C,9H,1N,2O	tyrosine	amino acid-related	Wout Bittremieux
163.084458	6C,13H,1N,4O	D-mycosamine	glycosylation	Kersten et al
163.084458	6C,13H,1N,4O	3.5-hydroxy-4-amino-hexadecanoic acid	monomers	NORINE
164.047344	9C,8H,3O	4-hydroxy-D-phenyl-lactate	amino acid-related	Kersten et al Peptidogenomics
164.050715	6C,12H,3O,1S	4-deoxy-4-thio-D-digitoxose	glycosylation	Kersten et al
164.058578	8C,8H,2N,2O	propenoyl-alanyloxazole acid	amino acid-related	Kersten et al Peptidogenomics
164.068473	6C,12H,5O	D-rhamnose	glycosylation	Kersten et al
164.068473	6C,12H,5O	L-fucose	glycosylation	Kersten et al
164.068473	6C,12H,5O	L-rhamnose	glycosylation	Kersten et al
164.068473	6C,12H,5O	D-fucofuranose	glycosylation	Kersten et al
164.068473	6C,12H,5O	D-fucose	glycosylation	Kersten et al
164.068473	6C,12H,5O	D-quinovose	glycosylation	Kersten et al
164.068473	6C,12H,5O	L-quinovose	glycosylation	Kersten et al
164.068473	6C,12H,5O	L-rhamnose	monomers	NORINE
164.974819	5C,5H,2Cl,1N,1O	3,4-dichloro-proline	amino acid-related	Kersten et al Peptidogenomics
165.042593	8C,7H,1N,3O	3,5-dihydroxyphenylglycine	amino acid-related	Kersten et al Peptidogenomics
165.042593	8C,7H,1N,3O	D-3,5-dihydroxyphenylglycine	amino acid-related	Kersten et al Peptidogenomics
165.045964	5C,11H,1N,3O,1S	methionine-S-oxide	monomers	NORINE
165.055656	6C,12H,1Cl,1N,2O	chloro-isoleucine	monomers	NORINE
165.078979	9C,11H,1N,2O	beta phenylalanine	monomers	NORINE
165.078979	9C,11H,1N,2O	D-beta-phenylalanine	monomers	NORINE
165.078979	9C,11H,1N,2O	D-phenylalanine	monomers	NORINE
165.078979	9C,11H,1N,2O	N-methyl-phenylglycine	monomers	NORINE
165.078979	9C,11H,1N,2O	phenylalanine	monomers	NORINE
166.026609	8C,6H,4O	2-hydroxyphenyl-2-oxo-ethanoic acid	monomers	NORINE
166.062994	9C,10H,3O	D-phenyl-lactate	monomers	NORINE
166.062994	9C,10H,3O	phenyl-lactate	monomers	NORINE
166.085461	7C,10H,4N,1O	cyclo alpha-ketoarginine	amino acid-related	Kersten et al Peptidogenomics
167.058243	8C,9H,1N,3O	D-hydroxyphenylglycine	monomers	NORINE
167.058243	8C,9H,1N,3O	hydroxyphenylglycine	monomers	NORINE
167.094629	9C,13H,1N,2O	2-carboxy-6-hydroxyoctahydroindole	amino acid-related	Kersten et al Peptidogenomics
167.131014	10C,17H,1N,1O	3-desoxy-methyl-4-butenyl-4-methyl threonine	amino acid-related	Kersten et al Peptidogenomics
168.035734	7C,8H,2N,1O,1S	1-methoxy-beta-alanine-thiazole	amino acid-related	Kersten et al Peptidogenomics
168.11503	10C,16H,2O	2,trans4-8-methyl-noneoic acid	monomers	NORINE
169.004493	3C,7H,1N,5O,1S	cysteic acid	monomers	NORINE
169.004493	3C,7H,1N,5O,1S	D-cysteic acid	monomers	NORINE
169.053907	8C,8H,1F,1N,2O	D-4-fluorophenylglycine	monomers	NORINE
169.110279	9C,15H,1N,2O	3-amino-2-methyloct-7-ynoic acid	monomers	NORINE
169.110279	9C,15H,1N,2O	4-butenyl-4-methyl threonine	amino acid-related	Kersten et al Peptidogenomics
169.110279	9C,15H,1N,2O	dolaproine	amino acid-related	Kersten et al Peptidogenomics
169.169131	8C,19H,5N,-1O	guanylspermidine	amino acid-related	Kersten et al Peptidogenomics
170.080376	6C,10H,4N,2O	5-hydroxy-capreomycidine	amino acid-related	Kersten et al Peptidogenomics
170.094294	9C,14H,3O	2-methyl-3-hydroxy-7-octynoic acid	monomers	NORINE
170.094294	9C,14H,3O	hydroxysecbutyl acetyl propionyl	amino acid-related	Kersten et al Peptidogenomics
170.116761	7C,14H,4N,1O	homoarginine	amino acid-related	Kersten et al Peptidogenomics
170.13068	10C,18H,2O	2-methyl-8-noneic acid	monomers	NORINE
171.064391	6C,9H,3N,3O	hydroxyhistidine	monomers	NORINE
171.089543	8C,13H,1N,3O	N-methoxyacetyl-valine	amino acid-related	Kersten et al Peptidogenomics
171.125929	9C,17H,1N,2O	N-desmethyldolaisoleuine	amino acid-related	Kersten et al Peptidogenomics
171.125929	9C,17H,1N,2O	N-methyl homo vinylogous valine	monomers	NORINE
172.030649	6C,8H,2N,2O,1S	alanine-thiazole	monomers	NORINE
172.084792	7C,12H,2N,3O	D-N-acetyl-hydroxyornithine	amino acid-related	Kersten et al Peptidogenomics
172.084792	7C,12H,2N,3O	N-acetyl-hydroxyornithine	amino acid-related	Kersten et al Peptidogenomics
172.096026	6C,12H,4N,2O	capreomycidine	monomers	NORINE
172.096026	6C,12H,4N,2O	D-enduracididine	monomers	NORINE
172.096026	6C,12H,4N,2O	enduracididine	monomers	NORINE
172.100048	11C,12H,2N	tryptophanol	amino acid-related	Kersten et al Peptidogenomics
172.14633	10C,20H,2O	7-methylnonanoic acid	monomers	NORINE
172.14633	10C,20H,2O	8-methylnonanoic acid	monomers	NORINE
172.14633	10C,20H,2O	decanoic acid	monomers	NORINE
173.105193	8C,15H,1N,3O	N-acetyl-isoleucine	monomers	NORINE
173.105193	8C,15H,1N,3O	N-acetyl-leucine	monomers	NORINE
173.105193	8C,15H,1N,3O	O-desmethyldolaproine	monomers	NORINE
173.141579	9C,19H,1N,2O	methyl-2-aminooctanoic acid	monomers	NORINE
174.042927	9C,6H,2N,2O	2-carboxyquinoxaline	monomers	NORINE
174.064057	6C,10H,2N,4O	N-formyl-glutamine	monomers	NORINE
174.089209	8C,14H,4O	hydroxyisovalerylpropionyl	monomers	NORINE
174.100442	7C,14H,2N,3O	3,4-dimethylglutamine	monomers	NORINE
174.100442	7C,14H,2N,3O	D-N-formyl-lysine	monomers	NORINE
174.100442	7C,14H,2N,3O	N-formyl-lysine	monomers	NORINE
174.111676	6C,14H,4N,2O	arginine	monomers	NORINE
174.111676	6C,14H,4N,2O	D-arginine	monomers	NORINE
174.125594	9C,18H,3O	3-hydroxy-6-methyloctanoic acid	monomers	NORINE
174.125594	9C,18H,3O	3-hydroxy-7-methyl-octanoic acid	monomers	NORINE
174.125594	9C,18H,3O	3-hydroxy-nonanoic acid	monomers	NORINE
174.125594	9C,18H,3O	4-methyl-3-hydroxy-octanoic acid	monomers	NORINE
174.125594	9C,18H,3O	PPG repeat unit x3	GNPS_base	Alan Jarmusch
174.149404	9C,20H,1N,2O	N-trimethyl-leucine	monomers	NORINE
174.959169	6C,3H,2Cl,1N,1O	N-methyldichloropyrrole-2-carboxylic acid	amino acid-related	Kersten et al Peptidogenomics
175.0667	7C,13H,1N,2O,1S	beta,beta-dimethyl-methionine-S-oxide	amino acid-related	Kersten et al Peptidogenomics
175.095691	6C,13H,3N,3O	citrulline	monomers	NORINE
175.095691	6C,13H,3N,3O	D-citrulline	monomers	NORINE
175.099714	11C,13H,1N,1O	alpha-amino-phenyl-valeric acid	amino acid-related	Kersten et al Peptidogenomics
175.120843	8C,17H,1N,3O	4-N-ethyl-4-amino-3-O-methoxy-2,4,5-trideoxypentose	glycosylation	Kersten et al
175.120843	8C,17H,1N,3O	D-3-N-methyl-4-O-methyl-L-ristosamine	glycosylation	Kersten et al
175.120843	8C,17H,1N,3O	D-angolosamine	glycosylation	Kersten et al
175.120843	8C,17H,1N,3O	D-desosamine	glycosylation	Kersten et al
175.120843	8C,17H,1N,3O	kedarosamine	glycosylation	Kersten et al
175.120843	8C,17H,1N,3O	L-megosamine	glycosylation	Kersten et al
175.120843	8C,17H,1N,3O	L-rhodosamine	glycosylation	Kersten et al
175.120843	8C,17H,1N,3O	N,N-dimethyl-L-pyrrolosamine	glycosylation	Kersten et al
175.120843	8C,17H,1N,3O	nogalamine	glycosylation	Kersten et al
175.120843	8C,17H,1N,3O	isostatine	monomers	NORINE
175.120843	8C,17H,1N,3O	statine	monomers	NORINE
176.032088	6C,6O,8H	glucuronidation	transformations	Emma Schymanski
176.0473441	10C,8H,3O	ferulic acid	hydroxycinnamic acid	Anelize Bauermeister
176.068473	7C,12H,5O	sugar analog (hexose+2*deoxyhexose-pentose-deoxyhexose)	glycosylation	Helena Russo
176.079707	6C,12H,2N,4O	D-formyl-hydroxyornithine	monomers	NORINE
176.079707	6C,12H,2N,4O	N6-formyl-hydroxyornithine	monomers	NORINE
176.104859	8C,16H,4O	L-cladinose	glycosylation	Kersten et al
176.104859	8C,16H,4O	PEG repeat unit x4	GNPS_base	Alan Jarmusch
177.039913	6C,6O,9H	glucuronidation	transformations	Emma Schymanski
177.063722	6C,11H,1N,5O	alpha-amino-hydroxyadipic acid	monomers	NORINE
177.078979	10C,11H,1N,2O	beta-hydroxy-N-methyl-phenylalanine	amino acid-related	Kersten et al Peptidogenomics
177.078979	10C,11H,1N,2O	homotyrosine	amino acid-related	Kersten et al Peptidogenomics
177.078979	10C,11H,1N,2O	N-methyl-2,3-dehydrophenylalanine	monomers	NORINE
177.078979	10C,11H,1N,2O	N-methyltyrosine	amino acid-related	Kersten et al Peptidogenomics
177.100108	7C,15H,1N,4O	2'-N-methyl-D-fucosamine	glycosylation	Kersten et al
178.066365	7C,14H,3O,1S	4-deoxy-4-methylthio-a-D-digitoxose	glycosylation	Kersten et al
178.074228	9C,10H,2N,2O	propenoyl-2-aminobutanoyloxazole acid	amino acid-related	Kersten et al Peptidogenomics
178.084124	7C,14H,5O	2-O-methyl-L-rhamnose	glycosylation	Kersten et al
178.084124	7C,14H,5O	3-O-methyl-rhamnose	glycosylation	Kersten et al
178.084124	7C,14H,5O	6-deoxy-3-C-methyl-L-mannose	glycosylation	Kersten et al
178.084124	7C,14H,5O	D-digitalose	glycosylation	Kersten et al
178.084124	7C,14H,5O	O-methyl-L-rhamnose	monomers	NORINE
179.058243	9C,9H,1N,3O	3,4-dihydroxyphenylalanine	amino acid-related	Kersten et al Peptidogenomics
179.058243	9C,9H,1N,3O	beta-hydroxy-tyrosine	amino acid-related	Kersten et al Peptidogenomics
179.079373	6C,13H,1N,5O	D-glucosamine	glycosylation	Kersten et al
179.079373	6C,13H,1N,5O	4,6-dideoxy-4-hydroxylamino-D-glucose	glycosylation	Kersten et al
179.094629	10C,13H,1N,2O	3-methylphenylalanine	monomers	NORINE
179.094629	10C,13H,1N,2O	beta-methyl-phenylalanine	monomers	NORINE
179.094629	10C,13H,1N,2O	D-N-methyl-phenylalanine	monomers	NORINE
179.094629	10C,13H,1N,2O	homophenylalanine	monomers	NORINE
179.094629	10C,13H,1N,2O	N-methyl-phenylalanine	monomers	NORINE
179.171508	10C,16H,3N,6O,1S,-1I	GSH-conjugation of organoiodide, glutathione conjugation of organoiodide	transformations	Emma Schymanski
180.063388	6C,12H,6O	D-galactose	glycosylation	Kersten et al
180.063388	6C,12H,6O	D-glucose	glycosylation	Kersten et al
180.063388	6C,12H,6O	D-mannose	glycosylation	Kersten et al
180.063388	6C,12H,6O	hexose	glycosylation	Kersten et al
180.063388	6C,12H,6O	beta-D-galactose	monomers	NORINE
180.063388	6C,12H,6O	D-galactose	monomers	NORINE
180.063388	6C,12H,6O	D-glucose	monomers	NORINE
180.063388	6C,12H,6O	D-mannose	monomers	NORINE
180.063388	6C,12H,6O	hexose analog and water loss	GNPS_base	Alan Jarmusch
180.063388	6C,12H,6O	L-glucose	monomers	NORINE
181.037508	8C,7H,1N,4O	D-N-hydroxy-dehydro-hydroxyphenylglycine	monomers	NORINE
181.037508	8C,7H,1N,4O	N-hydroxy-dehydro-hydroxyphenylglycine	monomers	NORINE
181.040879	5C,11H,1N,4O,1S	methionine sulfone	monomers	NORINE
181.050394	5C,12H,1N,4O,1P	phosphinothricin	monomers	NORINE
181.073893	9C,11H,1N,3O	anticapsin	amino acid-related	Kersten et al Peptidogenomics
181.073893	9C,11H,1N,3O	beta-tyrosine	monomers	NORINE
181.073893	9C,11H,1N,3O	D-tyrosine	monomers	NORINE
181.073893	9C,11H,1N,3O	N-methyl-hydroxyphenylglycine	monomers	NORINE
181.073893	9C,11H,1N,3O	phenylserine	monomers	NORINE
181.073893	9C,11H,1N,3O	tyrosine	monomers	NORINE
182.057909	9C,10H,4O	4-hydroxy-D-phenyl-lactate	monomers	NORINE
182.069142	8C,10H,2N,3O	propenoyl-alanyloxazole acid	monomers	NORINE
182.080376	7C,10H,4N,2O	D-homoarginine	amino acid-related	Kersten et al Peptidogenomics
182.116761	8C,14H,4N,1O	vinylogous arginine	amino acid-related	Kersten et al Peptidogenomics
182.985384	5C,7H,2Cl,1N,2O	3,4-dichloro-proline	monomers	NORINE
183.008706	8C,6H,1Cl,1N,2O	3-chloro-4-hydroxyphenylglycine	amino acid-related	Kersten et al Peptidogenomics
183.053158	8C,9H,1N,4O	3,5-dihydroxyphenylglycine	monomers	NORINE
183.053158	8C,9H,1N,4O	D-3,5-dihydroxyphenylglycine	monomers	NORINE
183.125929	10C,17H,1N,2O	N-methyl-4-butenyl-4-methyl threonine	amino acid-related	Kersten et al Peptidogenomics
184.063663	11C,8H,2N,1O	2,3-dehydro-tryptophan	amino acid-related	Kersten et al Peptidogenomics
184.096026	7C,12H,4N,2O	alpha-ketoarginine	amino acid-related	Kersten et al Peptidogenomics
184.096026	7C,12H,4N,2O	cyclo alpha-ketoarginine	monomers	NORINE
184.109944	10C,16H,3O	2,2-dimethyl-3-hydroxy-7-octynoic acid	monomers	NORINE
185.084064	12C,11H,1N,1O	dolapyrrolidone	amino acid-related	Kersten et al Peptidogenomics
185.105193	9C,15H,1N,3O	2-carboxy-6-hydroxyoctahydroindole	monomers	NORINE
185.141579	10C,19H,1N,2O	3-desoxy-methyl-4-butenyl-4-methyl threonine	monomers	NORINE
185.141579	10C,19H,1N,2O	dolaisoleucine	amino acid-related	Kersten et al Peptidogenomics
186.046299	7C,10H,2N,2O,1S	1-methoxy-beta-alanine-thiazole	monomers	NORINE
186.061555	11C,10H,2N,1S,-1O	dolaphenine	amino acid-related	Kersten et al Peptidogenomics
186.079313	11C,10H,2N,1O	D-tryptophan	amino acid-related	Kersten et al Peptidogenomics
186.079313	11C,10H,2N,1O	tryptophan	amino acid-related	Wout Bittremieux
186.111676	7C,14H,4N,2O	hydrated alpha-ketoarginine	amino acid-related	Kersten et al Peptidogenomics
186.125594	10C,18H,3O	2,2-dimethyl-3-hydroxy-7-octenoic acid	monomers	NORINE
186.125594	10C,18H,3O	3-oxo-decanoic acid	monomers	NORINE
186.16198	11C,22H,2O	8-methyldecanoic acid	monomers	NORINE
186.16198	11C,22H,2O	9-methyldecanoic acid	monomers	NORINE
187.063329	11C,9H,1N,2O	dehydro vinylogous tyrosine	amino acid-related	Kersten et al Peptidogenomics
187.120843	9C,17H,1N,3O	4-butenyl-4-methyl threonine	monomers	NORINE
187.120843	9C,17H,1N,3O	dolaproine	monomers	NORINE
187.120843	9C,17H,1N,3O	N-methyl-N-acetyl-isoleucine	monomers	NORINE
187.179696	8C,21H,5N	guanylspermidine	monomers	NORINE
188.09094	6C,12H,4N,3O	3,4-dihydroxyarginine	amino acid-related	Kersten et al Peptidogenomics
188.09094	6C,12H,4N,3O	5-hydroxy-capreomycidine	monomers	NORINE
188.104859	9C,16H,4O	hydroxysecbutyl acetyl propionyl	monomers	NORINE
188.127326	7C,16H,4N,2O	homoarginine	monomers	NORINE
188.141245	10C,20H,3O	2,2-dimethyl-3-hydroxy-octanoic acid	monomers	NORINE
188.141245	10C,20H,3O	2,4,6-trimethyl-3-hydroxy-heptanoic acid	monomers	NORINE
188.141245	10C,20H,3O	3-hydroxy-2-methyl-nonanoic acid	monomers	NORINE
188.141245	10C,20H,3O	3-hydroxy-decanoic acid	monomers	NORINE
189.078979	11C,11H,1N,2O	N-acetylphenylalanine	amino acid-related	Kersten et al Peptidogenomics
189.078979	11C,11H,1N,2O	vinylogous tyrosine	amino acid-related	Kersten et al Peptidogenomics
189.100108	8C,15H,1N,4O	N-methoxyacetyl-valine	monomers	NORINE
189.136493	9C,19H,1N,3O	3-N,N-dimethyl-L-eremosamine	glycosylation	Kersten et al
189.136493	9C,19H,1N,3O	namenamicin sugar C	glycosylation	Kersten et al
189.136493	9C,19H,1N,3O	alpha-hydroxy-6-methyl-3-aminooctanoic acid	monomers	NORINE
189.136493	9C,19H,1N,3O	N-desmethyldolaisoleucine	monomers	NORINE
190.074228	10C,10H,2N,2O	D-kynurenine	amino acid-related	Kersten et al Peptidogenomics
190.074228	10C,10H,2N,2O	kynurenine	amino acid-related	Kersten et al Peptidogenomics
190.084124	8C,14H,5O	chromose D (4-O-acetyl-β-D-oliose)	glycosylation	Kersten et al
190.095357	7C,14H,2N,4O	D-N-acetyl-hydroxyornithine	monomers	NORINE
190.095357	7C,14H,2N,4O	N-acetyl-hydroxyornithine	monomers	NORINE
190.110613	11C,14H,2N,1O	N-methyl-4-methylamino-phenylalanine	amino acid-related	Kersten et al Peptidogenomics
190.110613	11C,14H,2N,1O	N,O-dimethyl-tyrosinecarboxamid	amino acid-related	Kersten et al Peptidogenomics
190.110613	11C,14H,2N,1O	tryptophanol	monomers	NORINE
191.079373	7C,13H,1N,5O	4-O-carbamoyl-D-olivose	glycosylation	Kersten et al
191.094629	11C,13H,1N,2O	3-methyl-homotyrosine	amino acid-related	Kersten et al Peptidogenomics
191.094629	11C,13H,1N,2O	alpha-amino-hydroxyphenyl-valeric acid	amino acid-related	Kersten et al Peptidogenomics
191.094629	11C,13H,1N,2O	D-N,O-dimethyl-tyrosine	amino acid-related	Kersten et al Peptidogenomics
191.094629	11C,13H,1N,2O	N-methyl-homotyrosine	amino acid-related	Kersten et al Peptidogenomics
191.094629	11C,13H,1N,2O	N,O-dimethyl-tyrosine	amino acid-related	Kersten et al Peptidogenomics
191.115758	8C,17H,1N,4O	3-N,N-dimethyl-D-mycosamine	glycosylation	Kersten et al
191.115758	8C,17H,1N,4O	D-ravidosamine	glycosylation	Kersten et al
192.027003	6C,8H,7O	glucuronidation	transformations	Emma Schymanski
192.099774	8C,16H,5O	L-noviose	glycosylation	Kersten et al
192.099774	8C,16H,5O	2,3-O-dimethyl-L-rhamnose	glycosylation	Kersten et al
192.099774	8C,16H,5O	2,4-O-dimethyl-L-rhamnose	glycosylation	Kersten et al
192.099774	8C,16H,5O	3,4-O-dimethyl-L-rhamnose	glycosylation	Kersten et al
192.969734	6C,5H,2Cl,1N,2O	N-methyldichloropyrrole-2-carboxylic acid	monomers	NORINE
193.006119	7C,9H,2Cl,1N,1O	di-chloro-N-methyl-dehydroleucine	amino acid-related	Kersten et al Peptidogenomics
193.073893	10C,11H,1N,3O	beta-methoxy-tyrosine	amino acid-related	Kersten et al Peptidogenomics
193.077264	7C,15H,1N,3O,1S	beta,beta-dimethyl-methionine-S-oxide	monomers	NORINE
193.110279	11C,15H,1N,2O	alpha-amino-phenyl-valeric acid	monomers	NORINE
194.024894	6C,10H,5O,1S	O-sulfate-2-hydroxy-3-methylpentanoic acid	amino acid-related	Kersten et al Peptidogenomics
194.042653	6C,10H,7O	D-galacturonic acid	glycosylation	Kersten et al
194.042653	6C,10H,7O	glucuronic acid	glycosylation	Kersten et al
194.079038	7C,14H,6O	3-methoxy-D-mannose	glycosylation	Kersten et al
194.079038	7C,14H,6O	6-methoxy-D-glucose	glycosylation	Kersten et al
195.021769	7C,11H,2Cl,1N,1O	di-chloro-N-methyl-leucine	amino acid-related	Kersten et al Peptidogenomics
195.089543	10C,13H,1N,3O	beta-hydroxy-N-methyl-phenylalanine	monomers	NORINE
195.089543	10C,13H,1N,3O	homotyrosine	monomers	NORINE
195.089543	10C,13H,1N,3O	N-methyltyrosine	monomers	NORINE
196.040544	6C,12H,5O,1S	2-thioglucose	glycosylation	Kersten et al
196.084792	9C,12H,2N,3O	propenoyl-2-aminobutanoyloxazole acid	monomers	NORINE
196.121178	10C,16H,2N,2O	methyloxazoline-isoleucine	amino acid-related	Kersten et al Peptidogenomics
196.14633	12C,20H,2O	10-methyl-2,trans4-undecanoic acid	monomers	NORINE
196.14633	12C,20H,2O	2,4-dimethyl-dec-9-ynoic acid	monomers	NORINE
197.024356	9C,8H,1Cl,1N,2O	chloro-tyrosine	amino acid-related	Kersten et al Peptidogenomics
197.068808	9C,11H,1N,4O	3,4-dihydroxyphenylalanine	monomers	NORINE
197.068808	9C,11H,1N,4O	beta-hydroxy-tyrosine	monomers	NORINE
197.141579	11C,19H,1N,2O	4-butenyl-4-methyl-N,4-methyl threonine	amino acid-related	Kersten et al Peptidogenomics
198.16198	12C,22H,2O	2-methyl-5-dodecenoic acid	monomers	NORINE
199.084458	9C,13H,1N,4O	anticapsin	monomers	NORINE
200.079707	8C,12H,2N,4O	N-acetyl-N6-formyl-N6-hydroxyornithine	amino acid-related	Kersten et al Peptidogenomics
200.09094	7C,12H,4N,3O	D-homoarginine	monomers	NORINE
200.094963	12C,12H,2N,1O	N1-methyl-tryptophan	amino acid-related	Kersten et al Peptidogenomics
200.127326	8C,16H,4N,2O	vinylogous arginine	monomers	NORINE
200.17763	12C,24H,2O	10-methylundecanoic acid	monomers	NORINE
200.17763	12C,24H,2O	dodecanoic acid	monomers	NORINE
201.019271	8C,8H,1Cl,1N,3O	3-chloro-4-hydroxyphenylglycine	monomers	NORINE
201.136493	10C,19H,1N,3O	2-amino-8-oxo-decanoic acid	monomers	NORINE
201.136493	10C,19H,1N,3O	N-methyl-4-butenyl-4-methyl threonine	monomers	NORINE
202.074228	11C,10H,2N,2O	2,3-dehydro-tryptophan	monomers	NORINE
202.074228	11C,10H,2N,2O	5-hydroxytryptophan	amino acid-related	Kersten et al Peptidogenomics
202.074228	11C,10H,2N,2O	phototryptophan	amino acid-related	Kersten et al Peptidogenomics
202.095357	8C,14H,2N,4O	ureido-4-oxovancosamine	monomers	NORINE
202.10659	7C,14H,4N,3O	alpha-ketoarginine	monomers	NORINE
202.156895	11C,22H,3O	3-hydroxy-2-methyl-decanoic acid	monomers	NORINE
202.156895	11C,22H,3O	3-hydroxy-4-methyl-decanoic acid	monomers	NORINE
202.156895	11C,22H,3O	3-hydroxy-9-methyl-decanoic acid	monomers	NORINE
202.156895	11C,22H,3O	3-hydroxy-undecanoic acid	monomers	NORINE
203.094629	12C,13H,1N,2O	dolapyrrolidone	monomers	NORINE
203.152144	10C,21H,1N,3O	3-amino-2-hydroxy decanoic acid	monomers	NORINE
203.152144	10C,21H,1N,3O	8-hydroxy-2-amino-decanoic acid	monomers	NORINE
203.152144	10C,21H,1N,3O	9-hydroxy-2-amino-decanoic acid	monomers	NORINE
203.152144	10C,21H,1N,3O	dolaisoleucine	monomers	NORINE
204.072119	11C,12H,2N,1S	dolaphenine	monomers	NORINE
204.089878	11C,12H,2N,2O	D-tryptophan	monomers	NORINE
204.089878	11C,12H,2N,2O	tryptophan	monomers	NORINE
204.12224	7C,16H,4N,3O	hydrated alpha-ketoarginine	monomers	NORINE
204.126263	12C,16H,2N,1O	N-methyl-4-dimethylamino-phenylalanine	amino acid-related	Kersten et al Peptidogenomics
205.073893	11C,11H,1N,3O	dehydro vinylogous tyrosine	monomers	NORINE
205.073893	11C,11H,1N,3O	vinylogous hydroxy tyrosine	amino acid-related	Kersten et al Peptidogenomics
205.107599	9C,17H,N,5O	3-N-acetyl-D-ravidosamine	glycosylation	Kersten et al
205.107599	9C,17H,N,5O	3-O-carbamoyl-L-noviose	glycosylation	Kersten et al
205.110279	12C,15H,1N,2O	alpha-amino-methoxyphenyl-valeric acid	amino acid-related	Kersten et al Peptidogenomics
205.131408	9C,19H,1N,4O	4-N,N-dimethylamino-4-deoxy-5-C-methyl-l-rhamnose	glycosylation	Kersten et al
206.101505	6C,14H,4N,4O	3,4-dihydroxyarginine	monomers	NORINE
206.115424	9C,18H,5O	2,3,4-tri-O-methylrhamnose	glycosylation	Kersten et al
207.089543	11C,13H,1N,3O	N-acetylphenylalanine	monomers	NORINE
207.089543	11C,13H,1N,3O	vinylogous tyrosine	monomers	NORINE
208.048407	9C,8H,2N,4O	3-nitrotyrosine	amino acid-related	Kersten et al Peptidogenomics
208.067034	10C,12H,2N,1O,1S	pyridylethylcysteine	amino acid-related	Kersten et al Peptidogenomics
208.084792	10C,12H,2N,3O	D-kynurenine	monomers	NORINE
208.084792	10C,12H,2N,3O	kynurenine	monomers	NORINE
208.109944	12C,16H,3O	coronafacic acid	monomers	NORINE
208.121178	11C,16H,2N,2O	N-methyl-4-methylamino-phenylalanine	monomers	NORINE
208.121178	11C,16H,2N,2O	N,O-dimethyl-tyrosinecarboxamid	monomers	NORINE
209.105193	11C,15H,1N,3O	3-methyl-homotyrosine	monomers	NORINE
209.105193	11C,15H,1N,3O	alpha-amino-hydroxyphenyl-valeric acid	monomers	NORINE
209.105193	11C,15H,1N,3O	D-N,O-dimethyl-tyrosine	monomers	NORINE
209.105193	11C,15H,1N,3O	ethylene inserted tyrosine	monomers	NORINE
209.105193	11C,15H,1N,3O	N-methyl-homotyrosine	monomers	NORINE
209.105193	11C,15H,1N,3O	N,O-dimethyl-tyrosine	monomers	NORINE
210.004173	4C,7H,2N,6O,1P	D-phosphateasparagine	amino acid-related	Kersten et al Peptidogenomics
210.046299	9C,10H,2N,2O,1S	propenoyl-O-methylserinylthiazole acid	amino acid-related	Kersten et al Peptidogenomics
210.16198	13C,22H,2O	10-methyl-2,trans4-dodecenoic acid	monomers	NORINE
211.016684	7C,11H,2Cl,1N,2O	di-chloro-N-methyl-dehydroleucine	monomers	NORINE
211.040006	10C,10H,1Cl,1N,2O	chloro-N-methyl-tyrosine	amino acid-related	Kersten et al Peptidogenomics
211.040006	10C,10H,1Cl,1N,2O	D-3-chloro-N-methyl-tyrosine	amino acid-related	Kersten et al Peptidogenomics
211.084458	10C,13H,1N,4O	beta-methoxy-tyrosine	monomers	NORINE
212.035459	6C,12H,6O,1S	O-sulfate-2-hydroxy-3-methylpentanoic acid	monomers	NORINE
212.17763	13C,24H,2O	10-methyl-3-dodecenoic acid	monomers	NORINE
212.17763	13C,24H,2O	11-methyl-3-dodecenoic acid	monomers	NORINE
213.019271	9C,8H,1Cl,1N,3O	beta-hydroxy-chloro-tyrosine	amino acid-related	Kersten et al Peptidogenomics
213.032334	7C,13H,2Cl,1N,2O	di-chloro-N-methyl-leucine	monomers	NORINE
214.095357	9C,14H,2N,4O	3-amino-6-hydroxy-2-piperidone	amino acid-related	Kersten et al Peptidogenomics
214.131742	10C,18H,2N,3O	methyloxazoline-isoleucine	monomers	NORINE
214.156895	12C,22H,3O	3-hydroxy-5-dodecenoic acid	monomers	NORINE
214.156895	12C,22H,3O	8-hydroxy-2,4,6-trimethyl-4-nonenoic acid	monomers	NORINE
214.156895	12C,22H,3O	9-oxo-2,4-dimethyldecanoic acid	monomers	NORINE
214.19328	13C,26H,2O	10-methyldodecanoic acid	monomers	NORINE
214.19328	13C,26H,2O	11-methyldodecanoic acid	monomers	NORINE
215.034921	9C,10H,1Cl,1N,3O	chloro-tyrosine	monomers	NORINE
215.115758	10C,17H,1N,4O	2-amino-9,10-epoxi-8-oxodecanoic acid	monomers	NORINE
215.152144	11C,21H,1N,3O	4-butenyl-4-methyl-N,4-methyl threonine	monomers	NORINE
216.089878	12C,12H,2N,2O	methoxytryptophan	amino acid-related	Kersten et al Peptidogenomics
216.089878	12C,12H,2N,2O	N-methyl-5-hydroxytryptophan	amino acid-related	Kersten et al Peptidogenomics
216.111007	9C,16H,2N,4O	2,6-diamino-7-hydroxyazelaic acid	amino acid-related	Kersten et al Peptidogenomics
216.12224	8C,16H,4N,3O	4-amino-7-guanidino-2,3-dihydroxyheptanoic acid	amino acid-related	Kersten et al Peptidogenomics
216.172545	12C,24H,3O	3-hydroxy-10-methyl-undecanoic acid	monomers	NORINE
216.172545	12C,24H,3O	3-hydroxy-2-methyl-undecanoic acid	monomers	NORINE
216.172545	12C,24H,3O	3-hydroxy-dodecanoic acid	monomers	NORINE
216.969734	8C,5H,2Cl,1N,2O	3,5-dichloro-4-hydroxyphenylglycine	amino acid-related	Kersten et al Peptidogenomics
217.131408	10C,19H,1N,4O	9-hydroxy-2-amino-8-oxo-decanoic acid	monomers	NORINE
218.090272	8C,14H,2N,5O	N-acetyl-N6-formyl-N6-hydroxyornithine	monomers	NORINE
218.105528	12C,14H,2N,2O	N1-methyl-tryptophan	monomers	NORINE
218.115424	10C,18H,5O	4-O-acetyl-L-arcanose	glycosylation	Kersten et al
219.053158	11C,9H,1N,4O	DHP-methyloxazolinyl group	amino acid-related	Kersten et al Peptidogenomics
219.089543	12C,13H,1N,3O	N-methoxyacetyl-D-phenylalanine	amino acid-related	Kersten et al Peptidogenomics
220.040341	11C,9H,1Cl,2N,1O	D-6’-chloro-tryptophan	amino acid-related	Kersten et al Peptidogenomics
220.084792	11C,12H,2N,3O	5-hydroxytryptophan	monomers	NORINE
220.084792	11C,12H,2N,3O	phototryptophan	monomers	NORINE
220.131074	10C,20H,5O	L-nogalose	glycosylation	Kersten et al
221.014664	10C,7H,1N,3O,1S	dihydroxyphenylthiazol group	amino acid-related	Kersten et al Peptidogenomics
221.089937	8C,15H,1N,6O	N-acetyl-D-glucosamine	glycosylation	Kersten et al
222.013284	6C,10H,2N,3O,2S		GNPS_base	GNPS_base_contributors
222.073953	8C,14H,7O	N-acetyl-D-galactose	glycosylation	Kersten et al
222.136828	12C,18H,2N,2O	N-methyl-4-dimethylamino-phenylalanine	monomers	NORINE
223.084458	11C,13H,1N,4O	vinylogous hydroxy tyrosine	monomers	NORINE
223.120843	12C,17H,1N,3O	alpha-amino-methoxyphenyl-valeric acid	monomers	NORINE
224.046692	6C,12H,2N,5O,1S	N-methyl-lanthionine	monomers	NORINE
224.978926	9C,8H,1Br,1N,1O	bromophenylalanine	amino acid-related	Kersten et al Peptidogenomics
226.058971	9C,10H,2N,5O	3-nitrotyrosine	monomers	NORINE
226.19328	14C,26H,2O	12-methyl-3-tridecenoic acid	monomers	NORINE
226.19328	14C,26H,2O	7-tetradecenoic acid	monomers	NORINE
226.967147	7C,8H,3Cl,1N,1O	tri-chloro-N-methyl-dehydroleucine	amino acid-related	Kersten et al Peptidogenomics
228.014737	4C,9H,2N,7O,1P	D-phosphateasparagine	monomers	NORINE
228.056863	9C,12H,2N,3O,1S	propenoyl-O-methylserinylthiazole acid	monomers	NORINE
228.089878	13C,12H,2N,2O	N-acetyltryptophan	amino acid-related	Kersten et al Peptidogenomics
228.126263	14C,16H,2N,1O	beta,beta,N-trimethyltryptophan	amino acid-related	Kersten et al Peptidogenomics
228.136159	12C,20H,4O	5-oxo-8-hydroxy-2,4,6-trimethyl-4-nonaneic acid	monomers	NORINE
228.20893	14C,28H,2O	12-methyl-tridecanoic acid	monomers	NORINE
228.20893	14C,28H,2O	tetradecanoic acid	monomers	NORINE
228.982797	7C,10H,3Cl,1N,1O	tri-chloro-N-methyl-leucine	amino acid-related	Kersten et al Peptidogenomics
229.050571	10C,12H,1Cl,1N,3O	chloro-N-methyl-tyrosine	monomers	NORINE
229.050571	10C,12H,1Cl,1N,3O	D-3-chloro-N-methyl-tyrosine	monomers	NORINE
229.204179	13C,27H,1N,2O	3-amino-tridecanoic acid	monomers	NORINE
230.051384	12C,10H,2N,1O,1S	thiazolylphenylalanine	amino acid-related	Kersten et al Peptidogenomics
230.069142	12C,10H,2N,3O	D-2-carboxy-tryptophan	amino acid-related	Kersten et al Peptidogenomics
230.188195	13C,26H,3O	3-hydroxy-10-methyl-dodecanoic acid	monomers	NORINE
230.188195	13C,26H,3O	3-hydroxy-11-methyl-dodecanoic acid	monomers	NORINE
230.188195	13C,26H,3O	3-hydroxy-tridecanoic acid	monomers	NORINE
231.029835	9C,10H,1Cl,1N,4O	beta-hydroxy-chloro-tyrosine	monomers	NORINE
232.105922	9C,16H,2N,5O	3-amino-6-hydroxy-2-piperidone	monomers	NORINE
232.167459	12C,24H,4O	PPG repeat unit x4	GNPS_base	Alan Jarmusch
233.126323	10C,19H,1N,5O	4-O-acetyl-D-ravidosamine	glycosylation	Kersten et al
233.126323	10C,19H,1N,5O	3-O-carbamoyl-4-O-methyl-L-noviose	glycosylation	Kersten et al
234.055991	12C,11H,1Cl,2N,1O	N-methyl-6-chloro-tryptophan	amino acid-related	Kersten et al Peptidogenomics
234.100442	12C,14H,2N,3O	methoxytryptophan	monomers	NORINE
234.100442	12C,14H,2N,3O	N-methyl-5-hydroxytryptophan	monomers	NORINE
234.121572	9C,18H,2N,5O	2,6-diamino-7-hydroxyazelaic acid	monomers	NORINE
234.132805	8C,18H,4N,4O	4-amino-7-guanidino-2,3-dihydroxyheptanoic acid	monomers	NORINE
234.980298	8C,7H,2Cl,1N,3O	3,5-dichloro-4-hydroxyphenylglycine	monomers	NORINE
237.063722	11C,11H,1N,5O	DHP-methyloxazolinyl group	monomers	NORINE
237.100108	12C,15H,1N,4O	N-methoxyacetyl-D-phenylalanine	monomers	NORINE
237.147727	12C,19H,3N,2O	pyrrolysine	amino acid-related	Wout Bittremieux
238.050905	11C,11H,1Cl,2N,2O	D-6’-chloro-tryptophan	monomers	NORINE
238.068867	8C,14H,8O	ketodeoxyoctonic acid	glycosylation	Kersten et al
238.994576	10C,10H,1Br,1N,1O	beta-methyl-bromophenylalanine	amino acid-related	Kersten et al Peptidogenomics
239.025229	10C,9H,1N,4O,1S	dihydroxyphenylthiazol group	monomers	NORINE
240.20893	15C,28H,2O	12-methyl-3-tetradecenoic acid	monomers	NORINE
240.973841	9C,8H,1Br,1N,2O	beta-hydroxy-bromophenylalanine	amino acid-related	Kersten et al Peptidogenomics
240.973841	9C,8H,1Br,1N,2O	bromotyrosine	amino acid-related	Kersten et al Peptidogenomics
242.141913	15C,18H,2N,1O	beta,beta,N1,N-tetramethyltryptophan	amino acid-related	Kersten et al Peptidogenomics
242.151809	13C,22H,4O	2,3-dihydroxy-2,6,8-trimethyldeca-(4Z,6E)-dienoic acid	monomers	NORINE
242.151809	13C,22H,4O	2,3-dihydroxy-trans4,trans6-tridecenoic acid	monomers	NORINE
242.22458	15C,30H,2O	12-methyltetradecanoic acid	monomers	NORINE
242.989491	9C,10H,1Br,1N,2O	bromophenylalanine	monomers	NORINE
243.080338	10C,15H,2N,3O,1S		GNPS_base	GNPS_base_contributors
243.219829	14C,29H,1N,2O	3-amino-12-methyl-tridecanoic acid	monomers	NORINE
243.219829	14C,29H,1N,2O	3-amino-tetradecanoic acid	monomers	NORINE
244.203845	14C,28H,3O	3-hydroxy-12-methyl-tridecanoic acid	monomers	NORINE
244.203845	14C,28H,3O	3-hydroxy-tetradecanoic acid	monomers	NORINE
244.977712	7C,10H,3Cl,1N,2O	tri-chloro-2-hydroxy-N-methyl-leucine	amino acid-related	Kersten et al Peptidogenomics
244.977712	7C,10H,3Cl,1N,2O	tri-chloro-5-hydroxy-N-methyl-leucine	amino acid-related	Kersten et al Peptidogenomics
244.977712	7C,10H,3Cl,1N,2O	tri-chloro-N-methyl-dehydroleucine	monomers	NORINE
246.100442	13C,14H,2N,3O	N-acetyltryptophan	monomers	NORINE
246.136828	14C,18H,2N,2O	beta,beta,N-trimethyltryptophan	monomers	NORINE
246.183109	13C,26H,4O	3-hydroxy-2,2,4-trimethyl-7-hydroxydecanoic acid	monomers	NORINE
246.993362	7C,12H,3Cl,1N,2O	tri-chloro-N-methyl-leucine	monomers	NORINE
248.061949	12C,12H,2N,2O,1S	thiazolylphenylalanine	monomers	NORINE
248.079707	12C,12H,2N,4O	D-2-carboxy-tryptophan	monomers	NORINE
249.086189	10C,11H,5N,3O		GNPS_base	GNPS_base_contributors
250.050905	12C,11H,1Cl,2N,2O	N-methyl-6-chloro-5-hydroxytryptophan	amino acid-related	Kersten et al Peptidogenomics
252.066555	12C,13H,1Cl,2N,2O	N-methyl-6-chloro-tryptophan	monomers	NORINE
254.22458	16C,30H,2O	7-hexadecenoic acid	monomers	NORINE
254.22458	16C,30H,2O	9-hexadecenoic acid	monomers	NORINE
254.989491	10C,10H,1Br,1N,2O	D-3-bromo-N-methyl-tyrosine	amino acid-related	Kersten et al Peptidogenomics
256.167459	14C,24H,4O	2,3-dihydroxy-trans4,trans6-tetradecenoic acid	monomers	NORINE
256.167459	14C,24H,4O	2,6,8-trimethyl-5,7-dihydroxy-trans2,trans8-undecenoic acid	monomers	NORINE
256.24023	16C,32H,2O	hexadecanoic acid	monomers	NORINE
257.005141	10C,12H,1Br,1N,2O	beta-methyl-bromophenylalanine	monomers	NORINE
257.235479	15C,31H,1N,2O	3-amino-12-methyl-tetradecanoic acid	monomers	NORINE
257.235479	15C,31H,1N,2O	3-amino-13-methyl-tetradecanoic acid	monomers	NORINE
257.235479	15C,31H,1N,2O	3-amino-pentadecanoic acid	monomers	NORINE
258.100442	14C,14H,2N,3O	N1-carboxy-bichomotryptophan	amino acid-related	Kersten et al Peptidogenomics
258.219495	15C,30H,3O	3-hydroxy-12-methyl-tetradecanoic acid	monomers	NORINE
258.219495	15C,30H,3O	3-hydroxy-13-methyl-tetradecanoic acid	monomers	NORINE
258.219495	15C,30H,3O	3-hydroxy-pentadecanoic acid	monomers	NORINE
258.984405	9C,10H,1Br,1N,3O	beta-hydroxy-bromophenylalanine	monomers	NORINE
258.984405	9C,10H,1Br,1N,3O	bromotyrosine	monomers	NORINE
259.095691	13C,13H,3N,3O	isopyoverdin chromophore	amino acid-related	Kersten et al Peptidogenomics
259.095691	13C,13H,3N,3O	pyoverdin chromophore	amino acid-related	Kersten et al Peptidogenomics
260.152478	15C,20H,2N,2O	beta,beta,N1,N-tetramethyltryptophan	monomers	NORINE
260.198759	14C,28H,4O	3-hydroxy-2,2,4-trimethyl-7-methoxydecanoic acid	monomers	NORINE
260.198759	14C,28H,4O	3,4-dihydroxy-tetradecanoic acid	monomers	NORINE
261.111341	13C,15H,3N,3O	5,6-dihydropyoverdin chromophore	amino acid-related	Kersten et al Peptidogenomics
261.121237	11C,19H,1N,6O	3-N-acetyl-4-O-acetyl-D-ravidosamine	glycosylation	Kersten et al
261.136493	15C,19H,1N,3O	3-amino-4-hydroxy-6-methyl-8-phenyl-5,7-octadienoic acid	monomers	NORINE
262.988276	7C,12H,3Cl,1N,3O	tri-chloro-2-hydroxy-N-methyl-leucine	monomers	NORINE
262.988276	7C,12H,3Cl,1N,3O	tri-chloro-5-hydroxy-N-methyl-leucine	monomers	NORINE
263.046154	12C,10H,1Cl,3N,2O	D-6-chloro-N2-formamidotryptophan	amino acid-related	Kersten et al Peptidogenomics
263.989825	11C,9H,1Br,2N,1O	5-bromo-tryptophan	amino acid-related	Kersten et al Peptidogenomics
265.081104	10C,11H,5N,4O		GNPS_base	GNPS_base_contributors
266.188195	16C,26H,3O	8,10-dimethyl-9-hydroxy-7-methoxytridecadienoic acid	amino acid-related	Kersten et al Peptidogenomics
266.260966	18C,34H,1O	stearoylation	GNPS_base	GNPS_base_contributors
268.06147	12C,13H,1Cl,2N,3O	N-methyl-6-chloro-5-hydroxytryptophan	monomers	NORINE
270.183109	15C,26H,4O	2,3-dihydroxy-trans4,trans6-pentadecenoic acid	monomers	NORINE
270.219495	16C,30H,3O	3-hydroxy-9-hexadecenoic acid	monomers	NORINE
271.107129	10C,16H,3N,6O,1S,-1Cl	GSH-conjugation of organochloride, glutathione conjugation of organochloride	transformations	Emma Schymanski
271.251129	16C,33H,1N,2O	3-amino-14-methyl-pentadecanoic acid	monomers	NORINE
271.251129	16C,33H,1N,2O	3-amino-hexadecanoic acid	monomers	NORINE
272.061949	14C,12H,2N,2O,1S	4-propenoyl-2-tyrosylthiazole acid	amino acid-related	Kersten et al Peptidogenomics
272.235145	16C,32H,3O	3-hydroxy-14-methyl-pentadecanoic acid	monomers	NORINE
272.235145	16C,32H,3O	3-hydroxy-hexadecanoic acid	monomers	NORINE
273.000055	10C,12H,1Br,1N,3O	D-3-bromo-N-methyl-tyrosine	monomers	NORINE
276.111007	14C,16H,2N,4O	N1-carboxy-bichomotryptophan	monomers	NORINE
277.106256	13C,15H,3N,4O	isopyoverdin chromophore	monomers	NORINE
277.106256	13C,15H,3N,4O	pyoverdin chromophore	monomers	NORINE
278.005475	12C,11H,1Br,2N,1O	N-methyl-2-bromo-tryptophan	amino acid-related	Kersten et al Peptidogenomics
279.121906	13C,17H,3N,4O	5,6-dihydropyoverdin chromophore	monomers	NORINE
279.98474	11C,9H,1Br,2N,2O	2-bromo-5-hydroxytryptophan	amino acid-related	Kersten et al Peptidogenomics
281.056719	12C,12H,1Cl,3N,3O	D-6-chloro-N2-formamidotryptophan	monomers	NORINE
281.126323	14C,19H,1N,5O	3-amino-8-phenyl-2.4.5-trihydroxyoct-7-enoic acid	monomers	NORINE
282.00039	11C,11H,1Br,2N,2O	5-bromo-tryptophan	monomers	NORINE
282.25588	18C,34H,2O	9-octadecenoic acid	monomers	NORINE
284.198759	16C,28H,4O	8,10-dimethyl-9-hydroxy-7-methoxytridecadienoic acid	monomers	NORINE
285.074956	14C,11H,3N,4O	azotobactins chromophore	amino acid-related	Kersten et al Peptidogenomics
285.266779	17C,35H,1N,2O	3-amino-14-methyl-hexadecanoic acid	monomers	NORINE
285.266779	17C,35H,1N,2O	3-amino-15-methyl-hexadecanoic acid	monomers	NORINE
286.250795	17C,34H,3O	3-hydroxy-14-methyl-hexadecanoic acid	monomers	NORINE
286.250795	17C,34H,3O	3-hydroxy-15-methyl-hexadecanoic acid	monomers	NORINE
288.23006	16C,32H,4O	3,4-dihydroxy-hexadecanoic acid	monomers	NORINE
289.073242	10C,15H,3N,5O,1S		GNPS_base	GNPS_base_contributors
290.072513	14C,14H,2N,3O,1S	4-propenoyl-2-tyrosylthiazole acid	monomers	NORINE
296.01604	12C,13H,1Br,2N,2O	N-methyl-2-bromo-tryptophan	monomers	NORINE
297.995304	11C,11H,1Br,2N,3O	2-bromo-5-hydroxytryptophan	monomers	NORINE
298.250795	18C,34H,3O	3-hydroxy-9-octadecenoic acid	monomers	NORINE
302.975627	10C,10H,1I,1N,2O	D-3-iodo-N-methyl-tyrosine	amino acid-related	Kersten et al Peptidogenomics
303.085521	14C,13H,3N,5O	azotobactins chromophore	monomers	NORINE
304.046037	10C,13H,2N,7O,1P		GNPS_base	GNPS_base_contributors
305.041286	9C,12H,3N,7O,1P		GNPS_base	GNPS_base_contributors
305.068156	10C,15H,3N,6O,1S	GSH-conjugation, glutathione conjugation	transformations	Emma Schymanski
306.025302	9C,11H,2N,8O,1P		GNPS_base	GNPS_base_contributors
306.075981	10C,16H,3N,6O,1S	GSH-conjugation, glutathione conjugation	transformations	Emma Schymanski
307.083806	10C,17H,3N,6O,1S	GSH-conjugation, glutathione conjugation	transformations	Emma Schymanski
308.098156	11C,18H,1N,9O	N-5-acetylneuraminic acid	glycosylation	Kersten et al
310.058971	16C,10H,2N,5O	actinomycin chromophore	amino acid-related	Kersten et al Peptidogenomics
312.132136	14C,20H,2N,6O	3-(5'-methyl-2'-pyrrolylcarbonyl-)4-O-methyl-L-noviose	glycosylation	Kersten et al
317.199094	19C,27H,1N,3O	O-demethyl-adda	monomers	NORINE
320.986191	10C,12H,1I,1N,3O	D-3-iodo-N-methyl-tyrosine	monomers	NORINE
328.069536	16C,12H,2N,6O	actinomycin chromophore	monomers	NORINE
329.05252	10C,12H,5N,6O,1P		GNPS_base	GNPS_base_contributors
331.214744	20C,29H,1N,3O	3-amino-9-methoxy-2,6,8-trimethyl-10-phenyldeca-4,6-dienoic acid	monomers	NORINE
339.047006	15C,18H,1Br,1N,3O	3-amino-4-hydroxy-6-methyl-8-(p-bromophenyl)-5,7-octadienoic acid	monomers	NORINE
345.047434	10C,12H,5N,7O,1P		GNPS_base	GNPS_base_contributors
347.173273	19C,25H,1N,5O	3-amino-6-methyl-12-phenyl-2,4,5-trihydroxydodeca-7,9,11-trienoic acid	monomers	NORINE
351.168188	18C,25H,1N,6O	3-amino-10-(p-ethoxyphenyl)-2,4,5-trihydroxydeca-7,9-dienoic acid	monomers	NORINE
359.209658	21C,29H,1N,4O	O-acetyl-O-demethyladda	monomers	NORINE
361.188923	20C,27H,1N,5O	3-amino-6,10-dimethyl-12-phenyl-2,4,5-trihydroxydodeca-7,9,11-trienoic acid	monomers	NORINE
381.215138	20C,31H,1N,6O	3-amino-6-methyl-12-(p-methoxyphenyl)-2,4,5-trihydroxydodec-11-enoic acid	monomers	NORINE
384.012368	10C,14H,2N,10O,2P		GNPS_base	GNPS_base_contributors
385.007617	9C,13H,3N,10O,2P		GNPS_base	GNPS_base_contributors
385.991632	9C,12H,2N,11O,2P		GNPS_base	GNPS_base_contributors
409.01885	10C,13H,5N,9O,2P		GNPS_base	GNPS_base_contributors
425.013765	10C,13H,5N,10O,2P		GNPS_base	GNPS_base_contributors
748.096819	21C,33H,7N,15O,3P,1S		GNPS_base	GNPS_base_contributors
765.099559	21C,34H,7N,16O,3P,1S		GNPS_base	GNPS_base_contributors
