# Supplementary material for: Open access repository-scale propagated nearest neighbor suspect spectral library for untargeted metabolomics
Source: Nat Commun. 2023 Dec 20;14:8488. doi: 10.1038/s41467-023-44035-y (PMC10733301; doi:10.1038/s41467-023-44035-y)
Supplement: Supplementary file 8 — Source Data [file 41467_2023_44035_MOESM8_ESM.xlsx]

## Sheet: Fig2a
Elements	Proportion	Library
CH	0.00323108	Suspect library
CHO	0.462741	Suspect library
CHNO	0.351085	Suspect library
P	0.0860988	Suspect library
S	0.0968437	Suspect library
CH	0.00549887	Default GNPS libraries
CHO	0.582569	Default GNPS libraries
CHNO	0.303278	Default GNPS libraries
P	0.0328456	Default GNPS libraries
S	0.0758087	Default GNPS libraries

## Sheet: Fig2b
Datasets	Number of suspects		Files	Number of suspects
1	60507		1	57232
2	13875		2	13475
3	5852		3	6044
4	3238		4	3430
5	2021		5	2299
6	1339		6	1570
7	967		7	1160
8	739		8	867
9	581		9	795
10	485		10	605
11	368		11	518
12	317		12	406
13	239		13	316
14	228		14	351
15	192		15	273
16	135		16	226
17	114		17	201
18	96		18	170
19	84		19	163
20	96		20	127
21	64		21	119
22	65		22	109
23	55		23	88
24	53		24	96
25	59		25	87
26	44		26	87
27	30		27	79
28	24		28	66
29	29		29	48
30	18		30	53
31	21		31	54
32	17		32	62
33	14		33	49
34	22		34	37
35	11		35	34
36	23		36	38
37	13		37	40
38	13		38	29
39	8		39	31
40	9		40	34
41	7		41	36
42	11		42	18
43	8		43	24
44	14		44	24
45	7		45	32
46	14		46	27
47	7		47	16
48	13		48	22
49	5		49	15
50	3		50	15
51	10		51	19
52	6		52	7
53	3		53	12
54	2		54	19
55	3		55	16
56	3		56	14
57	4		57	14
58	1		58	13
59	2		59	10
60	5		60	9
61	6		61	12
63	2		62	13
64	1		63	15
65	1		64	15
66	3		65	12
67	1		66	7
68	2		67	5
69	1		68	7
70	4		69	9
71	2		70	8
72	1		71	11
73	1		72	12
74	3		73	7
75	3		74	2
76	2		75	7
77	2		76	4
78	2		77	6
79	1		78	5
80	1		79	8
81	1		80	7
83	1		81	5
85	1		82	3
89	1		83	6
90	1		84	5
96	1		85	4
99	1		86	4
101	1		87	3
104	1		88	2
106	1		89	6
107	1		90	5
109	1		91	3
110	1		92	5
112	1		93	3
114	1		94	7
117	1		95	5
119	1		96	5
121	3		97	3
124	1		98	1
133	1		99	1
139	1		100	3
141	2		101	4
150	1		102	4
151	1		103	2
159	1		104	2
163	1		105	1
172	1		106	1
173	1		107	3
198	1		108	2
202	1		109	1
			110	2
			111	4
			112	1
			113	1
			114	3
			115	5
			116	6
			117	1
			118	2
			119	1
			120	3
			121	4
			122	3
			123	1
			124	2
			125	2
			128	1
			129	2
			130	1
			131	1
			132	4
			134	1
			135	2
			136	3
			137	1
			138	6
			139	2
			140	3
			141	2
			142	1
			143	1
			144	3
			145	1
			146	1
			147	3
			148	3
			149	1
			150	1
			152	1
			153	2
			155	1
			156	1
			157	1
			159	3
			160	1
			166	2
			168	4
			169	3
			173	1
			174	2
			175	1
			176	1
			178	1
			180	1
			181	1
			182	4
			183	2
			185	1
			191	1
			192	1
			195	1
			196	4
			201	1
			202	1
			210	2
			211	2
			214	1
			218	1
			229	1
			232	1
			237	1
			240	1
			243	1
			254	1
			256	1
			259	1
			264	1
			267	1
			268	1
			281	1
			282	1
			284	2
			310	1
			316	1
			324	1
			333	1
			347	1
			348	1
			354	1
			395	1
			420	1
			446	1
			487	1
			489	1
			530	1
			574	1
			915	1

## Sheet: Fig2cd
Delta m/z	Number of suspects
-99.064	54
-98.984	25
-98.197	13
-98.108	201
-98.074	35
-98.037	26
-97.968	85
-97.053	12
-96.13	28
-96.093	177
-96.058	32
-94.152	29
-94.114	39
-94.078	22
-94.042	51
-94.005	33
-92.988	18
-92.157	20
-92.098	25
-92.062	17
-92.048	64
-92.028	97
-91.047	20
-91.037	86
-91.009	28
-90.048	101
-90.031	69
-88.088	15
-88.053	488
-88.016	40
-86.148	17
-86.109	90
-86.073	44
-86.037	135
-86	66
-85.042	23
-84.129	61
-84.094	930
-84.058	59
-83.109	23
-83.074	25
-83.025	36
-82.152	28
-82.115	54
-82.095	28
-82.078	543
-82.058	19
-82.042	56
-82.005	33
-81.071	44
-80.117	32
-80.098	34
-80.062	130
-79.992	20
-79.967	117
-79.957	121
-78.992	33
-78.1	29
-78.083	26
-78.047	72
-78.031	38
-78.011	92
-77.05	27
-76.085	14
-76.052	120
-76.031	234
-76.018	58
-75.033	18
-75.02	74
-74.073	85
-74.037	432
-74.02	398
-74.012	246
-73.09	62
-73.041	14
-72.999	25
-72.131	18
-72.093	41
-72.057	63
-72.022	237
-71.985	29
-71.06	16
-71.037	23
-71.023	131
-70.992	17
-70.203	18
-70.114	45
-70.078	452
-70.042	94
-69.798	12
-69.094	21
-69.047	13
-68.135	67
-68.099	70
-68.062	263
-68.026	101
-67.998	70
-67.985	927
-67.973	266
-67.08	33
-66.171	15
-66.084	54
-66.046	84
-66.011	43
-65.938	15
-64.068	54
-64.031	35
-64.016	33
-63.995	104
-63.962	43
-63.012	35
-62.932	50
-62.052	20
-62.036	19
-62.015	105
-62.001	32
-61.956	15
-61.944	25
-60.093	32
-60.058	183
-60.036	29
-60.021	346
-60.004	58
-59.037	21
-59.025	39
-58.078	168
-58.042	510
-58.006	511
-57.988	38
-57.095	38
-57.022	84
-57.01	193
-56.099	104
-56.062	5170
-56.027	378
-55.99	30
-55.078	162
-54.995	59
-54.12	28
-54.084	83
-54.047	1261
-54.034	84
-54.011	79
-53.049	79
-53.016	21
-52.942	47
-52.104	48
-52.068	94
-52.03	442
-51.995	45
-50.089	26
-50.053	34
-50.036	34
-50.015	362
-50.003	54
-49.982	819
-49.086	13
-49.005	21
-48.035	19
-48.021	92
-48	506
-47.987	231
-46.988	25
-46.042	434
-46.021	50
-46.005	615
-45.988	105
-45.973	112
-45.057	110
-45.011	26
-44.18	42
-44.138	16
-44.099	46
-44.062	154
-44.026	1700
-44.016	82
-43.99	357
-43.042	26
-43.031	27
-43.006	29
-42.995	55
-42.959	14
-42.121	39
-42.1	20
-42.084	147
-42.064	63
-42.047	2820
-42.037	94
-42.021	60
-42.01	862
-41.975	44
-41.063	58
-41.043	35
-41.027	69
-41.015	82
-40.105	65
-40.067	192
-40.051	110
-40.032	1292
-40.009	67
-39.994	323
-39.084	51
-39.036	38
-39.012	53
-39	40
-38.126	17
-38.088	50
-38.053	217
-38.032	39
-38.015	405
-37.979	59
-36.094	28
-36.072	42
-36.037	81
-36.021	857
-36.014	57
-36	86
-35.977	38
-35.966	133
-35.037	529
-35.005	12
-34.042	51
-34.021	52
-34.004	257
-33.984	1295
-33.967	95
-33.058	77
-33.023	19
-33.01	23
-32.062	86
-32.026	489
-32.018	62
-31.991	1307
-31.972	53
-31.042	84
-30.994	306
-30.954	54
-30.085	69
-30.057	55
-30.047	907
-30.025	66
-30.01	2961
-29.994	114
-29.975	410
-29.056	39
-29.028	56
-29.015	138
-28.979	132
-28.106	85
-28.089	39
-28.068	342
-28.056	83
-28.043	228
-28.031	22503
-28.015	191
-27.995	712
-27.985	50
-27.961	64
-27.084	69
-27.047	90
-27.029	113
-27	269
-26.963	69
-26.089	121
-26.063	149
-26.052	345
-26.032	134
-26.015	5657
-26.001	152
-25.979	176
-25.067	23
-25.031	24
-25.017	45
-24.984	71
-24.074	78
-24.059	40
-24.037	255
-24.021	37
-24.01	78
-23.999	2212
-23.969	67
-23.037	40
-23.015	82
-22.059	48
-22.04	36
-22.022	64
-22.003	47
-21.984	582
-21.95	46
-20.953	29
-20.026	232
-20.006	66
-19.991	15
-19.969	199
-19.043	24
-18.958	61
-18.047	115
-18.026	143
-18.011	12257
-17.997	155
-17.974	154
-17.956	131
-17.095	62
-17.038	69
-17.026	1771
-17.009	157
-16.978	81
-16.941	19
-16.925	19
-16.106	45
-16.092	35
-16.083	25
-16.068	102
-16.049	34
-16.031	1843
-16.015	127
-15.995	8318
-15.983	253
-15.96	154
-15.279	22
-15.041	40
-15.026	47
-15.011	88
-14.999	272
-14.963	24
-14.09	88
-14.071	68
-14.052	489
-14.029	250
-14.016	15396
-14.007	826
-13.981	2815
-13.965	85
-13.942	41
-13.907	14
-13.061	44
-13.048	27
-13.032	46
-13.014	162
-12.985	147
-12.948	14
-12.112	31
-12.073	203
-12.036	679
-12.018	73
-12	2164
-11.976	48
-11.964	682
-11.004	126
-10.969	31
-10.129	69
-10.095	35
-10.057	145
-10.021	768
-10.009	50
-9.984	279
-9.975	45
-9.949	33
-9.12	10
-9.026	16
-8.061	42
-8.042	36
-8.005	128
-7.991	26
-7.968	56
-7.935	27
-7.49	10
-7.008	63
-6.994	29
-6.973	17
-6.08	51
-6.046	195
-6.012	42
-5.989	47
-5.974	67
-4.99	21
-4.979	21
-4.955	85
-4.108	40
-4.068	48
-4.048	101
-4.031	2406
-4.024	180
-4.011	74
-3.995	428
-3.976	86
-3.959	103
-3.943	52
-3.439	27
-3.156	104
-3.095	31
-3.082	55
-3.063	45
-3.048	57
-3.029	100
-3.018	95
-3.007	720
-2.993	72
-2.977	89
-2.964	153
-2.953	48
-2.943	81
-2.932	108
-2.918	62
-2.898	20
-2.871	29
-2.579	48
-2.507	59
-2.18	33
-2.161	26
-2.126	48
-2.108	46
-2.091	173
-2.07	114
-2.052	627
-2.032	583
-2.016	30124
-2.007	1419
-1.98	880
-1.959	196
-1.942	169
-1.925	94
-1.886	31
-1.877	18
-1.866	48
-1.847	97
-1.808	47
-1.539	16
-1.237	79
-1.092	63
-1.068	65
-1.053	70
-1.036	147
-1.023	99
-1.011	260
-0.999	323
-0.984	954
-0.975	140
-0.963	106
-0.947	261
-0.928	98
-0.912	17
-0.902	44
-0.889	49
0.848	38
0.861	36
0.886	50
0.9	34
0.919	120
0.932	110
0.948	261
0.964	231
0.984	572
1.003	1617
1.015	196
1.031	410
1.041	145
1.053	115
1.068	120
1.084	70
1.846	18
1.905	63
1.925	120
1.942	254
1.949	149
1.962	134
1.979	1267
1.999	626
2.016	21984
2.027	626
2.05	319
2.06	72
2.073	87
2.086	87
2.103	46
2.126	73
2.151	40
2.163	36
2.731	162
2.963	75
2.979	74
2.999	154
3.01	190
3.02	152
3.035	37
3.048	87
3.084	52
3.938	49
3.958	148
3.973	73
3.995	635
4.02	58
4.032	1044
4.04	219
4.955	91
5.029	56
5.955	51
5.974	88
5.989	74
6.011	80
6.048	110
6.08	60
7.009	37
7.044	20
7.969	56
7.99	64
8.004	70
8.063	24
9.002	20
9.948	101
9.984	339
10.008	45
10.021	587
10.056	86
11.052	22
11.49	17
11.889	23
11.926	68
11.945	51
11.964	861
11.984	48
12	2043
12.017	68
12.036	555
12.073	238
12.985	24
12.996	96
13.018	49
13.032	158
13.052	25
13.067	39
13.871	24
13.905	28
13.941	105
13.955	61
13.964	282
13.979	4025
13.988	484
14.002	405
14.016	17202
14.033	244
14.051	278
14.06	45
14.073	45
14.942	54
14.965	51
14.981	69
14.999	85
15.011	189
15.02	62
15.032	104
15.048	64
15.069	71
15.79	17
15.847	14
15.855	61
15.921	79
15.938	50
15.958	521
15.976	363
15.995	12948
16.01	220
16.031	1100
16.067	53
16.081	21
16.941	31
16.955	35
16.98	83
16.997	149
17.017	105
17.027	4428
17.044	48
17.062	57
17.099	30
17.878	16
17.937	52
17.955	224
17.973	386
17.993	88
18.01	13653
18.017	661
18.028	87
18.047	96
18.96	21
18.975	124
19.012	119
19.042	75
19.1	10
19.969	336
19.989	67
20.006	34
20.026	270
21.022	19
21.95	49
21.972	65
21.984	1191
22.002	60
22.02	53
22.039	40
23.016	86
23.036	32
23.075	17
23.927	32
23.962	97
23.99	143
24	3247
24.007	325
24.019	68
24.037	270
24.072	27
24.095	13
24.997	55
25.03	34
25.069	54
25.81	15
25.942	85
25.961	38
25.979	339
26.003	177
26.016	7188
26.03	189
26.053	300
26.089	39
26.939	18
26.969	44
27.008	57
27.02	65
27.047	162
27.084	71
27.92	70
27.938	69
27.958	228
27.978	79
27.995	1057
28.008	107
28.021	398
28.031	23295
28.04	853
28.055	121
28.068	215
28.083	52
28.978	66
28.991	51
29.015	60
29.031	156
29.049	32
29.063	104
29.1	31
29.937	34
29.974	797
29.983	45
29.996	81
30.011	3420
30.021	106
30.047	758
30.083	78
30.961	23
30.996	187
31.042	145
31.05	24
31.953	77
31.972	74
31.99	1156
32	68
32.026	932
32.037	65
32.064	80
32.084	22
32.994	70
33.022	68
33.056	28
33.963	136
33.985	982
34.005	499
34.02	81
34.039	47
35.037	1024
35.964	167
35.979	146
36	165
36.021	1078
36.034	85
36.093	13
36.985	48
37.053	33
37.904	26
37.955	41
37.978	227
38.015	470
38.051	104
39.011	55
39.958	72
39.994	798
40.016	68
40.031	1228
40.047	107
40.068	174
40.104	78
41.027	161
41.063	130
41.099	23
41.347	17
41.877	47
41.937	27
41.974	104
42.01	1507
42.021	110
42.047	4005
42.056	134
42.083	107
43.005	80
43.043	134
43.915	30
43.953	65
43.97	138
43.991	580
44.026	1962
44.062	142
45.021	18
45.029	23
45.058	995
45.969	114
45.985	430
46.005	760
46.021	63
46.042	663
46.935	12
46.99	28
47.036	44
47.074	18
47.985	193
48	709
48.019	156
48.035	27
48.058	30
49.053	35
49.982	741
50	97
50.016	631
50.036	96
50.051	39
50.976	12
51.032	18
51.972	28
51.995	92
52.017	72
52.032	873
52.051	35
52.068	58
52.082	18
53.007	17
53.048	96
53.842	11
53.973	74
53.989	45
54.01	133
54.034	68
54.047	1350
54.082	41
54.994	50
55.039	28
55.079	179
55.988	209
56.007	59
56.026	564
56.047	47
56.062	4430
56.069	333
56.097	57
57.01	37
57.022	171
57.056	55
57.093	38
57.873	22
57.969	33
57.983	61
57.995	51
58.005	558
58.042	675
58.051	45
58.078	135
59.037	74
59.074	74
59.965	43
59.984	29
60.001	50
60.021	518
60.033	65
60.057	213
60.987	107
61.053	157
61.947	166
61.977	36
62	40
62.016	101
62.037	84
62.073	22
63.069	66
63.962	92
63.981	52
63.995	99
64.015	39
64.031	147
64.066	40
65.025	29
66.01	71
66.047	125
66.083	70
67.964	15
67.979	141
67.99	785
68	322
68.011	90
68.025	154
68.063	289
68.099	65
69.058	29
69.094	52
69.969	26
70.006	136
70.042	145
70.078	458
70.114	41
71.016	37
71.037	70
71.073	39
71.983	79
72.001	217
72.021	383
72.057	98
72.092	35
73.016	17
73.089	236
73.953	22
74	67
74.017	770
74.035	791
74.073	81
75.021	29
75.032	39
75.048	22
75.069	91
75.984	21
76.016	65
76.031	281
76.052	110
77.05	69
78.01	163
78.017	128
78.032	34
78.046	119
78.067	27
78.973	16
78.982	20
79.957	625
79.964	86
79.992	100
80.026	31
80.062	264
81.972	35
82.005	56
82.042	95
82.078	758
82.091	43
83.11	80
83.984	21
84.021	82
84.058	163
84.094	1341
84.102	72
85.053	38
86	458
86.036	160
86.073	59
86.109	108
87.033	23
88.016	192
88.033	56
88.052	490
88.06	84
89.084	41
90.011	26
90.031	86
90.047	49
90.068	30
91.1	28
92.01	17
92.027	74
92.047	66
92.099	28
94.005	31
94.042	34
94.079	28
94.113	39
95.952	25
96.001	29
96.057	68
96.094	114
96.131	37
96.984	30
97.053	16
97.968	143
98.036	49
98.073	77
98.109	343
98.147	37
99.06	21
99.069	69
99.102	23

## Sheet: Fig5a
Dataset	Included during creation	Search mode	Spectrum match rate
MSV000078547	no	Default libraries	0.0766696
MSV000078548	yes	Default libraries	0.0595296
MSV000078551	yes	Default libraries	0.0291878
MSV000078552	yes	Default libraries	0.074754
MSV000078556	yes	Default libraries	0.0072126
MSV000078557	yes	Default libraries	0.0538646
MSV000078561	yes	Default libraries	0.00625252
MSV000078565	yes	Default libraries	0.00810536
MSV000078566	yes	Default libraries	0.00411764
MSV000078567	yes	Default libraries	0.00739079
MSV000078568	no	Default libraries	0.00129283
MSV000078570	yes	Default libraries	0.0368258
MSV000078577	yes	Default libraries	0.019342
MSV000078581	yes	Default libraries	0.0482709
MSV000078583	yes	Default libraries	0.037234
MSV000078584	yes	Default libraries	0.000824819
MSV000078586	yes	Default libraries	0.0377687
MSV000078589	yes	Default libraries	0.0377687
MSV000078590	yes	Default libraries	0.469451
MSV000078592	yes	Default libraries	0.0614899
MSV000078593	yes	Default libraries	0.00487686
MSV000078594	yes	Default libraries	1
MSV000078595	yes	Default libraries	1
MSV000078596	yes	Default libraries	0.0613443
MSV000078597	yes	Default libraries	0.0112343
MSV000078598	yes	Default libraries	0.0036773
MSV000078601	yes	Default libraries	0.0202341
MSV000078602	yes	Default libraries	0.0178819
MSV000078603	yes	Default libraries	0.030335
MSV000078604	yes	Default libraries	0.00569877
MSV000078606	yes	Default libraries	0.00974235
MSV000078607	yes	Default libraries	0.0482518
MSV000078608	yes	Default libraries	0.000818121
MSV000078611	yes	Default libraries	0.00926635
MSV000078612	yes	Default libraries	0.00213561
MSV000078617	yes	Default libraries	0.128024
MSV000078618	yes	Default libraries	0.0508701
MSV000078620	yes	Default libraries	0.0758847
MSV000078621	yes	Default libraries	0.035317
MSV000078622	yes	Default libraries	0.00282087
MSV000078623	yes	Default libraries	0.0423007
MSV000078625	yes	Default libraries	0.00611942
MSV000078628	yes	Default libraries	0.0246402
MSV000078634	yes	Default libraries	0.00268183
MSV000078635	yes	Default libraries	0.0426112
MSV000078636	yes	Default libraries	0.111616
MSV000078637	yes	Default libraries	0.469676
MSV000078638	yes	Default libraries	0.0588346
MSV000078641	yes	Default libraries	0.0386417
MSV000078642	yes	Default libraries	0.105769
MSV000078645	yes	Default libraries	0.338976
MSV000078646	yes	Default libraries	0.00108489
MSV000078649	yes	Default libraries	0.00320551
MSV000078651	yes	Default libraries	0.047409
MSV000078653	yes	Default libraries	0.020992
MSV000078654	yes	Default libraries	0.0650794
MSV000078655	yes	Default libraries	0.0413165
MSV000078656	yes	Default libraries	0.0412299
MSV000078657	yes	Default libraries	0.0413165
MSV000078661	yes	Default libraries	0.0102564
MSV000078664	yes	Default libraries	0.0357143
MSV000078665	yes	Default libraries	0.0594059
MSV000078666	yes	Default libraries	0.00492296
MSV000078668	yes	Default libraries	0.0680083
MSV000078669	yes	Default libraries	0.0794162
MSV000078670	yes	Default libraries	0.0672164
MSV000078671	yes	Default libraries	0.0233281
MSV000078672	yes	Default libraries	0.0413393
MSV000078674	yes	Default libraries	0.0637931
MSV000078675	yes	Default libraries	0.0275835
MSV000078676	yes	Default libraries	0.017657
MSV000078677	yes	Default libraries	0.0557464
MSV000078678	yes	Default libraries	0.0435981
MSV000078679	yes	Default libraries	0.0638286
MSV000078680	yes	Default libraries	0.0292616
MSV000078681	yes	Default libraries	0.0211445
MSV000078682	yes	Default libraries	0.0695748
MSV000078683	yes	Default libraries	0.00228672
MSV000078685	yes	Default libraries	0.0315399
MSV000078686	yes	Default libraries	0.0336879
MSV000078688	yes	Default libraries	0.0549471
MSV000078694	yes	Default libraries	0.00429185
MSV000078695	yes	Default libraries	0.012685
MSV000078696	yes	Default libraries	0.00431965
MSV000078697	yes	Default libraries	0.00431034
MSV000078698	yes	Default libraries	0.00845666
MSV000078699	yes	Default libraries	0.0150215
MSV000078700	yes	Default libraries	0
MSV000078702	yes	Default libraries	0.00735294
MSV000078703	yes	Default libraries	0.00215983
MSV000078704	yes	Default libraries	0.0130739
MSV000078705	yes	Default libraries	0.00425532
MSV000078706	yes	Default libraries	0.00823529
MSV000078708	yes	Default libraries	0.0102011
MSV000078709	yes	Default libraries	0.0658915
MSV000078710	yes	Default libraries	0.00959727
MSV000078711	yes	Default libraries	0.00664029
MSV000078712	yes	Default libraries	0.0501812
MSV000078713	yes	Default libraries	0.0516014
MSV000078714	yes	Default libraries	0.041319
MSV000078715	yes	Default libraries	0.0493082
MSV000078716	yes	Default libraries	0.0311532
MSV000078717	yes	Default libraries	0.000594631
MSV000078719	yes	Default libraries	0.0284831
MSV000078726	yes	Default libraries	0.0194027
MSV000078727	yes	Default libraries	0.0596491
MSV000078738	yes	Default libraries	0.009998
MSV000078744	yes	Default libraries	0.00449633
MSV000078768	yes	Default libraries	0.0774247
MSV000078769	yes	Default libraries	0.0594342
MSV000078770	yes	Default libraries	0.0669122
MSV000078776	yes	Default libraries	0.126371
MSV000078780	yes	Default libraries	0.239226
MSV000078781	yes	Default libraries	0.192935
MSV000078784	yes	Default libraries	0.00363894
MSV000078787	yes	Default libraries	0.0549626
MSV000078789	yes	Default libraries	0.0357756
MSV000078797	yes	Default libraries	0.000445439
MSV000078801	yes	Default libraries	0.00582313
MSV000078803	yes	Default libraries	0.0324924
MSV000078805	yes	Default libraries	0.00054596
MSV000078811	yes	Default libraries	0.00205552
MSV000078812	yes	Default libraries	0.00564365
MSV000078816	yes	Default libraries	0.00352583
MSV000078817	yes	Default libraries	0.0148385
MSV000078818	yes	Default libraries	0.0173029
MSV000078830	no	Default libraries	0.0326496
MSV000078832	yes	Default libraries	0.00270449
MSV000078833	yes	Default libraries	0.0356745
MSV000078835	yes	Default libraries	0.00373813
MSV000078836	yes	Default libraries	0.00592876
MSV000078837	yes	Default libraries	0.0151356
MSV000078839	yes	Default libraries	0.0025841
MSV000078847	yes	Default libraries	0.00139644
MSV000078850	yes	Default libraries	0.00150202
MSV000078853	yes	Default libraries	0.0515548
MSV000078854	yes	Default libraries	0.0338346
MSV000078855	yes	Default libraries	0.00363636
MSV000078856	yes	Default libraries	0.0584677
MSV000078857	yes	Default libraries	0.0470852
MSV000078859	yes	Default libraries	0.0617155
MSV000078860	yes	Default libraries	0.0691676
MSV000078870	yes	Default libraries	0.000497018
MSV000078879	yes	Default libraries	0.0310192
MSV000078880	yes	Default libraries	0.0202922
MSV000078881	yes	Default libraries	0.103215
MSV000078889	yes	Default libraries	0.0436829
MSV000078891	yes	Default libraries	0.0488087
MSV000078892	yes	Default libraries	0.00209312
MSV000078894	yes	Default libraries	0.00400235
MSV000078899	yes	Default libraries	0.0198561
MSV000078900	yes	Default libraries	0.0983712
MSV000078903	yes	Default libraries	0.0771457
MSV000078917	yes	Default libraries	0.0869615
MSV000078920	yes	Default libraries	0.00212321
MSV000078922	yes	Default libraries	0.00335737
MSV000078923	yes	Default libraries	0.0448685
MSV000078924	yes	Default libraries	0.0123626
MSV000078925	yes	Default libraries	0.0475537
MSV000078929	yes	Default libraries	0.0226952
MSV000078931	yes	Default libraries	0.000909956
MSV000078932	yes	Default libraries	0.00119303
MSV000078934	yes	Default libraries	0.00192313
MSV000078935	yes	Default libraries	0.0693201
MSV000078936	yes	Default libraries	0.0146622
MSV000078937	yes	Default libraries	0.009487
MSV000078938	yes	Default libraries	0.0114488
MSV000078941	yes	Default libraries	0.0213684
MSV000078947	yes	Default libraries	0.0807245
MSV000078948	yes	Default libraries	0.00316589
MSV000078960	yes	Default libraries	0.0148521
MSV000078964	yes	Default libraries	0.104592
MSV000078982	yes	Default libraries	0.461039
MSV000078990	yes	Default libraries	0.0967824
MSV000078992	yes	Default libraries	0.0119207
MSV000078993	yes	Default libraries	0.0030988
MSV000079015	yes	Default libraries	0.00863259
MSV000079029	yes	Default libraries	0.00291684
MSV000079034	yes	Default libraries	0.117281
MSV000079040	yes	Default libraries	0.0196622
MSV000079044	yes	Default libraries	0.00855602
MSV000079048	yes	Default libraries	0.0126076
MSV000079050	yes	Default libraries	0.00683616
MSV000079052	yes	Default libraries	0.00520406
MSV000079054	yes	Default libraries	0.00729565
MSV000079069	yes	Default libraries	0.1109
MSV000079091	yes	Default libraries	0.00332909
MSV000079098	yes	Default libraries	0.00462301
MSV000079099	yes	Default libraries	0.00924608
MSV000079104	yes	Default libraries	0.0113411
MSV000079105	yes	Default libraries	0.0053574
MSV000079113	yes	Default libraries	0.00514139
MSV000079115	yes	Default libraries	0.00272763
MSV000079119	yes	Default libraries	0.0519591
MSV000079120	yes	Default libraries	0.0401515
MSV000079122	yes	Default libraries	0.0401515
MSV000079124	yes	Default libraries	0.0401515
MSV000079130	yes	Default libraries	0.00566262
MSV000079134	yes	Default libraries	0.0062384
MSV000079139	yes	Default libraries	0.0246817
MSV000079140	yes	Default libraries	0.00844256
MSV000079146	yes	Default libraries	0.00422674
MSV000079150	yes	Default libraries	0.0712588
MSV000079151	yes	Default libraries	0.00425759
MSV000079158	yes	Default libraries	0.00461335
MSV000079180	yes	Default libraries	0.0171383
MSV000079181	yes	Default libraries	0.00677633
MSV000079204	yes	Default libraries	0.0256049
MSV000079243	yes	Default libraries	0.0164561
MSV000079274	yes	Default libraries	0.00792614
MSV000079279	yes	Default libraries	0.00663023
MSV000079284	yes	Default libraries	0.00193783
MSV000079312	yes	Default libraries	0.00180143
MSV000079320	yes	Default libraries	0.00957677
MSV000079329	yes	Default libraries	0.016574
MSV000079339	yes	Default libraries	0.00281194
MSV000079341	yes	Default libraries	0.0119094
MSV000079344	yes	Default libraries	0.0107518
MSV000079356	yes	Default libraries	0.00443081
MSV000079375	yes	Default libraries	0.0119138
MSV000079389	yes	Default libraries	0.0122331
MSV000079398	yes	Default libraries	0.0482933
MSV000079403	yes	Default libraries	0.0143825
MSV000079416	yes	Default libraries	0.0450716
MSV000079421	yes	Default libraries	0.00319037
MSV000079432	yes	Default libraries	0.0885985
MSV000079443	yes	Default libraries	0.0178853
MSV000079444	yes	Default libraries	0.0202162
MSV000079446	yes	Default libraries	0.074669
MSV000079447	yes	Default libraries	0.0141943
MSV000079450	yes	Default libraries	0.0415956
MSV000079465	yes	Default libraries	0.0680613
MSV000079467	yes	Default libraries	0.015151
MSV000079471	yes	Default libraries	0.0287869
MSV000079473	yes	Default libraries	0.0305344
MSV000079474	yes	Default libraries	0.0339623
MSV000079475	yes	Default libraries	0.0338579
MSV000079476	yes	Default libraries	0.0314033
MSV000079477	yes	Default libraries	0.04
MSV000079478	yes	Default libraries	0.0154533
MSV000079479	yes	Default libraries	0.0409068
MSV000079481	yes	Default libraries	0.237169
MSV000079484	yes	Default libraries	0.00176308
MSV000079485	yes	Default libraries	0.0229882
MSV000079494	yes	Default libraries	0.00141643
MSV000079497	yes	Default libraries	0.000641026
MSV000079502	yes	Default libraries	0.0403438
MSV000079503	yes	Default libraries	0.0362751
MSV000079516	yes	Default libraries	0.07666
MSV000079517	yes	Default libraries	0.0607095
MSV000079518	yes	Default libraries	0.0573431
MSV000079519	yes	Default libraries	0.0808275
MSV000079520	yes	Default libraries	0.0529099
MSV000079521	yes	Default libraries	0.0541769
MSV000079523	yes	Default libraries	0.0082053
MSV000079531	yes	Default libraries	0.00522378
MSV000079542	yes	Default libraries	0.174485
MSV000079558	yes	Default libraries	0.00652255
MSV000079568	yes	Default libraries	0.0345253
MSV000079575	yes	Default libraries	0.00147823
MSV000079581	yes	Default libraries	0.0118838
MSV000079598	yes	Default libraries	0.0611053
MSV000079601	yes	Default libraries	0.0261004
MSV000079615	yes	Default libraries	0.163303
MSV000079618	yes	Default libraries	0.636364
MSV000079619	yes	Default libraries	0.0324924
MSV000079620	yes	Default libraries	0.0027068
MSV000079621	yes	Default libraries	0.0372552
MSV000079627	yes	Default libraries	0.00449438
MSV000079628	yes	Default libraries	0.0551765
MSV000079633	yes	Default libraries	0.00844704
MSV000079651	yes	Default libraries	0.0652289
MSV000079652	yes	Default libraries	0.0280652
MSV000079677	yes	Default libraries	0.0294376
MSV000079679	yes	Default libraries	0.034179
MSV000079680	yes	Default libraries	0.0133967
MSV000079697	yes	Default libraries	0.0525483
MSV000079706	yes	Default libraries	0.0451839
MSV000079707	yes	Default libraries	0.0535523
MSV000079709	yes	Default libraries	0.0477833
MSV000079710	yes	Default libraries	0.055574
MSV000079712	yes	Default libraries	0.0647303
MSV000079714	yes	Default libraries	0.0550217
MSV000079717	yes	Default libraries	0.0541279
MSV000079718	yes	Default libraries	0.0546369
MSV000079719	yes	Default libraries	0.0610337
MSV000079720	yes	Default libraries	0.0461495
MSV000079772	yes	Default libraries	0.0720983
MSV000079773	yes	Default libraries	0.0530921
MSV000079777	yes	Default libraries	0.0237175
MSV000079778	yes	Default libraries	0.012232
MSV000079787	yes	Default libraries	0.0524167
MSV000079788	yes	Default libraries	0.0458624
MSV000079808	yes	Default libraries	0.0460715
MSV000079813	yes	Default libraries	0.0790968
MSV000079819	yes	Default libraries	0.0638721
MSV000079820	yes	Default libraries	0.0410084
MSV000079825	yes	Default libraries	0.00859424
MSV000079838	yes	Default libraries	0.00975071
MSV000079839	yes	Default libraries	0.00599816
MSV000079856	yes	Default libraries	0.0189222
MSV000079888	yes	Default libraries	0.0706641
MSV000079900	yes	Default libraries	0.188224
MSV000079949	yes	Default libraries	0.00748142
MSV000080000	yes	Default libraries	0.0358015
MSV000080015	yes	Default libraries	0.0479675
MSV000080016	yes	Default libraries	0.0966388
MSV000080030	yes	Default libraries	0.00629657
MSV000080031	yes	Default libraries	0.00712741
MSV000080045	yes	Default libraries	0.00326264
MSV000080050	yes	Default libraries	0.0222305
MSV000080055	yes	Default libraries	0.017149
MSV000080071	yes	Default libraries	0.00696371
MSV000080074	yes	Default libraries	0.0119984
MSV000080102	yes	Default libraries	0.0163232
MSV000080113	yes	Default libraries	0.000195765
MSV000080115	yes	Default libraries	0.000790414
MSV000080116	yes	Default libraries	0.024541
MSV000080117	yes	Default libraries	0.0084297
MSV000080141	yes	Default libraries	0.00434323
MSV000080142	yes	Default libraries	0.277581
MSV000080167	yes	Default libraries	0.0254498
MSV000080176	yes	Default libraries	0.0790824
MSV000080177	yes	Default libraries	0.0611482
MSV000080178	yes	Default libraries	0.0426935
MSV000080179	yes	Default libraries	0.029016
MSV000080180	yes	Default libraries	0.183709
MSV000080181	yes	Default libraries	0.127038
MSV000080182	yes	Default libraries	0.143699
MSV000080183	yes	Default libraries	0.11005
MSV000080186	yes	Default libraries	0.0299293
MSV000080187	yes	Default libraries	0.0285318
MSV000080188	yes	Default libraries	0.0968194
MSV000080214	yes	Default libraries	0.0394764
MSV000080239	yes	Default libraries	0.0939264
MSV000080240	yes	Default libraries	0.036615
MSV000080241	yes	Default libraries	0.0055993
MSV000080242	yes	Default libraries	0.00754173
MSV000080243	yes	Default libraries	0.0028555
MSV000080251	yes	Default libraries	0.00863375
MSV000080284	yes	Default libraries	0.0154303
MSV000080285	yes	Default libraries	0.0197685
MSV000080286	yes	Default libraries	0.0097242
MSV000080287	yes	Default libraries	0.0106544
MSV000080288	yes	Default libraries	0.0102237
MSV000080289	yes	Default libraries	0.0104734
MSV000080290	yes	Default libraries	0.00956938
MSV000080291	yes	Default libraries	0.0141034
MSV000080292	yes	Default libraries	0.0162752
MSV000080299	yes	Default libraries	0.0706715
MSV000080335	yes	Default libraries	0.143916
MSV000080337	yes	Default libraries	0.0111579
MSV000080377	yes	Default libraries	0.0183713
MSV000080397	yes	Default libraries	0.0200909
MSV000080427	yes	Default libraries	0.0741665
MSV000080442	yes	Default libraries	0.0110909
MSV000080443	yes	Default libraries	0.0122387
MSV000080444	yes	Default libraries	0.0119284
MSV000080450	yes	Default libraries	0.20397
MSV000080464	yes	Default libraries	0.00202788
MSV000080469	yes	Default libraries	0.0629228
MSV000080473	yes	Default libraries	0.0035533
MSV000080490	yes	Default libraries	0.108252
MSV000080492	yes	Default libraries	0.0553949
MSV000080500	yes	Default libraries	0.030827
MSV000080501	yes	Default libraries	0.134002
MSV000080502	yes	Default libraries	0.0417319
MSV000080507	yes	Default libraries	0.0590582
MSV000080518	yes	Default libraries	0.036179
MSV000080533	yes	Default libraries	0.0664073
MSV000080540	yes	Default libraries	0.0553043
MSV000080553	yes	Default libraries	0.0159282
MSV000080554	yes	Default libraries	0.0881595
MSV000080555	yes	Default libraries	0.0119151
MSV000080556	yes	Default libraries	0.00202609
MSV000080557	yes	Default libraries	0.000128008
MSV000080558	yes	Default libraries	0.0654082
MSV000080559	yes	Default libraries	0.0595021
MSV000080574	yes	Default libraries	0.0963552
MSV000080597	yes	Default libraries	0.00184401
MSV000080604	yes	Default libraries	0.0875576
MSV000080605	yes	Default libraries	0.227881
MSV000080606	yes	Default libraries	0.0136327
MSV000080611	yes	Default libraries	0.104852
MSV000080612	yes	Default libraries	0.10034
MSV000080616	yes	Default libraries	0.0802073
MSV000080626	yes	Default libraries	0.00505051
MSV000080627	yes	Default libraries	0.161001
MSV000080628	yes	Default libraries	0.0823093
MSV000080629	yes	Default libraries	0.0986034
MSV000080630	yes	Default libraries	0.0814397
MSV000080632	yes	Default libraries	0.00184401
MSV000080655	yes	Default libraries	0.0175252
MSV000080673	yes	Default libraries	0.0164934
MSV000080895	yes	Default libraries	0.0190967
MSV000080898	yes	Default libraries	0.0394649
MSV000080899	yes	Default libraries	0.0340688
MSV000080905	yes	Default libraries	0.07202
MSV000080912	yes	Default libraries	0.0915468
MSV000080918	yes	Default libraries	0.0654082
MSV000080922	no	Default libraries	0.00827272
MSV000080929	yes	Default libraries	0.106197
MSV000080933	yes	Default libraries	0.164339
MSV000080960	yes	Default libraries	0.0394726
MSV000080961	yes	Default libraries	0.0932234
MSV000080965	yes	Default libraries	0.000291545
MSV000080970	yes	Default libraries	5.0848e-05
MSV000080974	yes	Default libraries	0.0114113
MSV000080976	yes	Default libraries	0.0478327
MSV000081004	yes	Default libraries	0.107298
MSV000081005	yes	Default libraries	0.0190358
MSV000081008	yes	Default libraries	0.0182421
MSV000081022	yes	Default libraries	0.0203922
MSV000081030	yes	Default libraries	0.0586739
MSV000081039	yes	Default libraries	0.0219869
MSV000081040	yes	Default libraries	0.00753115
MSV000081045	yes	Default libraries	0.151896
MSV000081048	yes	Default libraries	0.159077
MSV000081049	yes	Default libraries	0.160238
MSV000081050	yes	Default libraries	0.15977
MSV000081063	no	Default libraries	0.07413
MSV000081064	yes	Default libraries	0.0474145
MSV000081065	yes	Default libraries	0.0501771
MSV000081067	yes	Default libraries	0.0709104
MSV000081068	yes	Default libraries	0.0788733
MSV000081077	yes	Default libraries	0.0392395
MSV000081080	yes	Default libraries	0.0248996
MSV000081082	yes	Default libraries	0.016664
MSV000081083	yes	Default libraries	0.098174
MSV000081097	yes	Default libraries	0.104661
MSV000081098	yes	Default libraries	0.0194841
MSV000081099	yes	Default libraries	0.102928
MSV000081107	yes	Default libraries	0.0149138
MSV000081108	yes	Default libraries	0.107619
MSV000081113	yes	Default libraries	0.170653
MSV000081116	yes	Default libraries	0.119754
MSV000081118	yes	Default libraries	0.007878
MSV000081119	yes	Default libraries	0.007878
MSV000081120	yes	Default libraries	0.0131006
MSV000081123	yes	Default libraries	0.11624
MSV000081131	yes	Default libraries	0.0222222
MSV000081151	yes	Default libraries	0.0861453
MSV000081152	yes	Default libraries	0.0296893
MSV000081158	yes	Default libraries	0.00549273
MSV000081160	yes	Default libraries	0.179526
MSV000081163	yes	Default libraries	0.0165584
MSV000081171	yes	Default libraries	0.0187193
MSV000081176	yes	Default libraries	0.0860831
MSV000081186	yes	Default libraries	0.048994
MSV000081208	yes	Default libraries	0.0498109
MSV000081215	yes	Default libraries	0.00611257
MSV000081284	yes	Default libraries	0.0705822
MSV000081287	yes	Default libraries	0.0437672
MSV000081288	yes	Default libraries	0.00612446
MSV000081289	yes	Default libraries	0.0100065
MSV000081290	yes	Default libraries	0.00666346
MSV000081318	yes	Default libraries	0.0615684
MSV000081326	yes	Default libraries	0.158801
MSV000081343	yes	Default libraries	0.0944499
MSV000081344	yes	Default libraries	0.0332912
MSV000081346	yes	Default libraries	0.0229429
MSV000081347	yes	Default libraries	0.049135
MSV000081350	yes	Default libraries	0.024556
MSV000081351	yes	Default libraries	0.0399798
MSV000081354	yes	Default libraries	0.0714224
MSV000081357	yes	Default libraries	0.0172929
MSV000081364	yes	Default libraries	0.102137
MSV000081379	yes	Default libraries	0.0052507
MSV000081381	yes	Default libraries	0.00283875
MSV000081432	yes	Default libraries	0.0128307
MSV000081451	yes	Default libraries	0.0570167
MSV000081456	yes	Default libraries	0.0554461
MSV000081463	yes	Default libraries	0.0835624
MSV000081464	yes	Default libraries	0.0920774
MSV000081468	yes	Default libraries	0.00203748
MSV000081470	yes	Default libraries	0.0823121
MSV000081475	yes	Default libraries	0.0219168
MSV000081477	yes	Default libraries	0.0372138
MSV000081482	yes	Default libraries	0.112232
MSV000081486	yes	Default libraries	0.0220617
MSV000081487	yes	Default libraries	0.0666567
MSV000081492	yes	Default libraries	0.0614112
MSV000081501	yes	Default libraries	0.0151912
MSV000081502	yes	Default libraries	0.0362154
MSV000081504	yes	Default libraries	0.0790774
MSV000081508	yes	Default libraries	0.00732929
MSV000081513	yes	Default libraries	0.0148607
MSV000081515	yes	Default libraries	0.0276815
MSV000081516	yes	Default libraries	0.0247025
MSV000081524	yes	Default libraries	0.0126328
MSV000081530	yes	Default libraries	0.0122269
MSV000081542	yes	Default libraries	0.0221294
MSV000081544	yes	Default libraries	0.0793484
MSV000081548	yes	Default libraries	0.0104599
MSV000081555	yes	Default libraries	0.00591815
MSV000081571	yes	Default libraries	0.0477906
MSV000081575	yes	Default libraries	0.0999192
MSV000081580	yes	Default libraries	0.00539323
MSV000081581	yes	Default libraries	0.00366767
MSV000081582	yes	Default libraries	0.00483095
MSV000081583	yes	Default libraries	0.00146465
MSV000081637	yes	Default libraries	0.013196
MSV000081655	yes	Default libraries	0.038073
MSV000081657	yes	Default libraries	0.0175113
MSV000081659	yes	Default libraries	0.0806446
MSV000081664	yes	Default libraries	0.15107
MSV000081665	yes	Default libraries	0.0205745
MSV000081666	yes	Default libraries	0.0236088
MSV000081669	yes	Default libraries	0.0383232
MSV000081670	yes	Default libraries	0.0445762
MSV000081671	yes	Default libraries	0.00878092
MSV000081673	yes	Default libraries	0.0897051
MSV000081675	yes	Default libraries	0.0693479
MSV000081676	yes	Default libraries	0.0474405
MSV000081679	yes	Default libraries	0.0130885
MSV000081681	yes	Default libraries	0.0617956
MSV000081682	yes	Default libraries	0.0665636
MSV000081683	yes	Default libraries	0.0665314
MSV000081694	yes	Default libraries	0.0111325
MSV000081731	yes	Default libraries	0.0466326
MSV000081741	yes	Default libraries	0.106983
MSV000081748	yes	Default libraries	0.0688277
MSV000081749	yes	Default libraries	0.0247664
MSV000081750	yes	Default libraries	0.0517446
MSV000081751	yes	Default libraries	0.0391968
MSV000081752	yes	Default libraries	0.0584224
MSV000081753	yes	Default libraries	0.0393324
MSV000081777	yes	Default libraries	0.0231176
MSV000081778	yes	Default libraries	0.0378338
MSV000081780	yes	Default libraries	0.0291574
MSV000081804	yes	Default libraries	0.0414878
MSV000081807	yes	Default libraries	0.0903226
MSV000081808	yes	Default libraries	0.0250122
MSV000081810	yes	Default libraries	0.0346874
MSV000081816	yes	Default libraries	0.0113136
MSV000081832	yes	Default libraries	0.0120935
MSV000081834	yes	Default libraries	0.0431484
MSV000081853	yes	Default libraries	0.0536136
MSV000081877	yes	Default libraries	0.135233
MSV000081878	yes	Default libraries	0.0554538
MSV000081879	yes	Default libraries	0.0723714
MSV000081880	yes	Default libraries	0.155566
MSV000081892	yes	Default libraries	0.194052
MSV000081893	yes	Default libraries	0.0835588
MSV000081894	yes	Default libraries	0.119437
MSV000081908	yes	Default libraries	0.00240917
MSV000081911	yes	Default libraries	0.102329
MSV000081936	yes	Default libraries	0.0628898
MSV000081946	no	Default libraries	0.000448833
MSV000081949	yes	Default libraries	0.0458668
MSV000081950	yes	Default libraries	0.0261586
MSV000081952	yes	Default libraries	0.0413952
MSV000081955	yes	Default libraries	0.0992428
MSV000081957	yes	Default libraries	0.023945
MSV000081960	yes	Default libraries	0.000457666
MSV000081981	no	Default libraries	0.0184227
MSV000081999	yes	Default libraries	0.0604447
MSV000082000	yes	Default libraries	0.0619513
MSV000082005	yes	Default libraries	0.0677456
MSV000082045	yes	Default libraries	0.0252634
MSV000082048	yes	Default libraries	0.0593664
MSV000082049	yes	Default libraries	0.0724348
MSV000082062	yes	Default libraries	0.0423361
MSV000082068	yes	Default libraries	0.0384299
MSV000082069	yes	Default libraries	0.0891828
MSV000082071	yes	Default libraries	0.0267394
MSV000082072	yes	Default libraries	0.0457001
MSV000082073	yes	Default libraries	0.0363077
MSV000082074	yes	Default libraries	0.0538437
MSV000082081	yes	Default libraries	0.0355541
MSV000082082	yes	Default libraries	0.0417179
MSV000082083	yes	Default libraries	0.0336067
MSV000082084	yes	Default libraries	0.049247
MSV000082085	yes	Default libraries	0.0554599
MSV000082086	yes	Default libraries	0.0462825
MSV000082128	yes	Default libraries	0.0130282
MSV000082156	yes	Default libraries	0.0444469
MSV000082157	yes	Default libraries	0.0502992
MSV000082171	yes	Default libraries	0.00642674
MSV000082173	yes	Default libraries	0.00642674
MSV000082178	yes	Default libraries	0.0367967
MSV000082220	yes	Default libraries	0.0294551
MSV000082221	yes	Default libraries	0.0204637
MSV000082223	yes	Default libraries	0.0769928
MSV000082261	yes	Default libraries	0.034626
MSV000082262	yes	Default libraries	0.0174877
MSV000082277	yes	Default libraries	0.145238
MSV000082285	yes	Default libraries	0.0243088
MSV000082294	yes	Default libraries	0.0150369
MSV000082295	yes	Default libraries	0.0150369
MSV000082312	yes	Default libraries	0.0446288
MSV000082321	yes	Default libraries	0.0307036
MSV000082322	yes	Default libraries	0.0685347
MSV000082323	yes	Default libraries	0.0777372
MSV000082324	yes	Default libraries	0.0763944
MSV000082325	yes	Default libraries	0.0819052
MSV000082331	yes	Default libraries	0.0679679
MSV000082336	yes	Default libraries	0.126374
MSV000082354	yes	Default libraries	0.019924
MSV000082369	yes	Default libraries	0.0495154
MSV000082374	yes	Default libraries	0.0430446
MSV000082377	yes	Default libraries	0.053329
MSV000082378	yes	Default libraries	0.0792944
MSV000082379	yes	Default libraries	0.0761955
MSV000082380	yes	Default libraries	0.109791
MSV000082382	yes	Default libraries	0.0818777
MSV000082383	yes	Default libraries	0.0521741
MSV000082384	yes	Default libraries	0.0677031
MSV000082385	yes	Default libraries	0.0737863
MSV000082386	yes	Default libraries	0.0254176
MSV000082387	yes	Default libraries	0.024702
MSV000082388	yes	Default libraries	0.0267703
MSV000082391	yes	Default libraries	0.0322277
MSV000082402	yes	Default libraries	0.0761838
MSV000082423	yes	Default libraries	0.0489902
MSV000082428	yes	Default libraries	0.0549552
MSV000082431	yes	Default libraries	0.0149324
MSV000082432	yes	Default libraries	0.0168967
MSV000082433	yes	Default libraries	0.0822239
MSV000082453	yes	Default libraries	0.0353775
MSV000082463	yes	Default libraries	0.150439
MSV000082467	yes	Default libraries	0.00584063
MSV000082480	yes	Default libraries	0.128376
MSV000082481	yes	Default libraries	0.0209737
MSV000082484	yes	Default libraries	0.033009
MSV000082485	yes	Default libraries	0.106197
MSV000082488	yes	Default libraries	0.00973618
MSV000082490	yes	Default libraries	0.0141017
MSV000082493	yes	Default libraries	0.0191449
MSV000082504	yes	Default libraries	1
MSV000082522	yes	Default libraries	0.0017203
MSV000082523	yes	Default libraries	0.000308801
MSV000082524	yes	Default libraries	0
MSV000082525	yes	Default libraries	0.00168563
MSV000082526	yes	Default libraries	0.00223964
MSV000082527	yes	Default libraries	0.00107854
MSV000082528	yes	Default libraries	0.000100634
MSV000082529	yes	Default libraries	0
MSV000082530	yes	Default libraries	0.000213038
MSV000082531	yes	Default libraries	0
MSV000082532	yes	Default libraries	0
MSV000082533	yes	Default libraries	0.000585366
MSV000082534	yes	Default libraries	0.000390092
MSV000082535	yes	Default libraries	0.000745156
MSV000082536	yes	Default libraries	0.000685468
MSV000082537	yes	Default libraries	0.0021254
MSV000082538	yes	Default libraries	0.000321062
MSV000082539	yes	Default libraries	0.00169743
MSV000082540	yes	Default libraries	0.00190759
MSV000082541	yes	Default libraries	0.00255021
MSV000082542	yes	Default libraries	0.0021182
MSV000082544	yes	Default libraries	0.00137639
MSV000082545	yes	Default libraries	0.00192328
MSV000082546	yes	Default libraries	0.000855158
MSV000082547	yes	Default libraries	0.000535217
MSV000082548	yes	Default libraries	0.000428495
MSV000082549	yes	Default libraries	0.000749465
MSV000082550	yes	Default libraries	0.00235194
MSV000082551	yes	Default libraries	0.00285866
MSV000082552	yes	Default libraries	0.000213675
MSV000082553	yes	Default libraries	0.00234417
MSV000082554	yes	Default libraries	0
MSV000082555	yes	Default libraries	0.000748263
MSV000082556	yes	Default libraries	0.000747703
MSV000082557	yes	Default libraries	0.00224359
MSV000082571	no	Default libraries	0.0511579
MSV000082582	yes	Default libraries	0.0406379
MSV000082602	yes	Default libraries	0.0343853
MSV000082608	yes	Default libraries	0.0565112
MSV000082610	yes	Default libraries	0.00567411
MSV000082612	yes	Default libraries	0.183555
MSV000082613	yes	Default libraries	0.0350643
MSV000082614	yes	Default libraries	0.140331
MSV000082615	yes	Default libraries	0.0232513
MSV000082616	yes	Default libraries	0.177104
MSV000082617	yes	Default libraries	0.0303605
MSV000082618	yes	Default libraries	0.139737
MSV000082619	yes	Default libraries	0.0333599
MSV000082622	yes	Default libraries	0.0256049
MSV000082629	yes	Default libraries	0.0342066
MSV000082630	yes	Default libraries	0.0332263
MSV000082633	yes	Default libraries	0.043427
MSV000082635	yes	Default libraries	0.0278575
MSV000082636	yes	Default libraries	0.023034
MSV000082641	yes	Default libraries	0.049244
MSV000082643	yes	Default libraries	0.172877
MSV000082647	yes	Default libraries	0.0644787
MSV000082649	yes	Default libraries	0.0289879
MSV000082650	yes	Default libraries	0.046986
MSV000082661	yes	Default libraries	0.0490848
MSV000082662	yes	Default libraries	0.0743414
MSV000082664	yes	Default libraries	0.00829128
MSV000082667	yes	Default libraries	0.0949218
MSV000082674	yes	Default libraries	0.0179297
MSV000082678	yes	Default libraries	0.0361788
MSV000082680	yes	Default libraries	0.112858
MSV000082681	yes	Default libraries	0.0157173
MSV000082682	yes	Default libraries	0.020789
MSV000082683	yes	Default libraries	0.00045819
MSV000082684	yes	Default libraries	0.00040016
MSV000082685	yes	Default libraries	0.0524236
MSV000082686	yes	Default libraries	0.00119856
MSV000082687	yes	Default libraries	0.000895756
MSV000082688	yes	Default libraries	0.00102617
MSV000082689	yes	Default libraries	0.000402091
MSV000082690	yes	Default libraries	0.000483822
MSV000082691	yes	Default libraries	0.110503
MSV000082692	yes	Default libraries	0.133686
MSV000082693	yes	Default libraries	0.000210659
MSV000082694	yes	Default libraries	0.00050317
MSV000082695	yes	Default libraries	0.154019
MSV000082696	yes	Default libraries	0.000391389
MSV000082697	yes	Default libraries	0.00040036
MSV000082698	yes	Default libraries	0.000780437
MSV000082699	yes	Default libraries	0.152387
MSV000082700	yes	Default libraries	0.000512821
MSV000082701	yes	Default libraries	0.114705
MSV000082702	yes	Default libraries	0.00040282
MSV000082703	yes	Default libraries	0.000393836
MSV000082704	yes	Default libraries	0.135473
MSV000082705	yes	Default libraries	0.111708
MSV000082706	yes	Default libraries	0.143429
MSV000082707	yes	Default libraries	0.000391275
MSV000082708	yes	Default libraries	0.143468
MSV000082709	yes	Default libraries	0.136225
MSV000082710	yes	Default libraries	0.0573786
MSV000082711	yes	Default libraries	0.000426096
MSV000082712	yes	Default libraries	0.0857616
MSV000082713	yes	Default libraries	0.135218
MSV000082714	yes	Default libraries	0.148963
MSV000082715	yes	Default libraries	0.000213595
MSV000082716	yes	Default libraries	0.145148
MSV000082717	yes	Default libraries	0.0963591
MSV000082718	yes	Default libraries	0.11368
MSV000082719	yes	Default libraries	0.171014
MSV000082720	yes	Default libraries	0.0763389
MSV000082721	yes	Default libraries	0.126209
MSV000082722	yes	Default libraries	0.170122
MSV000082723	yes	Default libraries	0.13597
MSV000082724	yes	Default libraries	0.186489
MSV000082725	yes	Default libraries	0.118663
MSV000082726	yes	Default libraries	0.16729
MSV000082727	yes	Default libraries	0.15403
MSV000082728	yes	Default libraries	0.155389
MSV000082729	yes	Default libraries	0.152943
MSV000082730	yes	Default libraries	0.145211
MSV000082731	yes	Default libraries	0.149621
MSV000082732	yes	Default libraries	0.149441
MSV000082733	yes	Default libraries	0.110989
MSV000082734	yes	Default libraries	0.14124
MSV000082735	yes	Default libraries	0.151523
MSV000082736	yes	Default libraries	0.105261
MSV000082737	yes	Default libraries	0.0864709
MSV000082738	yes	Default libraries	0.132589
MSV000082739	yes	Default libraries	0.131419
MSV000082740	yes	Default libraries	0.164277
MSV000082741	yes	Default libraries	0.147017
MSV000082742	yes	Default libraries	0.152753
MSV000082743	yes	Default libraries	0.169578
MSV000082744	yes	Default libraries	0.137951
MSV000082759	yes	Default libraries	0.0307762
MSV000082761	yes	Default libraries	0.0178808
MSV000082764	yes	Default libraries	0.060865
MSV000082772	yes	Default libraries	0
MSV000082776	yes	Default libraries	0.236124
MSV000082778	yes	Default libraries	0.0689296
MSV000082782	yes	Default libraries	0.0486577
MSV000082790	yes	Default libraries	0.0221416
MSV000082791	yes	Default libraries	0.0232558
MSV000082792	yes	Default libraries	0.0677712
MSV000082794	yes	Default libraries	0.0251839
MSV000082796	yes	Default libraries	0.0186516
MSV000082802	yes	Default libraries	0.00736223
MSV000082813	yes	Default libraries	0.135331
MSV000082820	yes	Default libraries	0.0677687
MSV000082821	yes	Default libraries	0.0297501
MSV000082831	yes	Default libraries	0.00395553
MSV000082850	yes	Default libraries	0.00054077
MSV000082852	yes	Default libraries	0.00428283
MSV000082869	yes	Default libraries	0.0419327
MSV000082891	yes	Default libraries	0.0692477
MSV000082905	yes	Default libraries	0.000266099
MSV000082919	yes	Default libraries	0
MSV000082924	yes	Default libraries	0.0122232
MSV000082944	yes	Default libraries	0.001321
MSV000082945	yes	Default libraries	0.06631
MSV000082952	yes	Default libraries	0.0531995
MSV000082953	yes	Default libraries	0.06701
MSV000082960	yes	Default libraries	0.0200533
MSV000082962	yes	Default libraries	0.0123656
MSV000082963	yes	Default libraries	0.0200533
MSV000082967	yes	Default libraries	0.00639357
MSV000082969	yes	Default libraries	0.0462737
MSV000082971	yes	Default libraries	0.0205211
MSV000082972	yes	Default libraries	0.135331
MSV000082973	yes	Default libraries	0.138808
MSV000082976	yes	Default libraries	0.0594595
MSV000082978	yes	Default libraries	0.0574754
MSV000082999	yes	Default libraries	0.0450565
MSV000083004	yes	Default libraries	0.0422732
MSV000083010	yes	Default libraries	0.0538581
MSV000083011	yes	Default libraries	0
MSV000083014	yes	Default libraries	0.0150493
MSV000083015	yes	Default libraries	0.102471
MSV000083024	yes	Default libraries	0.0431853
MSV000083032	yes	Default libraries	0.112951
MSV000083036	yes	Default libraries	0.0269458
MSV000083040	yes	Default libraries	0.0342216
MSV000083049	yes	Default libraries	0.0791648
MSV000083065	yes	Default libraries	0.183323
MSV000083071	yes	Default libraries	0.0305298
MSV000083073	yes	Default libraries	0.046163
MSV000083077	yes	Default libraries	0.0376036
MSV000083080	yes	Default libraries	0.0357388
MSV000083081	yes	Default libraries	0.00075959
MSV000083082	yes	Default libraries	0.000506842
MSV000083083	yes	Default libraries	0.0352212
MSV000083084	yes	Default libraries	0.026256
MSV000083086	yes	Default libraries	0.000986436
MSV000083087	yes	Default libraries	0.000986436
MSV000083094	yes	Default libraries	0.0464108
MSV000083098	yes	Default libraries	0.0580197
MSV000083105	yes	Default libraries	0.0128499
MSV000083106	yes	Default libraries	0.0240817
MSV000083109	yes	Default libraries	0.0377667
MSV000083110	yes	Default libraries	0.218611
MSV000083118	yes	Default libraries	0.059862
MSV000083134	yes	Default libraries	0.0412863
MSV000083183	yes	Default libraries	0.0807008
MSV000083197	no	Default libraries	0.141798
MSV000083216	yes	Default libraries	0
MSV000083217	yes	Default libraries	0
MSV000083258	yes	Default libraries	0.110771
MSV000083263	yes	Default libraries	0.00501438
MSV000083264	yes	Default libraries	0.0237663
MSV000083268	yes	Default libraries	0.0132371
MSV000083272	yes	Default libraries	0.0580975
MSV000083274	yes	Default libraries	0.160974
MSV000083275	yes	Default libraries	0.136939
MSV000083297	yes	Default libraries	0.0498755
MSV000083300	yes	Default libraries	0.0343187
MSV000083302	yes	Default libraries	0.0527359
MSV000083306	yes	Default libraries	0.105762
MSV000083309	yes	Default libraries	0.00122604
MSV000083320	yes	Default libraries	0.0430473
MSV000083351	yes	Default libraries	0.0505943
MSV000083353	yes	Default libraries	0.0575702
MSV000083357	yes	Default libraries	0.0448738
MSV000083359	yes	Default libraries	0.0174241
MSV000083365	yes	Default libraries	0.0216497
MSV000083372	yes	Default libraries	0.0191302
MSV000083377	yes	Default libraries	0.103883
MSV000083378	yes	Default libraries	0.0410974
MSV000083381	yes	Default libraries	0.0256049
MSV000083383	yes	Default libraries	0.0813606
MSV000083387	yes	Default libraries	0.0302981
MSV000083388	yes	Default libraries	0.0461495
MSV000083395	yes	Default libraries	0.0296053
MSV000083396	yes	Default libraries	0.0495103
MSV000083411	yes	Default libraries	0.198155
MSV000083423	yes	Default libraries	0.0108046
MSV000083432	yes	Default libraries	0.105429
MSV000083436	yes	Default libraries	0.0521989
MSV000083437	yes	Default libraries	0.00961958
MSV000083441	yes	Default libraries	0.0209021
MSV000083446	yes	Default libraries	0.0551183
MSV000083449	yes	Default libraries	0.0560085
MSV000083462	yes	Default libraries	0.0199002
MSV000083463	yes	Default libraries	0.0458069
MSV000083469	yes	Default libraries	0.149364
MSV000083470	yes	Default libraries	0.107405
MSV000083471	yes	Default libraries	0.123676
MSV000083472	yes	Default libraries	0.153371
MSV000083473	yes	Default libraries	0.0712171
MSV000083475	yes	Default libraries	0.0576722
MSV000083481	yes	Default libraries	0.259843
MSV000083482	yes	Default libraries	0.0971277
MSV000083483	yes	Default libraries	0.129224
MSV000083500	yes	Default libraries	0.042722
MSV000083521	yes	Default libraries	0.0319804
MSV000083522	yes	Default libraries	0.0491273
MSV000083523	yes	Default libraries	0.110755
MSV000083526	yes	Default libraries	0.0165107
MSV000083527	yes	Default libraries	0.0250363
MSV000083528	yes	Default libraries	0.0221697
MSV000083529	yes	Default libraries	6.70568e-06
MSV000083530	yes	Default libraries	9.78686e-06
MSV000083531	yes	Default libraries	7.68127e-06
MSV000083532	yes	Default libraries	0
MSV000083533	yes	Default libraries	0.128296
MSV000083534	yes	Default libraries	0.0766517
MSV000083535	yes	Default libraries	0.0711103
MSV000083536	yes	Default libraries	0.139997
MSV000083538	yes	Default libraries	0.0165107
MSV000083539	yes	Default libraries	0.0250363
MSV000083540	yes	Default libraries	0.0221697
MSV000083541	yes	Default libraries	0.0306661
MSV000083543	yes	Default libraries	0.00050813
MSV000083552	yes	Default libraries	0.0203186
MSV000083559	yes	Default libraries	0.0553814
MSV000083578	yes	Default libraries	0.01506
MSV000083584	yes	Default libraries	0.0536267
MSV000083593	yes	Default libraries	0.174984
MSV000083595	yes	Default libraries	0.0130234
MSV000083596	yes	Default libraries	0.000642851
MSV000083601	yes	Default libraries	0.0270786
MSV000083605	yes	Default libraries	0.0490379
MSV000083610	yes	Default libraries	0.00960546
MSV000083611	yes	Default libraries	0.0229595
MSV000083612	yes	Default libraries	0.0364796
MSV000083631	yes	Default libraries	0.047619
MSV000083632	yes	Default libraries	0.0501835
MSV000083647	yes	Default libraries	0.0354571
MSV000083651	yes	Default libraries	0.0174177
MSV000083652	yes	Default libraries	0.0269458
MSV000083660	yes	Default libraries	0.0235083
MSV000083664	yes	Default libraries	0.033309
MSV000083665	yes	Default libraries	0.164765
MSV000083666	yes	Default libraries	0.0405331
MSV000083689	yes	Default libraries	0.0452515
MSV000083701	yes	Default libraries	0.017071
MSV000083705	yes	Default libraries	0.0242193
MSV000083706	yes	Default libraries	0.00486994
MSV000083709	yes	Default libraries	0.000329489
MSV000083723	yes	Default libraries	0.0435536
MSV000083729	yes	Default libraries	0.0562429
MSV000083734	yes	Default libraries	0.0202445
MSV000083749	yes	Default libraries	0.00789201
MSV000083756	yes	Default libraries	0.0670101
MSV000083757	yes	Default libraries	0.0316083
MSV000083758	yes	Default libraries	0.021299
MSV000083759	yes	Default libraries	0.0261114
MSV000083760	yes	Default libraries	0.0737276
MSV000083761	yes	Default libraries	0.00922935
MSV000083773	yes	Default libraries	0.0584546
MSV000083777	yes	Default libraries	0.0151053
MSV000083789	yes	Default libraries	0.0226435
MSV000083791	yes	Default libraries	0.0573677
MSV000083798	yes	Default libraries	0.115902
MSV000083808	yes	Default libraries	0.00171453
MSV000083809	yes	Default libraries	0.00192349
MSV000083810	yes	Default libraries	0.00332119
MSV000083811	yes	Default libraries	0.00106701
MSV000083812	yes	Default libraries	0.00186528
MSV000083813	yes	Default libraries	0.00442338
MSV000083814	yes	Default libraries	0.00314432
MSV000083815	yes	Default libraries	0.00379507
MSV000083825	yes	Default libraries	0.0233886
MSV000083835	yes	Default libraries	0.0704985
MSV000083849	yes	Default libraries	0.00800748
MSV000083875	yes	Default libraries	0.000284091
MSV000083888	yes	Default libraries	0.0936758
MSV000083889	yes	Default libraries	0.0727999
MSV000083956	yes	Default libraries	0.0141792
MSV000083995	yes	Default libraries	0.0211862
MSV000084007	yes	Default libraries	0.0596195
MSV000084008	yes	Default libraries	0.0334907
MSV000084010	yes	Default libraries	0.0162137
MSV000084016	yes	Default libraries	0.0957392
MSV000084020	yes	Default libraries	0.0252272
MSV000084024	yes	Default libraries	0.0150369
MSV000084030	yes	Default libraries	0.0457533
MSV000084045	yes	Default libraries	0.0568389
MSV000084053	yes	Default libraries	0.0121907
MSV000084056	yes	Default libraries	0.0121907
MSV000084060	yes	Default libraries	0.000214303
MSV000084062	yes	Default libraries	0.118342
MSV000084072	yes	Default libraries	0.135983
MSV000084073	yes	Default libraries	0.0459335
MSV000084075	yes	Default libraries	0.182131
MSV000084076	yes	Default libraries	0.12
MSV000084077	yes	Default libraries	0.115646
MSV000084078	yes	Default libraries	0.0504451
MSV000084079	yes	Default libraries	0.145631
MSV000084080	yes	Default libraries	0.117057
MSV000084081	yes	Default libraries	0.120907
MSV000084082	yes	Default libraries	0.0877193
MSV000084092	yes	Default libraries	0.104253
MSV000084095	yes	Default libraries	0.0299999
MSV000084096	yes	Default libraries	0.00246359
MSV000084099	yes	Default libraries	0.0467272
MSV000084101	yes	Default libraries	0.0636795
MSV000084102	yes	Default libraries	0.0474936
MSV000084107	yes	Default libraries	0.118342
MSV000084112	yes	Default libraries	0.0355992
MSV000084116	yes	Default libraries	0.0475341
MSV000084117	yes	Default libraries	0.0342205
MSV000084118	yes	Default libraries	0.168801
MSV000084119	yes	Default libraries	0.0558691
MSV000084132	yes	Default libraries	0.108121
MSV000084134	yes	Default libraries	0.0107023
MSV000084143	yes	Default libraries	0.104014
MSV000084148	yes	Default libraries	0.00299602
MSV000084152	yes	Default libraries	0.0316842
MSV000084158	yes	Default libraries	0.0585289
MSV000084163	yes	Default libraries	0.0704511
MSV000084165	yes	Default libraries	0.0360154
MSV000084170	yes	Default libraries	0.0398522
MSV000084176	yes	Default libraries	0.020914
MSV000084186	yes	Default libraries	0.0464749
MSV000084187	yes	Default libraries	0.10244
MSV000084190	yes	Default libraries	0.000500574
MSV000084191	yes	Default libraries	0.000277277
MSV000084192	yes	Default libraries	0.000370279
MSV000084193	yes	Default libraries	0.000473784
MSV000084194	yes	Default libraries	0.0020545
MSV000084197	yes	Default libraries	0.00620759
MSV000084206	yes	Default libraries	0.00536481
MSV000084208	yes	Default libraries	0.167638
MSV000084218	yes	Default libraries	0.0431853
MSV000084219	yes	Default libraries	0.0318017
MSV000084237	yes	Default libraries	0.081761
MSV000084278	yes	Default libraries	0.0693631
MSV000084283	yes	Default libraries	0.00068184
MSV000084286	yes	Default libraries	0.093829
MSV000084287	yes	Default libraries	0.0623864
MSV000084289	yes	Default libraries	0.0348653
MSV000084312	yes	Default libraries	0.125589
MSV000084313	yes	Default libraries	0.000772151
MSV000084322	yes	Default libraries	0.0109515
MSV000084325	yes	Default libraries	0.165866
MSV000084355	yes	Default libraries	0.02853
MSV000084390	yes	Default libraries	0.00529801
MSV000084391	yes	Default libraries	0.02578
MSV000084430	yes	Default libraries	0.0710455
MSV000084447	yes	Default libraries	0.023283
MSV000084449	yes	Default libraries	0.168003
MSV000084450	yes	Default libraries	0.155312
MSV000084453	yes	Default libraries	0.023283
MSV000084460	yes	Default libraries	0.0122859
MSV000084463	yes	Default libraries	0.00909662
MSV000084472	no	Default libraries	0.0322425
MSV000084473	yes	Default libraries	0.0004995
MSV000084475	yes	Default libraries	0.0371371
MSV000084478	yes	Default libraries	0.0366124
MSV000084479	yes	Default libraries	0.213082
MSV000084490	yes	Default libraries	0.0001
MSV000084492	yes	Default libraries	0.245289
MSV000084493	yes	Default libraries	0.216636
MSV000084494	yes	Default libraries	0.195039
MSV000084495	yes	Default libraries	0.222601
MSV000084496	yes	Default libraries	0.214414
MSV000084512	no	Default libraries	0.0363376
MSV000084541	yes	Default libraries	0.0924663
MSV000084554	yes	Default libraries	0.023893
MSV000084556	yes	Default libraries	0.0671078
MSV000084574	yes	Default libraries	0.0262052
MSV000084576	yes	Default libraries	0.158361
MSV000084585	yes	Default libraries	0.00581343
MSV000084587	yes	Default libraries	0.0710455
MSV000084590	yes	Default libraries	0.00271813
MSV000084591	yes	Default libraries	0.0411399
MSV000084595	yes	Default libraries	0.0537486
MSV000084600	yes	Default libraries	0.0233576
MSV000084610	yes	Default libraries	0.0219688
MSV000084628	yes	Default libraries	0.0677768
MSV000084630	yes	Default libraries	0.258591
MSV000084633	yes	Default libraries	0.638442
MSV000084634	yes	Default libraries	0.520548
MSV000084635	yes	Default libraries	0.24685
MSV000084636	yes	Default libraries	0.520548
MSV000084641	yes	Default libraries	0.000546379
MSV000084652	yes	Default libraries	0.0319502
MSV000084663	yes	Default libraries	0.023309
MSV000084673	yes	Default libraries	0.0166506
MSV000084674	yes	Default libraries	0.111728
MSV000084680	yes	Default libraries	0.0233522
MSV000084681	yes	Default libraries	0.0661397
MSV000084701	yes	Default libraries	0.0229514
MSV000084715	yes	Default libraries	0.0898472
MSV000084716	yes	Default libraries	0.212652
MSV000084734	yes	Default libraries	0.0559273
MSV000084738	yes	Default libraries	0.0922836
MSV000084741	yes	Default libraries	0.0770257
MSV000084744	yes	Default libraries	0.072857
MSV000084753	yes	Default libraries	0.069883
MSV000084754	yes	Default libraries	0.0845525
MSV000084755	yes	Default libraries	0.0928996
MSV000084762	yes	Default libraries	0.0379577
MSV000084763	yes	Default libraries	0.0358605
MSV000084765	yes	Default libraries	0.0568282
MSV000084771	yes	Default libraries	0.0429864
MSV000084775	yes	Default libraries	0.0138904
MSV000084781	yes	Default libraries	0
MSV000084784	yes	Default libraries	0.00188239
MSV000084793	yes	Default libraries	0.293979
MSV000084865	yes	Default libraries	0.00624365
MSV000084873	yes	Default libraries	0.139
MSV000084879	yes	Default libraries	0.033978
MSV000084884	yes	Default libraries	0.0182524
MSV000084890	yes	Default libraries	0.0497073
MSV000084900	yes	Default libraries	0.0507484
MSV000084904	yes	Default libraries	0.0686923
MSV000084905	yes	Default libraries	0.0318516
MSV000084907	yes	Default libraries	0.00899466
MSV000084908	yes	Default libraries	0.0205566
MSV000084909	yes	Default libraries	0.0219133
MSV000084945	yes	Default libraries	0.035841
MSV000084950	yes	Default libraries	0.0505074
MSV000084951	yes	Default libraries	0.0770517
MSV000084954	yes	Default libraries	0.0505331
MSV000084955	yes	Default libraries	0.0641229
MSV000084977	yes	Default libraries	0.0165072
MSV000085000	yes	Default libraries	0.0801308
MSV000085002	yes	Default libraries	0.00136612
MSV000085003	yes	Default libraries	0.000469153
MSV000085018	yes	Default libraries	0.0434418
MSV000085021	yes	Default libraries	0.0539216
MSV000085023	yes	Default libraries	0.111018
MSV000085024	yes	Default libraries	0.0387569
MSV000085025	yes	Default libraries	0.0399381
MSV000085031	yes	Default libraries	0.107742
MSV000085032	yes	Default libraries	0.0100789
MSV000085038	yes	Default libraries	0.0887574
MSV000085042	yes	Default libraries	0.0770193
MSV000085071	yes	Default libraries	0.0498816
MSV000085101	yes	Default libraries	0.00387246
MSV000085102	yes	Default libraries	0.079989
MSV000085103	yes	Default libraries	0.000733676
MSV000085105	yes	Default libraries	0.0184065
MSV000085107	yes	Default libraries	0.0987032
MSV000085108	yes	Default libraries	0.0437347
MSV000085119	yes	Default libraries	0.0739415
MSV000085120	yes	Default libraries	0.0915175
MSV000085121	yes	Default libraries	0.00185928
MSV000085123	yes	Default libraries	0.0402385
MSV000085129	yes	Default libraries	0.0874404
MSV000085141	yes	Default libraries	0.141172
MSV000085142	yes	Default libraries	0.168311
MSV000085143	yes	Default libraries	0.060885
MSV000085153	yes	Default libraries	0.0392287
MSV000085158	yes	Default libraries	0.00105428
MSV000085159	yes	Default libraries	0.00126934
MSV000085160	yes	Default libraries	0.000218137
MSV000085161	yes	Default libraries	0.000481093
MSV000085179	yes	Default libraries	0.0120178
MSV000085180	yes	Default libraries	0.000551732
MSV000085192	yes	Default libraries	0.0171579
MSV000085214	yes	Default libraries	0.0487211
MSV000085221	yes	Default libraries	0.00776053
MSV000085226	yes	Default libraries	0.0618832
MSV000085244	yes	Default libraries	0.0112818
MSV000085245	yes	Default libraries	0.00896287
MSV000085256	yes	Default libraries	0.148718
MSV000085261	no	Default libraries	0.000709999
MSV000085262	yes	Default libraries	0.0506024
MSV000085278	yes	Default libraries	0.0046524
MSV000085326	yes	Default libraries	0.0552482
MSV000085330	yes	Default libraries	0.0272439
MSV000085352	yes	Default libraries	0.0505756
MSV000085354	yes	Default libraries	0.0135925
MSV000085355	yes	Default libraries	0.0114985
MSV000085359	yes	Default libraries	0.0501481
MSV000085360	yes	Default libraries	0.0173711
MSV000085370	yes	Default libraries	0.0628433
MSV000085373	yes	Default libraries	0.0629477
MSV000085404	yes	Default libraries	0.0677768
MSV000085416	yes	Default libraries	0.0613807
MSV000085417	yes	Default libraries	0.00443591
MSV000085443	yes	Default libraries	0.0677768
MSV000085444	yes	Default libraries	0.0677768
MSV000085446	yes	Default libraries	0.101639
MSV000085457	yes	Default libraries	0.20545
MSV000085461	yes	Default libraries	0.0109909
MSV000085467	yes	Default libraries	0.0503735
MSV000085475	yes	Default libraries	0.0138974
MSV000085480	yes	Default libraries	0.067218
MSV000085495	yes	Default libraries	0.000410924
MSV000085496	yes	Default libraries	0.0004294
MSV000085505	yes	Default libraries	0.0149779
MSV000085506	yes	Default libraries	0.0899409
MSV000085508	yes	Default libraries	0.212655
MSV000085519	yes	Default libraries	3.68094e-05
MSV000085520	yes	Default libraries	0.000156384
MSV000085524	yes	Default libraries	0.000205508
MSV000085537	yes	Default libraries	0.0134919
MSV000085554	yes	Default libraries	0.180624
MSV000085555	yes	Default libraries	0.0485367
MSV000085561	yes	Default libraries	0.255388
MSV000085563	yes	Default libraries	0.00584902
MSV000085568	yes	Default libraries	0.0388266
MSV000085572	yes	Default libraries	0.0138974
MSV000085576	yes	Default libraries	0.035915
MSV000085578	yes	Default libraries	0.0869995
MSV000085582	yes	Default libraries	0.0189594
MSV000085589	yes	Default libraries	0.0201694
MSV000085607	yes	Default libraries	0.01875
MSV000085608	yes	Default libraries	0.0192535
MSV000085618	yes	Default libraries	0.110605
MSV000085619	yes	Default libraries	0.0556595
MSV000085621	yes	Default libraries	0.00980392
MSV000085632	yes	Default libraries	0.000194982
MSV000085633	yes	Default libraries	0.0793464
MSV000085634	yes	Default libraries	0.00395674
MSV000085654	yes	Default libraries	0.134008
MSV000085657	yes	Default libraries	0.11498
MSV000085659	yes	Default libraries	0.00395674
MSV000085667	yes	Default libraries	0.0388266
MSV000085669	yes	Default libraries	0.0663205
MSV000085688	yes	Default libraries	0.148664
MSV000085693	yes	Default libraries	0.119847
MSV000085696	yes	Default libraries	1.09772e-05
MSV000085713	yes	Default libraries	0.0469508
MSV000085724	yes	Default libraries	0.0304304
MSV000085742	yes	Default libraries	0.00822004
MSV000085744	yes	Default libraries	0.0120772
MSV000085747	yes	Default libraries	0.00175388
MSV000085750	yes	Default libraries	0.000595238
MSV000085756	yes	Default libraries	0.0544111
MSV000085765	yes	Default libraries	0.73861
MSV000085767	yes	Default libraries	0.0153629
MSV000085769	yes	Default libraries	0.015813
MSV000085777	yes	Default libraries	0.0591798
MSV000085778	yes	Default libraries	0.0298125
MSV000085779	yes	Default libraries	0.0568469
MSV000085782	yes	Default libraries	0.529536
MSV000085786	yes	Default libraries	0.0508235
MSV000085791	yes	Default libraries	0.0118005
MSV000085797	yes	Default libraries	0.0115159
MSV000085807	yes	Default libraries	0.00100503
MSV000085817	yes	Default libraries	4.58763e-05
MSV000085818	yes	Default libraries	2.3546e-05
MSV000085820	yes	Default libraries	2.16647e-05
MSV000085829	yes	Default libraries	0.000195109
MSV000085840	yes	Default libraries	0.0742995
MSV000085843	yes	Default libraries	0.063203
MSV000085844	yes	Default libraries	0.0698921
MSV000085852	yes	Default libraries	0.036797
MSV000085858	no	Default libraries	0.0565346
MSV000085871	yes	Default libraries	0.0888379
MSV000085878	yes	Default libraries	0.0877148
MSV000085879	yes	Default libraries	0.0488226
MSV000085881	yes	Default libraries	0.00800156
MSV000085882	yes	Default libraries	0.0934798
MSV000085887	yes	Default libraries	0.0108784
MSV000085890	yes	Default libraries	0.000789677
MSV000085893	yes	Default libraries	0.118919
MSV000085918	yes	Default libraries	0.024414
MSV000085919	yes	Default libraries	0.0162183
MSV000085920	yes	Default libraries	0.0297879
MSV000085921	yes	Default libraries	0.0193852
MSV000085922	yes	Default libraries	0.0266185
MSV000085925	yes	Default libraries	0.0756352
MSV000085944	yes	Default libraries	0.0587473
MSV000085974	yes	Default libraries	0.0218084
MSV000085975	no	Default libraries	0.064454
MSV000085992	yes	Default libraries	0.0312057
MSV000086002	yes	Default libraries	0.175789
MSV000086012	yes	Default libraries	0.0139915
MSV000086013	yes	Default libraries	0.0205901
MSV000086014	yes	Default libraries	0.0218226
MSV000086015	yes	Default libraries	0.0214679
MSV000086027	yes	Default libraries	0.0050601
MSV000086063	yes	Default libraries	0.188469
MSV000086064	yes	Default libraries	0.186621
MSV000086065	yes	Default libraries	0.076953
MSV000086079	yes	Default libraries	0.00701754
MSV000086091	yes	Default libraries	0.0735097
MSV000086092	yes	Default libraries	0.0514187
MSV000086101	yes	Default libraries	0.0243679
MSV000086107	yes	Default libraries	0.106803
MSV000086109	yes	Default libraries	0.0410027
MSV000086120	yes	Default libraries	0.0704396
MSV000086122	yes	Default libraries	0.0166667
MSV000086123	yes	Default libraries	0.168991
MSV000086124	yes	Default libraries	0.0186266
MSV000086127	yes	Default libraries	0.0318623
MSV000086131	no	Default libraries	0.0493698
MSV000086142	yes	Default libraries	0.000355898
MSV000086158	yes	Default libraries	0.0219213
MSV000086161	yes	Default libraries	0.0146646
MSV000086176	yes	Default libraries	0.0010332
MSV000086178	yes	Default libraries	0.142528
MSV000086206	yes	Default libraries	0.0271883
MSV000086207	yes	Default libraries	0.277963
MSV000086208	yes	Default libraries	0.0176069
MSV000086209	yes	Default libraries	0.0525664
MSV000086221	yes	Default libraries	0.017609
MSV000086230	yes	Default libraries	0.090871
MSV000086246	yes	Default libraries	0.0222369
MSV000086251	yes	Default libraries	0.057707
MSV000086252	yes	Default libraries	0.0301562
MSV000086270	no	Default libraries	0.0947064
MSV000086287	yes	Default libraries	0.167597
MSV000086293	yes	Default libraries	0.0687178
MSV000086301	yes	Default libraries	0.0157023
MSV000086302	yes	Default libraries	0.0260848
MSV000086303	yes	Default libraries	0.0199342
MSV000086330	yes	Default libraries	0.0530063
MSV000086348	yes	Default libraries	0.0548419
MSV000086349	yes	Default libraries	0.016821
MSV000086360	yes	Default libraries	0.0780785
MSV000086381	yes	Default libraries	0.0549465
MSV000086394	yes	Default libraries	0.00116911
MSV000086415	no	Default libraries	0.103091
MSV000086421	no	Default libraries	0.039413
MSV000086427	yes	Default libraries	0.136039
MSV000086428	yes	Default libraries	0.0433738
MSV000086443	yes	Default libraries	0.00626566
MSV000086455	no	Default libraries	0.0450582
MSV000086456	no	Default libraries	0.00812332
MSV000086477	no	Default libraries	0.081551
MSV000086478	no	Default libraries	0.0297514
MSV000086482	no	Default libraries	0.0434826
MSV000086483	no	Default libraries	0.0582556
MSV000086485	no	Default libraries	0.0389887
MSV000086495	no	Default libraries	0.133333
MSV000086522	no	Default libraries	0.0330563
MSV000086550	no	Default libraries	0.117666
MSV000086584	no	Default libraries	0.0182769
MSV000086621	no	Default libraries	0.000456264
MSV000086639	no	Default libraries	0.175481
MSV000086644	no	Default libraries	0.084785
MSV000086650	no	Default libraries	0.00234224
MSV000086666	no	Default libraries	0.0587233
MSV000086673	no	Default libraries	0.0563922
MSV000086680	no	Default libraries	0.098053
MSV000086721	no	Default libraries	0.0846888
MSV000086723	no	Default libraries	0.0444899
MSV000086760	no	Default libraries	0.177823
MSV000086821	no	Default libraries	0.105877
MSV000086830	no	Default libraries	0.0964099
MSV000086876	no	Default libraries	2.41269e-05
MSV000086878	no	Default libraries	0.0546134
MSV000086879	no	Default libraries	0.000638461
MSV000086882	no	Default libraries	0.0317628
MSV000086883	no	Default libraries	0.000378329
MSV000086884	no	Default libraries	0.0803632
MSV000086896	no	Default libraries	0.248728
MSV000086917	no	Default libraries	0.012495
MSV000086926	no	Default libraries	0.0465503
MSV000086931	no	Default libraries	0.0612319
MSV000086940	no	Default libraries	0.00166113
MSV000086956	no	Default libraries	0.128591
MSV000086988	no	Default libraries	0.0114691
MSV000086989	no	Default libraries	0.104941
MSV000087005	no	Default libraries	0.0553973
MSV000087006	no	Default libraries	0.0106096
MSV000087021	no	Default libraries	0.046647
MSV000087052	no	Default libraries	0.0272851
MSV000087087	no	Default libraries	0.0928492
MSV000087127	no	Default libraries	0.0534581
MSV000087130	no	Default libraries	0.101643
MSV000087135	no	Default libraries	0.11332
MSV000087157	no	Default libraries	0.033224
MSV000087166	no	Default libraries	0.0217391
MSV000087187	no	Default libraries	0.000159322
MSV000087335	no	Default libraries	0.0691121
MSV000087471	no	Default libraries	0.0080574
MSV000087490	no	Default libraries	0.00740927
MSV000087522	no	Default libraries	0.10135
MSV000087523	no	Default libraries	0.148352
MSV000087524	no	Default libraries	0.00416447
MSV000087562	no	Default libraries	0.0203494
MSV000078547	no	Default libraries + suspect library	0.0898506
MSV000078548	yes	Default libraries + suspect library	0.0656541
MSV000078551	yes	Default libraries + suspect library	0.0418782
MSV000078552	yes	Default libraries + suspect library	0.0803165
MSV000078556	yes	Default libraries + suspect library	0.0156608
MSV000078557	yes	Default libraries + suspect library	0.079921
MSV000078561	yes	Default libraries + suspect library	0.011058
MSV000078565	yes	Default libraries + suspect library	0.0122633
MSV000078566	yes	Default libraries + suspect library	0.00819987
MSV000078567	yes	Default libraries + suspect library	0.00781904
MSV000078568	no	Default libraries + suspect library	0.00178692
MSV000078570	yes	Default libraries + suspect library	0.0593415
MSV000078577	yes	Default libraries + suspect library	0.0260024
MSV000078581	yes	Default libraries + suspect library	0.0612392
MSV000078583	yes	Default libraries + suspect library	0.0498066
MSV000078584	yes	Default libraries + suspect library	0.00125851
MSV000078586	yes	Default libraries + suspect library	0.0421128
MSV000078589	yes	Default libraries + suspect library	0.0421128
MSV000078590	yes	Default libraries + suspect library	0.483372
MSV000078592	yes	Default libraries + suspect library	0.0701764
MSV000078593	yes	Default libraries + suspect library	0.0066962
MSV000078594	yes	Default libraries + suspect library	1
MSV000078595	yes	Default libraries + suspect library	1
MSV000078596	yes	Default libraries + suspect library	0.0678016
MSV000078597	yes	Default libraries + suspect library	0.0328041
MSV000078598	yes	Default libraries + suspect library	0.00538685
MSV000078601	yes	Default libraries + suspect library	0.0273755
MSV000078602	yes	Default libraries + suspect library	0.0213512
MSV000078603	yes	Default libraries + suspect library	0.0598637
MSV000078604	yes	Default libraries + suspect library	0.0175386
MSV000078606	yes	Default libraries + suspect library	0.0141439
MSV000078607	yes	Default libraries + suspect library	0.0610162
MSV000078608	yes	Default libraries + suspect library	0.00112492
MSV000078611	yes	Default libraries + suspect library	0.015405
MSV000078612	yes	Default libraries + suspect library	0.00243018
MSV000078617	yes	Default libraries + suspect library	0.159091
MSV000078618	yes	Default libraries + suspect library	0.0655957
MSV000078620	yes	Default libraries + suspect library	0.0912076
MSV000078621	yes	Default libraries + suspect library	0.0407397
MSV000078622	yes	Default libraries + suspect library	0.00572588
MSV000078623	yes	Default libraries + suspect library	0.0759282
MSV000078625	yes	Default libraries + suspect library	0.010795
MSV000078628	yes	Default libraries + suspect library	0.0372198
MSV000078634	yes	Default libraries + suspect library	0.00400802
MSV000078635	yes	Default libraries + suspect library	0.0703365
MSV000078636	yes	Default libraries + suspect library	0.123778
MSV000078637	yes	Default libraries + suspect library	0.484485
MSV000078638	yes	Default libraries + suspect library	0.0842856
MSV000078641	yes	Default libraries + suspect library	0.0421546
MSV000078642	yes	Default libraries + suspect library	0.12294
MSV000078645	yes	Default libraries + suspect library	0.342014
MSV000078646	yes	Default libraries + suspect library	0.00511449
MSV000078649	yes	Default libraries + suspect library	0.00635843
MSV000078651	yes	Default libraries + suspect library	0.0623652
MSV000078653	yes	Default libraries + suspect library	0.0282171
MSV000078654	yes	Default libraries + suspect library	0.0853175
MSV000078655	yes	Default libraries + suspect library	0.0469188
MSV000078656	yes	Default libraries + suspect library	0.0475192
MSV000078657	yes	Default libraries + suspect library	0.0469188
MSV000078661	yes	Default libraries + suspect library	0.0102564
MSV000078664	yes	Default libraries + suspect library	0.0357143
MSV000078665	yes	Default libraries + suspect library	0.0594059
MSV000078666	yes	Default libraries + suspect library	0.00761236
MSV000078668	yes	Default libraries + suspect library	0.171756
MSV000078669	yes	Default libraries + suspect library	0.16363
MSV000078670	yes	Default libraries + suspect library	0.120575
MSV000078671	yes	Default libraries + suspect library	0.029549
MSV000078672	yes	Default libraries + suspect library	0.0515887
MSV000078674	yes	Default libraries + suspect library	0.0836207
MSV000078675	yes	Default libraries + suspect library	0.0402098
MSV000078676	yes	Default libraries + suspect library	0.0215807
MSV000078677	yes	Default libraries + suspect library	0.0860971
MSV000078678	yes	Default libraries + suspect library	0.0682384
MSV000078679	yes	Default libraries + suspect library	0.0864704
MSV000078680	yes	Default libraries + suspect library	0.0403037
MSV000078681	yes	Default libraries + suspect library	0.0329777
MSV000078682	yes	Default libraries + suspect library	0.0795248
MSV000078683	yes	Default libraries + suspect library	0.00599206
MSV000078685	yes	Default libraries + suspect library	0.0500928
MSV000078686	yes	Default libraries + suspect library	0.0443262
MSV000078688	yes	Default libraries + suspect library	0.0580837
MSV000078694	yes	Default libraries + suspect library	0.0107296
MSV000078695	yes	Default libraries + suspect library	0.0147992
MSV000078696	yes	Default libraries + suspect library	0.00647948
MSV000078697	yes	Default libraries + suspect library	0.00431034
MSV000078698	yes	Default libraries + suspect library	0.012685
MSV000078699	yes	Default libraries + suspect library	0.0171674
MSV000078700	yes	Default libraries + suspect library	0.00214133
MSV000078702	yes	Default libraries + suspect library	0.00735294
MSV000078703	yes	Default libraries + suspect library	0.00215983
MSV000078704	yes	Default libraries + suspect library	0.0167224
MSV000078705	yes	Default libraries + suspect library	0.00425532
MSV000078706	yes	Default libraries + suspect library	0.00882353
MSV000078708	yes	Default libraries + suspect library	0.0109777
MSV000078709	yes	Default libraries + suspect library	0.0671835
MSV000078710	yes	Default libraries + suspect library	0.0101135
MSV000078711	yes	Default libraries + suspect library	0.00717276
MSV000078712	yes	Default libraries + suspect library	0.0574275
MSV000078713	yes	Default libraries + suspect library	0.0613879
MSV000078714	yes	Default libraries + suspect library	0.0476758
MSV000078715	yes	Default libraries + suspect library	0.052327
MSV000078716	yes	Default libraries + suspect library	0.0447504
MSV000078717	yes	Default libraries + suspect library	0.000594631
MSV000078719	yes	Default libraries + suspect library	0.0359448
MSV000078726	yes	Default libraries + suspect library	0.0251205
MSV000078727	yes	Default libraries + suspect library	0.0631579
MSV000078738	yes	Default libraries + suspect library	0.0145971
MSV000078744	yes	Default libraries + suspect library	0.00687814
MSV000078768	yes	Default libraries + suspect library	0.0999587
MSV000078769	yes	Default libraries + suspect library	0.0776884
MSV000078770	yes	Default libraries + suspect library	0.0714029
MSV000078776	yes	Default libraries + suspect library	0.140864
MSV000078780	yes	Default libraries + suspect library	0.291147
MSV000078781	yes	Default libraries + suspect library	0.239705
MSV000078784	yes	Default libraries + suspect library	0.00505408
MSV000078787	yes	Default libraries + suspect library	0.0581044
MSV000078789	yes	Default libraries + suspect library	0.0457867
MSV000078797	yes	Default libraries + suspect library	0.000708889
MSV000078801	yes	Default libraries + suspect library	0.00845123
MSV000078803	yes	Default libraries + suspect library	0.0480128
MSV000078805	yes	Default libraries + suspect library	0.000707375
MSV000078811	yes	Default libraries + suspect library	0.0030494
MSV000078812	yes	Default libraries + suspect library	0.0101127
MSV000078816	yes	Default libraries + suspect library	0.00923863
MSV000078817	yes	Default libraries + suspect library	0.0153366
MSV000078818	yes	Default libraries + suspect library	0.0223524
MSV000078830	no	Default libraries + suspect library	0.0645798
MSV000078832	yes	Default libraries + suspect library	0.00727527
MSV000078833	yes	Default libraries + suspect library	0.039019
MSV000078835	yes	Default libraries + suspect library	0.00408893
MSV000078836	yes	Default libraries + suspect library	0.0102507
MSV000078837	yes	Default libraries + suspect library	0.0176362
MSV000078839	yes	Default libraries + suspect library	0.00611511
MSV000078847	yes	Default libraries + suspect library	0.00350996
MSV000078850	yes	Default libraries + suspect library	0.00391392
MSV000078853	yes	Default libraries + suspect library	0.0687398
MSV000078854	yes	Default libraries + suspect library	0.0567669
MSV000078855	yes	Default libraries + suspect library	0.00363636
MSV000078856	yes	Default libraries + suspect library	0.0705645
MSV000078857	yes	Default libraries + suspect library	0.0706278
MSV000078859	yes	Default libraries + suspect library	0.0878661
MSV000078860	yes	Default libraries + suspect library	0.103165
MSV000078870	yes	Default libraries + suspect library	0.000497018
MSV000078879	yes	Default libraries + suspect library	0.0333169
MSV000078880	yes	Default libraries + suspect library	0.038474
MSV000078881	yes	Default libraries + suspect library	0.123519
MSV000078889	yes	Default libraries + suspect library	0.0560591
MSV000078891	yes	Default libraries + suspect library	0.103612
MSV000078892	yes	Default libraries + suspect library	0.00321924
MSV000078894	yes	Default libraries + suspect library	0.00639995
MSV000078899	yes	Default libraries + suspect library	0.0320715
MSV000078900	yes	Default libraries + suspect library	0.12216
MSV000078903	yes	Default libraries + suspect library	0.097218
MSV000078917	yes	Default libraries + suspect library	0.113657
MSV000078920	yes	Default libraries + suspect library	0.00382821
MSV000078922	yes	Default libraries + suspect library	0.00515228
MSV000078923	yes	Default libraries + suspect library	0.0469314
MSV000078924	yes	Default libraries + suspect library	0.0169414
MSV000078925	yes	Default libraries + suspect library	0.0475537
MSV000078929	yes	Default libraries + suspect library	0.0296449
MSV000078931	yes	Default libraries + suspect library	0.00193441
MSV000078932	yes	Default libraries + suspect library	0.00436687
MSV000078934	yes	Default libraries + suspect library	0.00213837
MSV000078935	yes	Default libraries + suspect library	0.0803272
MSV000078936	yes	Default libraries + suspect library	0.0179895
MSV000078937	yes	Default libraries + suspect library	0.011547
MSV000078938	yes	Default libraries + suspect library	0.0161597
MSV000078941	yes	Default libraries + suspect library	0.0232115
MSV000078947	yes	Default libraries + suspect library	0.0936788
MSV000078948	yes	Default libraries + suspect library	0.00358801
MSV000078960	yes	Default libraries + suspect library	0.0283702
MSV000078964	yes	Default libraries + suspect library	0.10702
MSV000078982	yes	Default libraries + suspect library	0.468615
MSV000078990	yes	Default libraries + suspect library	0.107763
MSV000078992	yes	Default libraries + suspect library	0.021412
MSV000078993	yes	Default libraries + suspect library	0.00843182
MSV000079015	yes	Default libraries + suspect library	0.0125698
MSV000079029	yes	Default libraries + suspect library	0.00474129
MSV000079034	yes	Default libraries + suspect library	0.253939
MSV000079040	yes	Default libraries + suspect library	0.0257937
MSV000079044	yes	Default libraries + suspect library	0.012647
MSV000079048	yes	Default libraries + suspect library	0.0174571
MSV000079050	yes	Default libraries + suspect library	0.0104283
MSV000079052	yes	Default libraries + suspect library	0.00726593
MSV000079054	yes	Default libraries + suspect library	0.0101466
MSV000079069	yes	Default libraries + suspect library	0.24275
MSV000079091	yes	Default libraries + suspect library	0.00460787
MSV000079098	yes	Default libraries + suspect library	0.00643003
MSV000079099	yes	Default libraries + suspect library	0.0119493
MSV000079104	yes	Default libraries + suspect library	0.0157031
MSV000079105	yes	Default libraries + suspect library	0.0081184
MSV000079113	yes	Default libraries + suspect library	0.0179949
MSV000079115	yes	Default libraries + suspect library	0.00613717
MSV000079119	yes	Default libraries + suspect library	0.0678592
MSV000079120	yes	Default libraries + suspect library	0.080303
MSV000079122	yes	Default libraries + suspect library	0.080303
MSV000079124	yes	Default libraries + suspect library	0.080303
MSV000079130	yes	Default libraries + suspect library	0.00780211
MSV000079134	yes	Default libraries + suspect library	0.0133826
MSV000079139	yes	Default libraries + suspect library	0.0316238
MSV000079140	yes	Default libraries + suspect library	0.0103648
MSV000079146	yes	Default libraries + suspect library	0.00660823
MSV000079150	yes	Default libraries + suspect library	0.108321
MSV000079151	yes	Default libraries + suspect library	0.00754113
MSV000079158	yes	Default libraries + suspect library	0.00729601
MSV000079180	yes	Default libraries + suspect library	0.0248392
MSV000079181	yes	Default libraries + suspect library	0.0159081
MSV000079204	yes	Default libraries + suspect library	0.0295737
MSV000079243	yes	Default libraries + suspect library	0.0274046
MSV000079274	yes	Default libraries + suspect library	0.0148755
MSV000079279	yes	Default libraries + suspect library	0.0306424
MSV000079284	yes	Default libraries + suspect library	0.0102997
MSV000079312	yes	Default libraries + suspect library	0.00180143
MSV000079320	yes	Default libraries + suspect library	0.0102719
MSV000079329	yes	Default libraries + suspect library	0.022371
MSV000079339	yes	Default libraries + suspect library	0.00324455
MSV000079341	yes	Default libraries + suspect library	0.0159436
MSV000079344	yes	Default libraries + suspect library	0.0150364
MSV000079356	yes	Default libraries + suspect library	0.0109348
MSV000079375	yes	Default libraries + suspect library	0.0217997
MSV000079389	yes	Default libraries + suspect library	0.0313404
MSV000079398	yes	Default libraries + suspect library	0.0708454
MSV000079403	yes	Default libraries + suspect library	0.0189009
MSV000079416	yes	Default libraries + suspect library	0.055131
MSV000079421	yes	Default libraries + suspect library	0.00628512
MSV000079432	yes	Default libraries + suspect library	0.104186
MSV000079443	yes	Default libraries + suspect library	0.0249396
MSV000079444	yes	Default libraries + suspect library	0.0265747
MSV000079446	yes	Default libraries + suspect library	0.117349
MSV000079447	yes	Default libraries + suspect library	0.0294298
MSV000079450	yes	Default libraries + suspect library	0.0685483
MSV000079465	yes	Default libraries + suspect library	0.0752364
MSV000079467	yes	Default libraries + suspect library	0.0174736
MSV000079471	yes	Default libraries + suspect library	0.0524169
MSV000079473	yes	Default libraries + suspect library	0.0553435
MSV000079474	yes	Default libraries + suspect library	0.0886792
MSV000079475	yes	Default libraries + suspect library	0.0648546
MSV000079476	yes	Default libraries + suspect library	0.0412169
MSV000079477	yes	Default libraries + suspect library	0.0761905
MSV000079478	yes	Default libraries + suspect library	0.0229567
MSV000079479	yes	Default libraries + suspect library	0.077415
MSV000079481	yes	Default libraries + suspect library	0.292864
MSV000079484	yes	Default libraries + suspect library	0.00985084
MSV000079485	yes	Default libraries + suspect library	0.0531415
MSV000079494	yes	Default libraries + suspect library	0.00424929
MSV000079497	yes	Default libraries + suspect library	0.000641026
MSV000079502	yes	Default libraries + suspect library	0.06254
MSV000079503	yes	Default libraries + suspect library	0.0582321
MSV000079516	yes	Default libraries + suspect library	0.127268
MSV000079517	yes	Default libraries + suspect library	0.101159
MSV000079518	yes	Default libraries + suspect library	0.0950115
MSV000079519	yes	Default libraries + suspect library	0.136003
MSV000079520	yes	Default libraries + suspect library	0.0860007
MSV000079521	yes	Default libraries + suspect library	0.0902159
MSV000079523	yes	Default libraries + suspect library	0.0258546
MSV000079531	yes	Default libraries + suspect library	0.0193448
MSV000079542	yes	Default libraries + suspect library	0.223487
MSV000079558	yes	Default libraries + suspect library	0.0116198
MSV000079568	yes	Default libraries + suspect library	0.0453391
MSV000079575	yes	Default libraries + suspect library	0.00262555
MSV000079581	yes	Default libraries + suspect library	0.0144224
MSV000079598	yes	Default libraries + suspect library	0.132977
MSV000079601	yes	Default libraries + suspect library	0.0334809
MSV000079615	yes	Default libraries + suspect library	0.188895
MSV000079618	yes	Default libraries + suspect library	0.636364
MSV000079619	yes	Default libraries + suspect library	0.0480128
MSV000079620	yes	Default libraries + suspect library	0.00324816
MSV000079621	yes	Default libraries + suspect library	0.0492389
MSV000079627	yes	Default libraries + suspect library	0.0262172
MSV000079628	yes	Default libraries + suspect library	0.0704363
MSV000079633	yes	Default libraries + suspect library	0.0110461
MSV000079651	yes	Default libraries + suspect library	0.108667
MSV000079652	yes	Default libraries + suspect library	0.042256
MSV000079677	yes	Default libraries + suspect library	0.0380573
MSV000079679	yes	Default libraries + suspect library	0.0454446
MSV000079680	yes	Default libraries + suspect library	0.0226746
MSV000079697	yes	Default libraries + suspect library	0.150585
MSV000079706	yes	Default libraries + suspect library	0.139332
MSV000079707	yes	Default libraries + suspect library	0.156586
MSV000079709	yes	Default libraries + suspect library	0.141446
MSV000079710	yes	Default libraries + suspect library	0.157828
MSV000079712	yes	Default libraries + suspect library	0.156535
MSV000079714	yes	Default libraries + suspect library	0.160649
MSV000079717	yes	Default libraries + suspect library	0.163645
MSV000079718	yes	Default libraries + suspect library	0.166511
MSV000079719	yes	Default libraries + suspect library	0.177762
MSV000079720	yes	Default libraries + suspect library	0.135924
MSV000079772	yes	Default libraries + suspect library	0.169658
MSV000079773	yes	Default libraries + suspect library	0.139767
MSV000079777	yes	Default libraries + suspect library	0.0428605
MSV000079778	yes	Default libraries + suspect library	0.0245859
MSV000079787	yes	Default libraries + suspect library	0.0720487
MSV000079788	yes	Default libraries + suspect library	0.0633453
MSV000079808	yes	Default libraries + suspect library	0.104827
MSV000079813	yes	Default libraries + suspect library	0.178156
MSV000079819	yes	Default libraries + suspect library	0.123145
MSV000079820	yes	Default libraries + suspect library	0.116415
MSV000079825	yes	Default libraries + suspect library	0.022016
MSV000079838	yes	Default libraries + suspect library	0.0125134
MSV000079839	yes	Default libraries + suspect library	0.00672375
MSV000079856	yes	Default libraries + suspect library	0.0257485
MSV000079888	yes	Default libraries + suspect library	0.162478
MSV000079900	yes	Default libraries + suspect library	0.274904
MSV000079949	yes	Default libraries + suspect library	0.0113037
MSV000080000	yes	Default libraries + suspect library	0.0458885
MSV000080015	yes	Default libraries + suspect library	0.121839
MSV000080016	yes	Default libraries + suspect library	0.188088
MSV000080030	yes	Default libraries + suspect library	0.0178569
MSV000080031	yes	Default libraries + suspect library	0.01751
MSV000080045	yes	Default libraries + suspect library	0.00326264
MSV000080050	yes	Default libraries + suspect library	0.0408195
MSV000080055	yes	Default libraries + suspect library	0.0278671
MSV000080071	yes	Default libraries + suspect library	0.0109478
MSV000080074	yes	Default libraries + suspect library	0.0192886
MSV000080102	yes	Default libraries + suspect library	0.030765
MSV000080113	yes	Default libraries + suspect library	0.000195765
MSV000080115	yes	Default libraries + suspect library	0.00154912
MSV000080116	yes	Default libraries + suspect library	0.0601344
MSV000080117	yes	Default libraries + suspect library	0.0142176
MSV000080141	yes	Default libraries + suspect library	0.00816633
MSV000080142	yes	Default libraries + suspect library	0.390066
MSV000080167	yes	Default libraries + suspect library	0.0501496
MSV000080176	yes	Default libraries + suspect library	0.173774
MSV000080177	yes	Default libraries + suspect library	0.151121
MSV000080178	yes	Default libraries + suspect library	0.107367
MSV000080179	yes	Default libraries + suspect library	0.0785324
MSV000080180	yes	Default libraries + suspect library	0.231593
MSV000080181	yes	Default libraries + suspect library	0.189019
MSV000080182	yes	Default libraries + suspect library	0.207788
MSV000080183	yes	Default libraries + suspect library	0.220245
MSV000080186	yes	Default libraries + suspect library	0.0822709
MSV000080187	yes	Default libraries + suspect library	0.0765507
MSV000080188	yes	Default libraries + suspect library	0.219514
MSV000080214	yes	Default libraries + suspect library	0.0451367
MSV000080239	yes	Default libraries + suspect library	0.127766
MSV000080240	yes	Default libraries + suspect library	0.0806473
MSV000080241	yes	Default libraries + suspect library	0.00968212
MSV000080242	yes	Default libraries + suspect library	0.00873712
MSV000080243	yes	Default libraries + suspect library	0.0059295
MSV000080251	yes	Default libraries + suspect library	0.0131832
MSV000080284	yes	Default libraries + suspect library	0.0202976
MSV000080285	yes	Default libraries + suspect library	0.035827
MSV000080286	yes	Default libraries + suspect library	0.0139157
MSV000080287	yes	Default libraries + suspect library	0.0144295
MSV000080288	yes	Default libraries + suspect library	0.0140786
MSV000080289	yes	Default libraries + suspect library	0.0151567
MSV000080290	yes	Default libraries + suspect library	0.0129271
MSV000080291	yes	Default libraries + suspect library	0.0265279
MSV000080292	yes	Default libraries + suspect library	0.028943
MSV000080299	yes	Default libraries + suspect library	0.172992
MSV000080335	yes	Default libraries + suspect library	0.33858
MSV000080337	yes	Default libraries + suspect library	0.0176481
MSV000080377	yes	Default libraries + suspect library	0.026719
MSV000080397	yes	Default libraries + suspect library	0.0264811
MSV000080427	yes	Default libraries + suspect library	0.0837319
MSV000080442	yes	Default libraries + suspect library	0.0379555
MSV000080443	yes	Default libraries + suspect library	0.0412318
MSV000080444	yes	Default libraries + suspect library	0.0414188
MSV000080450	yes	Default libraries + suspect library	0.254449
MSV000080464	yes	Default libraries + suspect library	0.0106464
MSV000080469	yes	Default libraries + suspect library	0.142793
MSV000080473	yes	Default libraries + suspect library	0.00685279
MSV000080490	yes	Default libraries + suspect library	0.143836
MSV000080492	yes	Default libraries + suspect library	0.0674035
MSV000080500	yes	Default libraries + suspect library	0.0331291
MSV000080501	yes	Default libraries + suspect library	0.168327
MSV000080502	yes	Default libraries + suspect library	0.082906
MSV000080507	yes	Default libraries + suspect library	0.129053
MSV000080518	yes	Default libraries + suspect library	0.125072
MSV000080533	yes	Default libraries + suspect library	0.127461
MSV000080540	yes	Default libraries + suspect library	0.0851559
MSV000080553	yes	Default libraries + suspect library	0.0264927
MSV000080554	yes	Default libraries + suspect library	0.0969442
MSV000080555	yes	Default libraries + suspect library	0.0130744
MSV000080556	yes	Default libraries + suspect library	0.00595163
MSV000080557	yes	Default libraries + suspect library	0.000512033
MSV000080558	yes	Default libraries + suspect library	0.113188
MSV000080559	yes	Default libraries + suspect library	0.152974
MSV000080574	yes	Default libraries + suspect library	0.24513
MSV000080597	yes	Default libraries + suspect library	0.00340875
MSV000080604	yes	Default libraries + suspect library	0.1054
MSV000080605	yes	Default libraries + suspect library	0.240634
MSV000080606	yes	Default libraries + suspect library	0.0291366
MSV000080611	yes	Default libraries + suspect library	0.134963
MSV000080612	yes	Default libraries + suspect library	0.136686
MSV000080616	yes	Default libraries + suspect library	0.110869
MSV000080626	yes	Default libraries + suspect library	0.00505051
MSV000080627	yes	Default libraries + suspect library	0.250675
MSV000080628	yes	Default libraries + suspect library	0.182508
MSV000080629	yes	Default libraries + suspect library	0.232708
MSV000080630	yes	Default libraries + suspect library	0.175103
MSV000080632	yes	Default libraries + suspect library	0.00340875
MSV000080655	yes	Default libraries + suspect library	0.026533
MSV000080673	yes	Default libraries + suspect library	0.0448213
MSV000080895	yes	Default libraries + suspect library	0.0350228
MSV000080898	yes	Default libraries + suspect library	0.0638395
MSV000080899	yes	Default libraries + suspect library	0.0546125
MSV000080905	yes	Default libraries + suspect library	0.178495
MSV000080912	yes	Default libraries + suspect library	0.159032
MSV000080918	yes	Default libraries + suspect library	0.113188
MSV000080922	no	Default libraries + suspect library	0.0172713
MSV000080929	yes	Default libraries + suspect library	0.138676
MSV000080933	yes	Default libraries + suspect library	0.218136
MSV000080960	yes	Default libraries + suspect library	0.0454661
MSV000080961	yes	Default libraries + suspect library	0.161946
MSV000080965	yes	Default libraries + suspect library	0.000291545
MSV000080970	yes	Default libraries + suspect library	9.32213e-05
MSV000080974	yes	Default libraries + suspect library	0.0332271
MSV000080976	yes	Default libraries + suspect library	0.100338
MSV000081004	yes	Default libraries + suspect library	0.137361
MSV000081005	yes	Default libraries + suspect library	0.0452066
MSV000081008	yes	Default libraries + suspect library	0.0187949
MSV000081022	yes	Default libraries + suspect library	0.0206101
MSV000081030	yes	Default libraries + suspect library	0.0687897
MSV000081039	yes	Default libraries + suspect library	0.0348011
MSV000081040	yes	Default libraries + suspect library	0.0114998
MSV000081045	yes	Default libraries + suspect library	0.218435
MSV000081048	yes	Default libraries + suspect library	0.207955
MSV000081049	yes	Default libraries + suspect library	0.218465
MSV000081050	yes	Default libraries + suspect library	0.211765
MSV000081063	no	Default libraries + suspect library	0.124397
MSV000081064	yes	Default libraries + suspect library	0.10049
MSV000081065	yes	Default libraries + suspect library	0.14175
MSV000081067	yes	Default libraries + suspect library	0.193729
MSV000081068	yes	Default libraries + suspect library	0.152653
MSV000081077	yes	Default libraries + suspect library	0.0758659
MSV000081080	yes	Default libraries + suspect library	0.0386925
MSV000081082	yes	Default libraries + suspect library	0.0522219
MSV000081083	yes	Default libraries + suspect library	0.168936
MSV000081097	yes	Default libraries + suspect library	0.19671
MSV000081098	yes	Default libraries + suspect library	0.0302883
MSV000081099	yes	Default libraries + suspect library	0.17973
MSV000081107	yes	Default libraries + suspect library	0.0225638
MSV000081108	yes	Default libraries + suspect library	0.174319
MSV000081113	yes	Default libraries + suspect library	0.235212
MSV000081116	yes	Default libraries + suspect library	0.239531
MSV000081118	yes	Default libraries + suspect library	0.0115895
MSV000081119	yes	Default libraries + suspect library	0.0115895
MSV000081120	yes	Default libraries + suspect library	0.0150952
MSV000081123	yes	Default libraries + suspect library	0.191245
MSV000081131	yes	Default libraries + suspect library	0.0555556
MSV000081151	yes	Default libraries + suspect library	0.179813
MSV000081152	yes	Default libraries + suspect library	0.059716
MSV000081158	yes	Default libraries + suspect library	0.022294
MSV000081160	yes	Default libraries + suspect library	0.275557
MSV000081163	yes	Default libraries + suspect library	0.0185065
MSV000081171	yes	Default libraries + suspect library	0.0470051
MSV000081176	yes	Default libraries + suspect library	0.231813
MSV000081186	yes	Default libraries + suspect library	0.0630244
MSV000081208	yes	Default libraries + suspect library	0.0755267
MSV000081215	yes	Default libraries + suspect library	0.0148448
MSV000081284	yes	Default libraries + suspect library	0.103406
MSV000081287	yes	Default libraries + suspect library	0.0645833
MSV000081288	yes	Default libraries + suspect library	0.00628365
MSV000081289	yes	Default libraries + suspect library	0.0103093
MSV000081290	yes	Default libraries + suspect library	0.00667948
MSV000081318	yes	Default libraries + suspect library	0.118439
MSV000081326	yes	Default libraries + suspect library	0.232164
MSV000081343	yes	Default libraries + suspect library	0.184607
MSV000081344	yes	Default libraries + suspect library	0.0599276
MSV000081346	yes	Default libraries + suspect library	0.0530027
MSV000081347	yes	Default libraries + suspect library	0.0822728
MSV000081350	yes	Default libraries + suspect library	0.0444109
MSV000081351	yes	Default libraries + suspect library	0.11284
MSV000081354	yes	Default libraries + suspect library	0.161938
MSV000081357	yes	Default libraries + suspect library	0.0415565
MSV000081364	yes	Default libraries + suspect library	0.178017
MSV000081379	yes	Default libraries + suspect library	0.0176674
MSV000081381	yes	Default libraries + suspect library	0.00522904
MSV000081432	yes	Default libraries + suspect library	0.0193066
MSV000081451	yes	Default libraries + suspect library	0.108047
MSV000081456	yes	Default libraries + suspect library	0.09384
MSV000081463	yes	Default libraries + suspect library	0.177505
MSV000081464	yes	Default libraries + suspect library	0.141012
MSV000081468	yes	Default libraries + suspect library	0.00387035
MSV000081470	yes	Default libraries + suspect library	0.229795
MSV000081475	yes	Default libraries + suspect library	0.0312036
MSV000081477	yes	Default libraries + suspect library	0.0623173
MSV000081482	yes	Default libraries + suspect library	0.226116
MSV000081486	yes	Default libraries + suspect library	0.0407672
MSV000081487	yes	Default libraries + suspect library	0.115013
MSV000081492	yes	Default libraries + suspect library	0.127388
MSV000081501	yes	Default libraries + suspect library	0.0223939
MSV000081502	yes	Default libraries + suspect library	0.0944255
MSV000081504	yes	Default libraries + suspect library	0.0790774
MSV000081508	yes	Default libraries + suspect library	0.0212295
MSV000081513	yes	Default libraries + suspect library	0.0374385
MSV000081515	yes	Default libraries + suspect library	0.052341
MSV000081516	yes	Default libraries + suspect library	0.0413505
MSV000081524	yes	Default libraries + suspect library	0.0302555
MSV000081530	yes	Default libraries + suspect library	0.0239144
MSV000081542	yes	Default libraries + suspect library	0.0355882
MSV000081544	yes	Default libraries + suspect library	0.150511
MSV000081548	yes	Default libraries + suspect library	0.0209268
MSV000081555	yes	Default libraries + suspect library	0.0232558
MSV000081571	yes	Default libraries + suspect library	0.0684343
MSV000081575	yes	Default libraries + suspect library	0.118061
MSV000081580	yes	Default libraries + suspect library	0.0158283
MSV000081581	yes	Default libraries + suspect library	0.0115124
MSV000081582	yes	Default libraries + suspect library	0.0121325
MSV000081583	yes	Default libraries + suspect library	0.00277778
MSV000081637	yes	Default libraries + suspect library	0.0341165
MSV000081655	yes	Default libraries + suspect library	0.0505051
MSV000081657	yes	Default libraries + suspect library	0.0353228
MSV000081659	yes	Default libraries + suspect library	0.109317
MSV000081664	yes	Default libraries + suspect library	0.238532
MSV000081665	yes	Default libraries + suspect library	0.038297
MSV000081666	yes	Default libraries + suspect library	0.0394514
MSV000081669	yes	Default libraries + suspect library	0.0753172
MSV000081670	yes	Default libraries + suspect library	0.0821331
MSV000081671	yes	Default libraries + suspect library	0.0165819
MSV000081673	yes	Default libraries + suspect library	0.129111
MSV000081675	yes	Default libraries + suspect library	0.106899
MSV000081676	yes	Default libraries + suspect library	0.0759977
MSV000081679	yes	Default libraries + suspect library	0.0231001
MSV000081681	yes	Default libraries + suspect library	0.102197
MSV000081682	yes	Default libraries + suspect library	0.108537
MSV000081683	yes	Default libraries + suspect library	0.11618
MSV000081694	yes	Default libraries + suspect library	0.027195
MSV000081731	yes	Default libraries + suspect library	0.12052
MSV000081741	yes	Default libraries + suspect library	0.17713
MSV000081748	yes	Default libraries + suspect library	0.11443
MSV000081749	yes	Default libraries + suspect library	0.0406237
MSV000081750	yes	Default libraries + suspect library	0.0909692
MSV000081751	yes	Default libraries + suspect library	0.0680253
MSV000081752	yes	Default libraries + suspect library	0.0954907
MSV000081753	yes	Default libraries + suspect library	0.0728982
MSV000081777	yes	Default libraries + suspect library	0.0519801
MSV000081778	yes	Default libraries + suspect library	0.0675074
MSV000081780	yes	Default libraries + suspect library	0.0546089
MSV000081804	yes	Default libraries + suspect library	0.0650715
MSV000081807	yes	Default libraries + suspect library	0.167742
MSV000081808	yes	Default libraries + suspect library	0.0363739
MSV000081810	yes	Default libraries + suspect library	0.0510515
MSV000081816	yes	Default libraries + suspect library	0.0321139
MSV000081832	yes	Default libraries + suspect library	0.0278856
MSV000081834	yes	Default libraries + suspect library	0.0649597
MSV000081853	yes	Default libraries + suspect library	0.0888085
MSV000081877	yes	Default libraries + suspect library	0.208398
MSV000081878	yes	Default libraries + suspect library	0.115362
MSV000081879	yes	Default libraries + suspect library	0.12641
MSV000081880	yes	Default libraries + suspect library	0.184346
MSV000081892	yes	Default libraries + suspect library	0.281704
MSV000081893	yes	Default libraries + suspect library	0.115933
MSV000081894	yes	Default libraries + suspect library	0.16434
MSV000081908	yes	Default libraries + suspect library	0.00466187
MSV000081911	yes	Default libraries + suspect library	0.140132
MSV000081936	yes	Default libraries + suspect library	0.103355
MSV000081946	no	Default libraries + suspect library	0.000448833
MSV000081949	yes	Default libraries + suspect library	0.0891592
MSV000081950	yes	Default libraries + suspect library	0.0355377
MSV000081952	yes	Default libraries + suspect library	0.0901131
MSV000081955	yes	Default libraries + suspect library	0.125625
MSV000081957	yes	Default libraries + suspect library	0.0450913
MSV000081960	yes	Default libraries + suspect library	0.000457666
MSV000081981	no	Default libraries + suspect library	0.0503158
MSV000081999	yes	Default libraries + suspect library	0.0936366
MSV000082000	yes	Default libraries + suspect library	0.085793
MSV000082005	yes	Default libraries + suspect library	0.0974884
MSV000082045	yes	Default libraries + suspect library	0.0470047
MSV000082048	yes	Default libraries + suspect library	0.120752
MSV000082049	yes	Default libraries + suspect library	0.154093
MSV000082062	yes	Default libraries + suspect library	0.0571804
MSV000082068	yes	Default libraries + suspect library	0.0649552
MSV000082069	yes	Default libraries + suspect library	0.128944
MSV000082071	yes	Default libraries + suspect library	0.0422929
MSV000082072	yes	Default libraries + suspect library	0.07556
MSV000082073	yes	Default libraries + suspect library	0.0633634
MSV000082074	yes	Default libraries + suspect library	0.0899512
MSV000082081	yes	Default libraries + suspect library	0.141587
MSV000082082	yes	Default libraries + suspect library	0.128809
MSV000082083	yes	Default libraries + suspect library	0.112639
MSV000082084	yes	Default libraries + suspect library	0.125781
MSV000082085	yes	Default libraries + suspect library	0.121692
MSV000082086	yes	Default libraries + suspect library	0.113956
MSV000082128	yes	Default libraries + suspect library	0.0395742
MSV000082156	yes	Default libraries + suspect library	0.0511824
MSV000082157	yes	Default libraries + suspect library	0.105626
MSV000082171	yes	Default libraries + suspect library	0.0203085
MSV000082173	yes	Default libraries + suspect library	0.0203085
MSV000082178	yes	Default libraries + suspect library	0.0753238
MSV000082220	yes	Default libraries + suspect library	0.0426903
MSV000082221	yes	Default libraries + suspect library	0.0351453
MSV000082223	yes	Default libraries + suspect library	0.106431
MSV000082261	yes	Default libraries + suspect library	0.0965772
MSV000082262	yes	Default libraries + suspect library	0.0399464
MSV000082277	yes	Default libraries + suspect library	0.24355
MSV000082285	yes	Default libraries + suspect library	0.0416391
MSV000082294	yes	Default libraries + suspect library	0.0250949
MSV000082295	yes	Default libraries + suspect library	0.0250949
MSV000082312	yes	Default libraries + suspect library	0.136105
MSV000082321	yes	Default libraries + suspect library	0.0517597
MSV000082322	yes	Default libraries + suspect library	0.0957327
MSV000082323	yes	Default libraries + suspect library	0.111746
MSV000082324	yes	Default libraries + suspect library	0.10967
MSV000082325	yes	Default libraries + suspect library	0.110983
MSV000082331	yes	Default libraries + suspect library	0.119854
MSV000082336	yes	Default libraries + suspect library	0.137363
MSV000082354	yes	Default libraries + suspect library	0.0685201
MSV000082369	yes	Default libraries + suspect library	0.159215
MSV000082374	yes	Default libraries + suspect library	0.0875051
MSV000082377	yes	Default libraries + suspect library	0.133057
MSV000082378	yes	Default libraries + suspect library	0.214242
MSV000082379	yes	Default libraries + suspect library	0.183109
MSV000082380	yes	Default libraries + suspect library	0.279499
MSV000082382	yes	Default libraries + suspect library	0.21652
MSV000082383	yes	Default libraries + suspect library	0.144208
MSV000082384	yes	Default libraries + suspect library	0.162404
MSV000082385	yes	Default libraries + suspect library	0.188736
MSV000082386	yes	Default libraries + suspect library	0.0387763
MSV000082387	yes	Default libraries + suspect library	0.038582
MSV000082388	yes	Default libraries + suspect library	0.0382438
MSV000082391	yes	Default libraries + suspect library	0.0613472
MSV000082402	yes	Default libraries + suspect library	0.183086
MSV000082423	yes	Default libraries + suspect library	0.0799272
MSV000082428	yes	Default libraries + suspect library	0.141578
MSV000082431	yes	Default libraries + suspect library	0.0291131
MSV000082432	yes	Default libraries + suspect library	0.0543658
MSV000082433	yes	Default libraries + suspect library	0.188605
MSV000082453	yes	Default libraries + suspect library	0.0680957
MSV000082463	yes	Default libraries + suspect library	0.210962
MSV000082467	yes	Default libraries + suspect library	0.00700876
MSV000082480	yes	Default libraries + suspect library	0.25186
MSV000082481	yes	Default libraries + suspect library	0.0559756
MSV000082484	yes	Default libraries + suspect library	0.0560962
MSV000082485	yes	Default libraries + suspect library	0.138676
MSV000082488	yes	Default libraries + suspect library	0.0152783
MSV000082490	yes	Default libraries + suspect library	0.0414158
MSV000082493	yes	Default libraries + suspect library	0.0433456
MSV000082504	yes	Default libraries + suspect library	1
MSV000082522	yes	Default libraries + suspect library	0.023477
MSV000082523	yes	Default libraries + suspect library	0.0216161
MSV000082524	yes	Default libraries + suspect library	0.0443923
MSV000082525	yes	Default libraries + suspect library	0.073641
MSV000082526	yes	Default libraries + suspect library	0.029828
MSV000082527	yes	Default libraries + suspect library	0.0233356
MSV000082528	yes	Default libraries + suspect library	0.0440777
MSV000082529	yes	Default libraries + suspect library	0.0123899
MSV000082530	yes	Default libraries + suspect library	0.0119301
MSV000082531	yes	Default libraries + suspect library	0.0316092
MSV000082532	yes	Default libraries + suspect library	0.0378064
MSV000082533	yes	Default libraries + suspect library	0.050439
MSV000082534	yes	Default libraries + suspect library	0.04252
MSV000082535	yes	Default libraries + suspect library	0.0743027
MSV000082536	yes	Default libraries + suspect library	0.0179201
[truncated: 709 more rows]

## Sheet: Fig5b
Dataset	Sample type	Spectrum match rate default	Spectrum match rate default + suspect
MSV000078556	animal	0.00823237	0.0179806
MSV000078622	animal	0.00292773	0.00588883
MSV000078832	animal	0.00288659	0.00852938
MSV000078993	animal	0.00340261	0.0101537
MSV000079558	animal	0.00731721	0.0136215
MSV000079825	animal	0.00989195	0.0253495
MSV000079949	animal	0.00787641	0.0118934
MSV000080030	animal	0.00928429	0.0266994
MSV000080031	animal	0.0087528	0.0214835
MSV000080450	animal	0.220722	0.276656
MSV000080502	plant	0.0484109	0.0980651
MSV000080673	animal	0.0183874	0.0503415
MSV000080918	animal	0.071726	0.124983
MSV000080933	animal	0.24375	0.270777
MSV000080965	plant	0.000269942	0.000269942
MSV000080976	animal	0.0510466	0.107453
MSV000081080	animal	0.0260604	0.0406589
MSV000081082	plant	0.0169313	0.0529912
MSV000081083	plant	0.0994984	0.171522
MSV000081350	food	0.0273166	0.0486707
MSV000081351	animal	0.039315	0.113767
MSV000081379	animal	0.00570018	0.0198264
MSV000081432	animal	0.0160212	0.0238648
MSV000081468	animal	0.00231098	0.00449499
MSV000081477	animal	0.0335426	0.0647855
MSV000081486	animal	0.02479	0.0457788
MSV000081492	animal	0.0661207	0.139342
MSV000081508	animal	0.00778095	0.0226707
MSV000081548	animal	0.010767	0.0215561
MSV000081571	animal	0.0486724	0.0704498
MSV000081582	animal	0.00492911	0.0124623
MSV000081832	animal	0.0128177	0.0307062
MSV000082045	culture_bacterial	0.0265577	0.0493724
MSV000082048	animal	0.0638199	0.132736
MSV000082049	animal	0.0742166	0.159855
MSV000082068	food	0.0469466	0.0804547
MSV000082069	food	0.0928564	0.135887
MSV000082074	environmental	0.0652479	0.0963662
MSV000082082	environmental	0.038738	0.120494
MSV000082157	animal	0.0617945	0.129686
MSV000082221	animal	0.0235375	0.0405585
MSV000082261	animal	0.0360681	0.105162
MSV000082262	animal	0.0232764	0.0536004
MSV000082295	environmental	0.0157462	0.0263771
MSV000082312	environmental	0.0434251	0.132805
MSV000082374	animal	0.0443315	0.0902123
MSV000082386	food	0.0200935	0.0304909
MSV000082387	food	0.0269508	0.0423049
MSV000082388	food	0.0699414	0.107793
MSV000082391	food	0.0381052	0.0722853
MSV000082423	food	0.0565905	0.0947815
MSV000082432	animal	0.0190752	0.0628572
MSV000082433	animal	0.0806944	0.194668
MSV000082490	animal	0.0180726	0.0548663
MSV000082493	animal	0.0215532	0.0470649
MSV000082582	animal	0.0436672	0.111524
MSV000082602	animal	0.0361036	0.0753451
MSV000082608	animal	0.0612661	0.158127
MSV000082612	animal	0.184684	0.293686
MSV000082613	animal	0.0403065	0.0679547
MSV000082614	animal	0.148734	0.272095
MSV000082615	animal	0.0265027	0.0494751
MSV000082616	animal	0.1949	0.312922
MSV000082617	animal	0.0309499	0.0528099
MSV000082618	animal	0.164506	0.276204
MSV000082619	animal	0.0397406	0.0782341
MSV000082629	animal	0.0355732	0.101419
MSV000082630	animal	0.0349861	0.084521
MSV000082633	environmental	0.043427	0.190454
MSV000082636	culture_fungal	0.0234025	0.0506101
MSV000082647	animal	0.0675093	0.161704
MSV000082649	animal	0.030749	0.0715439
MSV000082650	animal	0.0496101	0.128705
MSV000082850	plant	0.000517681	0.000517681
MSV000082869	animal	0.0421634	0.108762
MSV000082962	plant	0.0136371	0.06965
MSV000083004	animal	0.043108	0.0648178
MSV000083010	food	0.056835	0.0951933
MSV000083071	animal	0.0327086	0.0565021
MSV000083073	animal	0.0500092	0.12687
MSV000083077	animal	0.0370588	0.0814943
MSV000083080	animal	0.0355214	0.0571533
MSV000083105	plant	0.0173848	0.025527
MSV000083106	animal	0.0255851	0.0514617
MSV000083300	animal	0.0349643	0.0840236
MSV000083351	animal	0.0505943	0.0778777
MSV000083383	culture_bacterial	0.0768496	0.233567
MSV000083387	culture_bacterial	0.0331698	0.0658725
MSV000083388	animal	0.0459683	0.0845541
MSV000083437	animal	0.0188299	0.0287985
MSV000083446	animal	0.0575646	0.0837937
MSV000083462	animal	0.0238662	0.0580418
MSV000083463	animal	0.047028	0.0741248
MSV000083538	animal	0.0165718	0.0170012
MSV000083539	animal	0.024956	0.024981
MSV000083540	animal	0.0222848	0.0227423
MSV000083559	animal	0.0520645	0.138614
MSV000083578	culture_bacterial	0.0180714	0.0442571
MSV000083601	culture_bacterial	0.0271226	0.0418292
MSV000083610	culture_bacterial	0.0113067	0.02259
MSV000083611	plant	0.0229595	0.045226
MSV000083612	plant	0.0364796	0.0731349
MSV000083665	animal	0.175179	0.265482
MSV000083666	animal	0.0442374	0.0966194
MSV000083723	animal	0.0434042	0.0648174
MSV000083729	environmental	0.0564655	0.118887
MSV000083756	animal	0.0684377	0.164005
MSV000083773	culture_bacterial	0.0584546	0.0978149
MSV000083777	animal	0.0175643	0.0346182
MSV000084016	animal	0.0972049	0.152253
MSV000084020	animal	0.0268386	0.0593116
MSV000084056	culture_bacterial	0.0115558	0.0238297
MSV000084062	animal	0.121088	0.213563
MSV000084073	culture_fungal	0.0459335	0.0591732
MSV000084075	plant	0.182131	0.305842
MSV000084076	plant	0.12	0.206957
MSV000084077	plant	0.115646	0.197279
MSV000084078	plant	0.0504451	0.111276
MSV000084079	plant	0.145631	0.200647
MSV000084080	plant	0.117057	0.190635
MSV000084081	plant	0.120907	0.188917
MSV000084082	plant	0.0877193	0.130117
MSV000084143	animal	0.118515	0.226694
MSV000084278	plant	0.0706798	0.160476
MSV000084322	animal	0.0121493	0.036318
MSV000084325	animal	0.165808	0.278518
MSV000084355	environmental	0.0286648	0.0623281
MSV000084463	environmental	0.00988806	0.0314999
MSV000084475	culture_bacterial	0.0476709	0.0788373
MSV000084478	culture_fungal	0.0424731	0.0591398
MSV000084610	animal	0.0225955	0.0415846
MSV000084652	food	0.0473047	0.103604
MSV000084673	culture_bacterial	0.0193628	0.0416171
MSV000084674	plant	0.113383	0.294465
MSV000084680	culture_bacterial	0.024936	0.049778
MSV000084681	animal	0.0732175	0.109056
MSV000084701	culture_bacterial	0.0240235	0.0514744
MSV000084905	animal	0.0704915	0.17444
MSV000085071	culture_fungal	0.0508647	0.0927362
MSV000085119	plant	0.0744074	0.127651
MSV000085120	animal	0.0927374	0.133629
MSV000085121	plant	0.00185928	0.00276963
MSV000085142	animal	0.173919	0.324903
MSV000085153	culture_bacterial	0.0377495	0.0721575
MSV000085256	animal	0.148718	0.293131
MSV000085373	animal	0.0894862	0.107951
MSV000085417	culture_bacterial	0.00454786	0.00867653
MSV000085475	plant	0.0193008	0.0280408
MSV000085505	animal	0.0178806	0.0291853
MSV000085618	culture_bacterial	0.0609272	0.0794702
MSV000085667	animal	0.0388266	0.0388266
MSV000085724	animal	0.0339768	0.0644344
MSV000086101	plant	0.0243679	0.0403857
MSV000086131	food	0.0480514	0.0848087
MSV000086161	plant	0.0146646	0.0193519
MSV000086230	culture_bacterial	0.0914027	0.126355
MSV000086381	culture_fungal	0.0594017	0.100971
MSV000086415	animal	0.104105	0.176997
MSV000086427	plant	0.136039	0.234432
MSV000086428	culture_bacterial	0.0448367	0.0820953
MSV000086477	culture_bacterial	0.0828871	0.109802
MSV000086478	culture_bacterial	0.0316781	0.0446282
MSV000086650	plant	0.00234224	0.00234224
MSV000086830	food	0.101669	0.205253
MSV000086988	animal	0.0180335	0.0296631
MSV000086989	animal	0.105365	0.190062

## Sheet: Fig5c
Mode	Type	Spectrum matches
Default	all	248317
Default	acylcarnitine	12
Default + suspect	all	401039
Default + suspect	acylcarnitine	104

## Sheet: Fig5d
CompoundName	Filename	XIC	CeradScore	Alzheimer
Decanoyl-L-Carnitine – 14.090 Da	00246264.mzML	767.088	2	Yes (CERAD ≤ 2)
Decanoyl-L-Carnitine – 42.047 Da	00246264.mzML	76631.9	2	Yes (CERAD ≤ 2)
Hexanoyl-L-Carnitine + 15.995 Da	00246264.mzML	10095.4	2	Yes (CERAD ≤ 2)
Hexanoylcarnitine – 12.036 Da	00246264.mzML	63995.9	2	Yes (CERAD ≤ 2)
L-Carnitine / Acetyl-DL-Carnitine – 42.010 Da	00246264.mzML	399866	2	Yes (CERAD ≤ 2)
Lauroylcarnitine / Butyrylcarnitine + 112.125 Da / Palmitoylcarnitine – 56.062 Da / Tetradecanoyl-L-Carnitine – 28.031 Da	00246264.mzML	4993.47	2	Yes (CERAD ≤ 2)
Octanoylcarnitine	00246264.mzML	53443.3	2	Yes (CERAD ≤ 2)
Decanoyl-L-Carnitine – 14.090 Da	00402800.mzML	5489.24	1	Yes (CERAD ≤ 2)
Decanoyl-L-Carnitine – 42.047 Da	00402800.mzML	297938	1	Yes (CERAD ≤ 2)
Hexanoyl-L-Carnitine + 15.995 Da	00402800.mzML	18627.7	1	Yes (CERAD ≤ 2)
Hexanoylcarnitine – 12.036 Da	00402800.mzML	102555	1	Yes (CERAD ≤ 2)
L-Carnitine / Acetyl-DL-Carnitine – 42.010 Da	00402800.mzML	1.17354e+06	1	Yes (CERAD ≤ 2)
Lauroylcarnitine / Butyrylcarnitine + 112.125 Da / Palmitoylcarnitine – 56.062 Da / Tetradecanoyl-L-Carnitine – 28.031 Da	00402800.mzML	13290.6	1	Yes (CERAD ≤ 2)
Octanoylcarnitine	00402800.mzML	185809	1	Yes (CERAD ≤ 2)
Decanoyl-L-Carnitine – 14.090 Da	01243685.mzML	8301.69	1	Yes (CERAD ≤ 2)
Decanoyl-L-Carnitine – 42.047 Da	01243685.mzML	150724	1	Yes (CERAD ≤ 2)
Hexanoyl-L-Carnitine + 15.995 Da	01243685.mzML	15238.4	1	Yes (CERAD ≤ 2)
Hexanoylcarnitine – 12.036 Da	01243685.mzML	51542.2	1	Yes (CERAD ≤ 2)
L-Carnitine / Acetyl-DL-Carnitine – 42.010 Da	01243685.mzML	554016	1	Yes (CERAD ≤ 2)
Lauroylcarnitine / Butyrylcarnitine + 112.125 Da / Palmitoylcarnitine – 56.062 Da / Tetradecanoyl-L-Carnitine – 28.031 Da	01243685.mzML	3689.38	1	Yes (CERAD ≤ 2)
Octanoylcarnitine	01243685.mzML	252001	1	Yes (CERAD ≤ 2)
Decanoyl-L-Carnitine – 14.090 Da	05779736.mzML	1313.01	2	Yes (CERAD ≤ 2)
Decanoyl-L-Carnitine – 42.047 Da	05779736.mzML	31788.4	2	Yes (CERAD ≤ 2)
Hexanoyl-L-Carnitine + 15.995 Da	05779736.mzML	10613.3	2	Yes (CERAD ≤ 2)
Hexanoylcarnitine – 12.036 Da	05779736.mzML	30394.4	2	Yes (CERAD ≤ 2)
L-Carnitine / Acetyl-DL-Carnitine – 42.010 Da	05779736.mzML	229087	2	Yes (CERAD ≤ 2)
Lauroylcarnitine / Butyrylcarnitine + 112.125 Da / Palmitoylcarnitine – 56.062 Da / Tetradecanoyl-L-Carnitine – 28.031 Da	05779736.mzML	3247.91	2	Yes (CERAD ≤ 2)
Octanoylcarnitine	05779736.mzML	50118.8	2	Yes (CERAD ≤ 2)
Decanoyl-L-Carnitine – 14.090 Da	07265221.mzML	1959.86	1	Yes (CERAD ≤ 2)
Decanoyl-L-Carnitine – 42.047 Da	07265221.mzML	140156	1	Yes (CERAD ≤ 2)
Hexanoyl-L-Carnitine + 15.995 Da	07265221.mzML	22935.5	1	Yes (CERAD ≤ 2)
Hexanoylcarnitine – 12.036 Da	07265221.mzML	125996	1	Yes (CERAD ≤ 2)
L-Carnitine / Acetyl-DL-Carnitine – 42.010 Da	07265221.mzML	489785	1	Yes (CERAD ≤ 2)
Lauroylcarnitine / Butyrylcarnitine + 112.125 Da / Palmitoylcarnitine – 56.062 Da / Tetradecanoyl-L-Carnitine – 28.031 Da	07265221.mzML	7314.01	1	Yes (CERAD ≤ 2)
Octanoylcarnitine	07265221.mzML	165977	1	Yes (CERAD ≤ 2)
Decanoyl-L-Carnitine – 14.090 Da	08132197.mzML	20227.9	2	Yes (CERAD ≤ 2)
Decanoyl-L-Carnitine – 42.047 Da	08132197.mzML	174496	2	Yes (CERAD ≤ 2)
Hexanoyl-L-Carnitine + 15.995 Da	08132197.mzML	20128.7	2	Yes (CERAD ≤ 2)
Hexanoylcarnitine – 12.036 Da	08132197.mzML	72261.5	2	Yes (CERAD ≤ 2)
L-Carnitine / Acetyl-DL-Carnitine – 42.010 Da	08132197.mzML	660279	2	Yes (CERAD ≤ 2)
Lauroylcarnitine / Butyrylcarnitine + 112.125 Da / Palmitoylcarnitine – 56.062 Da / Tetradecanoyl-L-Carnitine – 28.031 Da	08132197.mzML	6503.01	2	Yes (CERAD ≤ 2)
Octanoylcarnitine	08132197.mzML	217515	2	Yes (CERAD ≤ 2)
Decanoyl-L-Carnitine – 14.090 Da	10100574.mzML	2027.79	4	No (CERAD ≥ 3)
Decanoyl-L-Carnitine – 42.047 Da	10100574.mzML	90036.7	4	No (CERAD ≥ 3)
Hexanoyl-L-Carnitine + 15.995 Da	10100574.mzML	15927.9	4	No (CERAD ≥ 3)
Hexanoylcarnitine – 12.036 Da	10100574.mzML	34131.8	4	No (CERAD ≥ 3)
L-Carnitine / Acetyl-DL-Carnitine – 42.010 Da	10100574.mzML	352506	4	No (CERAD ≥ 3)
Lauroylcarnitine / Butyrylcarnitine + 112.125 Da / Palmitoylcarnitine – 56.062 Da / Tetradecanoyl-L-Carnitine – 28.031 Da	10100574.mzML	3498.25	4	No (CERAD ≥ 3)
Octanoylcarnitine	10100574.mzML	56988.3	4	No (CERAD ≥ 3)
Decanoyl-L-Carnitine – 14.090 Da	10100736.mzML	2394.77	3	No (CERAD ≥ 3)
Decanoyl-L-Carnitine – 42.047 Da	10100736.mzML	98052.8	3	No (CERAD ≥ 3)
Hexanoyl-L-Carnitine + 15.995 Da	10100736.mzML	14078.6	3	No (CERAD ≥ 3)
Hexanoylcarnitine – 12.036 Da	10100736.mzML	49077.2	3	No (CERAD ≥ 3)
L-Carnitine / Acetyl-DL-Carnitine – 42.010 Da	10100736.mzML	372782	3	No (CERAD ≥ 3)
Lauroylcarnitine / Butyrylcarnitine + 112.125 Da / Palmitoylcarnitine – 56.062 Da / Tetradecanoyl-L-Carnitine – 28.031 Da	10100736.mzML	3702.81	3	No (CERAD ≥ 3)
Octanoylcarnitine	10100736.mzML	49295.6	3	No (CERAD ≥ 3)
Decanoyl-L-Carnitine – 14.090 Da	10203224.mzML	4451.28	2	Yes (CERAD ≤ 2)
Decanoyl-L-Carnitine – 42.047 Da	10203224.mzML	92540.2	2	Yes (CERAD ≤ 2)
Hexanoyl-L-Carnitine + 15.995 Da	10203224.mzML	10752.7	2	Yes (CERAD ≤ 2)
Hexanoylcarnitine – 12.036 Da	10203224.mzML	49566.7	2	Yes (CERAD ≤ 2)
L-Carnitine / Acetyl-DL-Carnitine – 42.010 Da	10203224.mzML	557986	2	Yes (CERAD ≤ 2)
Lauroylcarnitine / Butyrylcarnitine + 112.125 Da / Palmitoylcarnitine – 56.062 Da / Tetradecanoyl-L-Carnitine – 28.031 Da	10203224.mzML	7766.7	2	Yes (CERAD ≤ 2)
Octanoylcarnitine	10203224.mzML	84630.2	2	Yes (CERAD ≤ 2)
Decanoyl-L-Carnitine – 14.090 Da	10221262.mzML	9114.67	2	Yes (CERAD ≤ 2)
Decanoyl-L-Carnitine – 42.047 Da	10221262.mzML	228248	2	Yes (CERAD ≤ 2)
Hexanoyl-L-Carnitine + 15.995 Da	10221262.mzML	34918.6	2	Yes (CERAD ≤ 2)
Hexanoylcarnitine – 12.036 Da	10221262.mzML	115743	2	Yes (CERAD ≤ 2)
L-Carnitine / Acetyl-DL-Carnitine – 42.010 Da	10221262.mzML	818411	2	Yes (CERAD ≤ 2)
Lauroylcarnitine / Butyrylcarnitine + 112.125 Da / Palmitoylcarnitine – 56.062 Da / Tetradecanoyl-L-Carnitine – 28.031 Da	10221262.mzML	11717.8	2	Yes (CERAD ≤ 2)
Octanoylcarnitine	10221262.mzML	369399	2	Yes (CERAD ≤ 2)
Decanoyl-L-Carnitine – 14.090 Da	10222853.mzML	1120.34	1	Yes (CERAD ≤ 2)
Decanoyl-L-Carnitine – 42.047 Da	10222853.mzML	61437.4	1	Yes (CERAD ≤ 2)
Hexanoyl-L-Carnitine + 15.995 Da	10222853.mzML	18545.4	1	Yes (CERAD ≤ 2)
Hexanoylcarnitine – 12.036 Da	10222853.mzML	57564.4	1	Yes (CERAD ≤ 2)
L-Carnitine / Acetyl-DL-Carnitine – 42.010 Da	10222853.mzML	273430	1	Yes (CERAD ≤ 2)
Lauroylcarnitine / Butyrylcarnitine + 112.125 Da / Palmitoylcarnitine – 56.062 Da / Tetradecanoyl-L-Carnitine – 28.031 Da	10222853.mzML	4023.04	1	Yes (CERAD ≤ 2)
Octanoylcarnitine	10222853.mzML	70916.8	1	Yes (CERAD ≤ 2)
Decanoyl-L-Carnitine – 14.090 Da	10246987.mzML	4562.97	2	Yes (CERAD ≤ 2)
Decanoyl-L-Carnitine – 42.047 Da	10246987.mzML	145258	2	Yes (CERAD ≤ 2)
Hexanoyl-L-Carnitine + 15.995 Da	10246987.mzML	17197.8	2	Yes (CERAD ≤ 2)
Hexanoylcarnitine – 12.036 Da	10246987.mzML	43698.7	2	Yes (CERAD ≤ 2)
L-Carnitine / Acetyl-DL-Carnitine – 42.010 Da	10246987.mzML	836063	2	Yes (CERAD ≤ 2)
Lauroylcarnitine / Butyrylcarnitine + 112.125 Da / Palmitoylcarnitine – 56.062 Da / Tetradecanoyl-L-Carnitine – 28.031 Da	10246987.mzML	5871.89	2	Yes (CERAD ≤ 2)
Octanoylcarnitine	10246987.mzML	218619	2	Yes (CERAD ≤ 2)
Decanoyl-L-Carnitine – 14.090 Da	10253148.mzML	6014.62	2	Yes (CERAD ≤ 2)
Decanoyl-L-Carnitine – 42.047 Da	10253148.mzML	64891.1	2	Yes (CERAD ≤ 2)
Hexanoyl-L-Carnitine + 15.995 Da	10253148.mzML	12734.5	2	Yes (CERAD ≤ 2)
Hexanoylcarnitine – 12.036 Da	10253148.mzML	64710.9	2	Yes (CERAD ≤ 2)
L-Carnitine / Acetyl-DL-Carnitine – 42.010 Da	10253148.mzML	604374	2	Yes (CERAD ≤ 2)
Lauroylcarnitine / Butyrylcarnitine + 112.125 Da / Palmitoylcarnitine – 56.062 Da / Tetradecanoyl-L-Carnitine – 28.031 Da	10253148.mzML	4935.07	2	Yes (CERAD ≤ 2)
Octanoylcarnitine	10253148.mzML	119223	2	Yes (CERAD ≤ 2)
Decanoyl-L-Carnitine – 14.090 Da	10263208.mzML	5579.23	3	No (CERAD ≥ 3)
Decanoyl-L-Carnitine – 42.047 Da	10263208.mzML	48745.7	3	No (CERAD ≥ 3)
Hexanoyl-L-Carnitine + 15.995 Da	10263208.mzML	33004.1	3	No (CERAD ≥ 3)
Hexanoylcarnitine – 12.036 Da	10263208.mzML	105425	3	No (CERAD ≥ 3)
L-Carnitine / Acetyl-DL-Carnitine – 42.010 Da	10263208.mzML	229469	3	No (CERAD ≥ 3)
Lauroylcarnitine / Butyrylcarnitine + 112.125 Da / Palmitoylcarnitine – 56.062 Da / Tetradecanoyl-L-Carnitine – 28.031 Da	10263208.mzML	5511.69	3	No (CERAD ≥ 3)
Octanoylcarnitine	10263208.mzML	42268.2	3	No (CERAD ≥ 3)
Decanoyl-L-Carnitine – 14.090 Da	10267798.mzML	1456.24	1	Yes (CERAD ≤ 2)
Decanoyl-L-Carnitine – 42.047 Da	10267798.mzML	76453.2	1	Yes (CERAD ≤ 2)
Hexanoyl-L-Carnitine + 15.995 Da	10267798.mzML	15480.3	1	Yes (CERAD ≤ 2)
Hexanoylcarnitine – 12.036 Da	10267798.mzML	77146	1	Yes (CERAD ≤ 2)
L-Carnitine / Acetyl-DL-Carnitine – 42.010 Da	10267798.mzML	634489	1	Yes (CERAD ≤ 2)
Lauroylcarnitine / Butyrylcarnitine + 112.125 Da / Palmitoylcarnitine – 56.062 Da / Tetradecanoyl-L-Carnitine – 28.031 Da	10267798.mzML	8702.05	1	Yes (CERAD ≤ 2)
Octanoylcarnitine	10267798.mzML	206238	1	Yes (CERAD ≤ 2)
Decanoyl-L-Carnitine – 14.090 Da	10290427.mzML	11401.5	4	No (CERAD ≥ 3)
Decanoyl-L-Carnitine – 42.047 Da	10290427.mzML	374599	4	No (CERAD ≥ 3)
Hexanoyl-L-Carnitine + 15.995 Da	10290427.mzML	53130.4	4	No (CERAD ≥ 3)
Hexanoylcarnitine – 12.036 Da	10290427.mzML	110635	4	No (CERAD ≥ 3)
L-Carnitine / Acetyl-DL-Carnitine – 42.010 Da	10290427.mzML	559018	4	No (CERAD ≥ 3)
Lauroylcarnitine / Butyrylcarnitine + 112.125 Da / Palmitoylcarnitine – 56.062 Da / Tetradecanoyl-L-Carnitine – 28.031 Da	10290427.mzML	8880.94	4	No (CERAD ≥ 3)
Octanoylcarnitine	10290427.mzML	151384	4	No (CERAD ≥ 3)
Decanoyl-L-Carnitine – 14.090 Da	10291856.mzML	4208.16	4	No (CERAD ≥ 3)
Decanoyl-L-Carnitine – 42.047 Da	10291856.mzML	186940	4	No (CERAD ≥ 3)
Hexanoyl-L-Carnitine + 15.995 Da	10291856.mzML	14462.1	4	No (CERAD ≥ 3)
Hexanoylcarnitine – 12.036 Da	10291856.mzML	66854.7	4	No (CERAD ≥ 3)
L-Carnitine / Acetyl-DL-Carnitine – 42.010 Da	10291856.mzML	1.02245e+06	4	No (CERAD ≥ 3)
Lauroylcarnitine / Butyrylcarnitine + 112.125 Da / Palmitoylcarnitine – 56.062 Da / Tetradecanoyl-L-Carnitine – 28.031 Da	10291856.mzML	7585.04	4	No (CERAD ≥ 3)
Octanoylcarnitine	10291856.mzML	89301.1	4	No (CERAD ≥ 3)
Decanoyl-L-Carnitine – 14.090 Da	10292311.mzML	2587.91	4	No (CERAD ≥ 3)
Decanoyl-L-Carnitine – 42.047 Da	10292311.mzML	25410.5	4	No (CERAD ≥ 3)
Hexanoyl-L-Carnitine + 15.995 Da	10292311.mzML	21954.3	4	No (CERAD ≥ 3)
Hexanoylcarnitine – 12.036 Da	10292311.mzML	21179.4	4	No (CERAD ≥ 3)
L-Carnitine / Acetyl-DL-Carnitine – 42.010 Da	10292311.mzML	122896	4	No (CERAD ≥ 3)
Lauroylcarnitine / Butyrylcarnitine + 112.125 Da / Palmitoylcarnitine – 56.062 Da / Tetradecanoyl-L-Carnitine – 28.031 Da	10292311.mzML	7976	4	No (CERAD ≥ 3)
Octanoylcarnitine	10292311.mzML	34320.3	4	No (CERAD ≥ 3)
Decanoyl-L-Carnitine – 14.090 Da	10298957.mzML	3198.92	2	Yes (CERAD ≤ 2)
Decanoyl-L-Carnitine – 42.047 Da	10298957.mzML	72832.9	2	Yes (CERAD ≤ 2)
Hexanoyl-L-Carnitine + 15.995 Da	10298957.mzML	11887.8	2	Yes (CERAD ≤ 2)
Hexanoylcarnitine – 12.036 Da	10298957.mzML	86295.7	2	Yes (CERAD ≤ 2)
L-Carnitine / Acetyl-DL-Carnitine – 42.010 Da	10298957.mzML	483816	2	Yes (CERAD ≤ 2)
Lauroylcarnitine / Butyrylcarnitine + 112.125 Da / Palmitoylcarnitine – 56.062 Da / Tetradecanoyl-L-Carnitine – 28.031 Da	10298957.mzML	6230.17	2	Yes (CERAD ≤ 2)
Octanoylcarnitine	10298957.mzML	85292.9	2	Yes (CERAD ≤ 2)
Decanoyl-L-Carnitine – 14.090 Da	10319069.mzML	12568	3	No (CERAD ≥ 3)
Decanoyl-L-Carnitine – 42.047 Da	10319069.mzML	194512	3	No (CERAD ≥ 3)
Hexanoyl-L-Carnitine + 15.995 Da	10319069.mzML	40835.7	3	No (CERAD ≥ 3)
Hexanoylcarnitine – 12.036 Da	10319069.mzML	86333.2	3	No (CERAD ≥ 3)
L-Carnitine / Acetyl-DL-Carnitine – 42.010 Da	10319069.mzML	694043	3	No (CERAD ≥ 3)
Lauroylcarnitine / Butyrylcarnitine + 112.125 Da / Palmitoylcarnitine – 56.062 Da / Tetradecanoyl-L-Carnitine – 28.031 Da	10319069.mzML	5193.68	3	No (CERAD ≥ 3)
Octanoylcarnitine	10319069.mzML	170131	3	No (CERAD ≥ 3)
Decanoyl-L-Carnitine – 14.090 Da	10405008.mzML	6551.35	2	Yes (CERAD ≤ 2)
Decanoyl-L-Carnitine – 42.047 Da	10405008.mzML	121959	2	Yes (CERAD ≤ 2)
Hexanoyl-L-Carnitine + 15.995 Da	10405008.mzML	24151.4	2	Yes (CERAD ≤ 2)
Hexanoylcarnitine – 12.036 Da	10405008.mzML	75621.5	2	Yes (CERAD ≤ 2)
L-Carnitine / Acetyl-DL-Carnitine – 42.010 Da	10405008.mzML	306837	2	Yes (CERAD ≤ 2)
Lauroylcarnitine / Butyrylcarnitine + 112.125 Da / Palmitoylcarnitine – 56.062 Da / Tetradecanoyl-L-Carnitine – 28.031 Da	10405008.mzML	4857.27	2	Yes (CERAD ≤ 2)
Octanoylcarnitine	10405008.mzML	61130.7	2	Yes (CERAD ≤ 2)
Decanoyl-L-Carnitine – 14.090 Da	10435090.mzML	2368.74	3	No (CERAD ≥ 3)
Decanoyl-L-Carnitine – 42.047 Da	10435090.mzML	37371.6	3	No (CERAD ≥ 3)
Hexanoyl-L-Carnitine + 15.995 Da	10435090.mzML	18026.1	3	No (CERAD ≥ 3)
Hexanoylcarnitine – 12.036 Da	10435090.mzML	69385.7	3	No (CERAD ≥ 3)
L-Carnitine / Acetyl-DL-Carnitine – 42.010 Da	10435090.mzML	398804	3	No (CERAD ≥ 3)
Lauroylcarnitine / Butyrylcarnitine + 112.125 Da / Palmitoylcarnitine – 56.062 Da / Tetradecanoyl-L-Carnitine – 28.031 Da	10435090.mzML	5322.1	3	No (CERAD ≥ 3)
Octanoylcarnitine	10435090.mzML	87295.3	3	No (CERAD ≥ 3)
Decanoyl-L-Carnitine – 14.090 Da	10436131.mzML	825.624	4	No (CERAD ≥ 3)
Decanoyl-L-Carnitine – 42.047 Da	10436131.mzML	34968.3	4	No (CERAD ≥ 3)
Hexanoyl-L-Carnitine + 15.995 Da	10436131.mzML	7619.98	4	No (CERAD ≥ 3)
Hexanoylcarnitine – 12.036 Da	10436131.mzML	39208.1	4	No (CERAD ≥ 3)
L-Carnitine / Acetyl-DL-Carnitine – 42.010 Da	10436131.mzML	230006	4	No (CERAD ≥ 3)
Lauroylcarnitine / Butyrylcarnitine + 112.125 Da / Palmitoylcarnitine – 56.062 Da / Tetradecanoyl-L-Carnitine – 28.031 Da	10436131.mzML	2516.65	4	No (CERAD ≥ 3)
Octanoylcarnitine	10436131.mzML	35011	4	No (CERAD ≥ 3)
Decanoyl-L-Carnitine – 14.090 Da	10438999.mzML	2355.55	4	No (CERAD ≥ 3)
Decanoyl-L-Carnitine – 42.047 Da	10438999.mzML	89833.5	4	No (CERAD ≥ 3)
Hexanoyl-L-Carnitine + 15.995 Da	10438999.mzML	14198.4	4	No (CERAD ≥ 3)
Hexanoylcarnitine – 12.036 Da	10438999.mzML	74914.7	4	No (CERAD ≥ 3)
L-Carnitine / Acetyl-DL-Carnitine – 42.010 Da	10438999.mzML	875249	4	No (CERAD ≥ 3)
Lauroylcarnitine / Butyrylcarnitine + 112.125 Da / Palmitoylcarnitine – 56.062 Da / Tetradecanoyl-L-Carnitine – 28.031 Da	10438999.mzML	4006.36	4	No (CERAD ≥ 3)
Octanoylcarnitine	10438999.mzML	158023	4	No (CERAD ≥ 3)
Decanoyl-L-Carnitine – 14.090 Da	10473384.mzML	10536	4	No (CERAD ≥ 3)
Decanoyl-L-Carnitine – 42.047 Da	10473384.mzML	197806	4	No (CERAD ≥ 3)
Hexanoyl-L-Carnitine + 15.995 Da	10473384.mzML	22984	4	No (CERAD ≥ 3)
Hexanoylcarnitine – 12.036 Da	10473384.mzML	87349.8	4	No (CERAD ≥ 3)
L-Carnitine / Acetyl-DL-Carnitine – 42.010 Da	10473384.mzML	827867	4	No (CERAD ≥ 3)
Lauroylcarnitine / Butyrylcarnitine + 112.125 Da / Palmitoylcarnitine – 56.062 Da / Tetradecanoyl-L-Carnitine – 28.031 Da	10473384.mzML	7108.02	4	No (CERAD ≥ 3)
Octanoylcarnitine	10473384.mzML	192302	4	No (CERAD ≥ 3)
Decanoyl-L-Carnitine – 14.090 Da	10484873.mzML	3717.79	4	No (CERAD ≥ 3)
Decanoyl-L-Carnitine – 42.047 Da	10484873.mzML	156053	4	No (CERAD ≥ 3)
Hexanoyl-L-Carnitine + 15.995 Da	10484873.mzML	21085.8	4	No (CERAD ≥ 3)
Hexanoylcarnitine – 12.036 Da	10484873.mzML	75671.4	4	No (CERAD ≥ 3)
L-Carnitine / Acetyl-DL-Carnitine – 42.010 Da	10484873.mzML	1.07274e+06	4	No (CERAD ≥ 3)
Lauroylcarnitine / Butyrylcarnitine + 112.125 Da / Palmitoylcarnitine – 56.062 Da / Tetradecanoyl-L-Carnitine – 28.031 Da	10484873.mzML	5960.37	4	No (CERAD ≥ 3)
Octanoylcarnitine	10484873.mzML	354302	4	No (CERAD ≥ 3)
Decanoyl-L-Carnitine – 14.090 Da	10488101.mzML	4807.38	1	Yes (CERAD ≤ 2)
Decanoyl-L-Carnitine – 42.047 Da	10488101.mzML	87535.4	1	Yes (CERAD ≤ 2)
Hexanoyl-L-Carnitine + 15.995 Da	10488101.mzML	21248.5	1	Yes (CERAD ≤ 2)
Hexanoylcarnitine – 12.036 Da	10488101.mzML	66028.9	1	Yes (CERAD ≤ 2)
L-Carnitine / Acetyl-DL-Carnitine – 42.010 Da	10488101.mzML	776469	1	Yes (CERAD ≤ 2)
Lauroylcarnitine / Butyrylcarnitine + 112.125 Da / Palmitoylcarnitine – 56.062 Da / Tetradecanoyl-L-Carnitine – 28.031 Da	10488101.mzML	5755.44	1	Yes (CERAD ≤ 2)
Octanoylcarnitine	10488101.mzML	117486	1	Yes (CERAD ≤ 2)
Decanoyl-L-Carnitine – 14.090 Da	10510090.mzML	10770.5	4	No (CERAD ≥ 3)
Decanoyl-L-Carnitine – 42.047 Da	10510090.mzML	143385	4	No (CERAD ≥ 3)
Hexanoyl-L-Carnitine + 15.995 Da	10510090.mzML	20651.1	4	No (CERAD ≥ 3)
Hexanoylcarnitine – 12.036 Da	10510090.mzML	57895	4	No (CERAD ≥ 3)
L-Carnitine / Acetyl-DL-Carnitine – 42.010 Da	10510090.mzML	923600	4	No (CERAD ≥ 3)
Lauroylcarnitine / Butyrylcarnitine + 112.125 Da / Palmitoylcarnitine – 56.062 Da / Tetradecanoyl-L-Carnitine – 28.031 Da	10510090.mzML	9901.01	4	No (CERAD ≥ 3)
Octanoylcarnitine	10510090.mzML	134952	4	No (CERAD ≥ 3)
Decanoyl-L-Carnitine – 14.090 Da	10516762.mzML	16.1464	3	No (CERAD ≥ 3)
Decanoyl-L-Carnitine – 42.047 Da	10516762.mzML	4014.92	3	No (CERAD ≥ 3)
Hexanoyl-L-Carnitine + 15.995 Da	10516762.mzML	310.514	3	No (CERAD ≥ 3)
Hexanoylcarnitine – 12.036 Da	10516762.mzML	202.499	3	No (CERAD ≥ 3)
L-Carnitine / Acetyl-DL-Carnitine – 42.010 Da	10516762.mzML	117494	3	No (CERAD ≥ 3)
Lauroylcarnitine / Butyrylcarnitine + 112.125 Da / Palmitoylcarnitine – 56.062 Da / Tetradecanoyl-L-Carnitine – 28.031 Da	10516762.mzML	843.169	3	No (CERAD ≥ 3)
Octanoylcarnitine	10516762.mzML	6519.63	3	No (CERAD ≥ 3)
Decanoyl-L-Carnitine – 14.090 Da	10518782.mzML	2965.93	1	Yes (CERAD ≤ 2)
Decanoyl-L-Carnitine – 42.047 Da	10518782.mzML	88756.6	1	Yes (CERAD ≤ 2)
Hexanoyl-L-Carnitine + 15.995 Da	10518782.mzML	18381.8	1	Yes (CERAD ≤ 2)
Hexanoylcarnitine – 12.036 Da	10518782.mzML	55654.2	1	Yes (CERAD ≤ 2)
L-Carnitine / Acetyl-DL-Carnitine – 42.010 Da	10518782.mzML	424420	1	Yes (CERAD ≤ 2)
Lauroylcarnitine / Butyrylcarnitine + 112.125 Da / Palmitoylcarnitine – 56.062 Da / Tetradecanoyl-L-Carnitine – 28.031 Da	10518782.mzML	4635.57	1	Yes (CERAD ≤ 2)
Octanoylcarnitine	10518782.mzML	113411	1	Yes (CERAD ≤ 2)
Decanoyl-L-Carnitine – 14.090 Da	10551157.mzML	2034.14	1	Yes (CERAD ≤ 2)
Decanoyl-L-Carnitine – 42.047 Da	10551157.mzML	201772	1	Yes (CERAD ≤ 2)
Hexanoyl-L-Carnitine + 15.995 Da	10551157.mzML	16564.1	1	Yes (CERAD ≤ 2)
Hexanoylcarnitine – 12.036 Da	10551157.mzML	77912.4	1	Yes (CERAD ≤ 2)
L-Carnitine / Acetyl-DL-Carnitine – 42.010 Da	10551157.mzML	540563	1	Yes (CERAD ≤ 2)
Lauroylcarnitine / Butyrylcarnitine + 112.125 Da / Palmitoylcarnitine – 56.062 Da / Tetradecanoyl-L-Carnitine – 28.031 Da	10551157.mzML	4312.71	1	Yes (CERAD ≤ 2)
Octanoylcarnitine	10551157.mzML	90940.1	1	Yes (CERAD ≤ 2)
Decanoyl-L-Carnitine – 14.090 Da	10557081.mzML	4737.63	2	Yes (CERAD ≤ 2)
Decanoyl-L-Carnitine – 42.047 Da	10557081.mzML	66184.5	2	Yes (CERAD ≤ 2)
Hexanoyl-L-Carnitine + 15.995 Da	10557081.mzML	25791.1	2	Yes (CERAD ≤ 2)
Hexanoylcarnitine – 12.036 Da	10557081.mzML	45176.5	2	Yes (CERAD ≤ 2)
L-Carnitine / Acetyl-DL-Carnitine – 42.010 Da	10557081.mzML	403820	2	Yes (CERAD ≤ 2)
Lauroylcarnitine / Butyrylcarnitine + 112.125 Da / Palmitoylcarnitine – 56.062 Da / Tetradecanoyl-L-Carnitine – 28.031 Da	10557081.mzML	7666.64	2	Yes (CERAD ≤ 2)
Octanoylcarnitine	10557081.mzML	101185	2	Yes (CERAD ≤ 2)
Decanoyl-L-Carnitine – 14.090 Da	10669174.mzML	2841.07	4	No (CERAD ≥ 3)
Decanoyl-L-Carnitine – 42.047 Da	10669174.mzML	87437.3	4	No (CERAD ≥ 3)
Hexanoyl-L-Carnitine + 15.995 Da	10669174.mzML	12946.1	4	No (CERAD ≥ 3)
Hexanoylcarnitine – 12.036 Da	10669174.mzML	41590.4	4	No (CERAD ≥ 3)
L-Carnitine / Acetyl-DL-Carnitine – 42.010 Da	10669174.mzML	434340	4	No (CERAD ≥ 3)
Lauroylcarnitine / Butyrylcarnitine + 112.125 Da / Palmitoylcarnitine – 56.062 Da / Tetradecanoyl-L-Carnitine – 28.031 Da	10669174.mzML	5024.26	4	No (CERAD ≥ 3)
Octanoylcarnitine	10669174.mzML	92644.3	4	No (CERAD ≥ 3)
Decanoyl-L-Carnitine – 14.090 Da	10675906.mzML	2293.25	2	Yes (CERAD ≤ 2)
Decanoyl-L-Carnitine – 42.047 Da	10675906.mzML	180273	2	Yes (CERAD ≤ 2)
Hexanoyl-L-Carnitine + 15.995 Da	10675906.mzML	11109.4	2	Yes (CERAD ≤ 2)
Hexanoylcarnitine – 12.036 Da	10675906.mzML	60215.9	2	Yes (CERAD ≤ 2)
L-Carnitine / Acetyl-DL-Carnitine – 42.010 Da	10675906.mzML	841680	2	Yes (CERAD ≤ 2)
Lauroylcarnitine / Butyrylcarnitine + 112.125 Da / Palmitoylcarnitine – 56.062 Da / Tetradecanoyl-L-Carnitine – 28.031 Da	10675906.mzML	14534.4	2	Yes (CERAD ≤ 2)
Octanoylcarnitine	10675906.mzML	76104.3	2	Yes (CERAD ≤ 2)
Decanoyl-L-Carnitine – 14.090 Da	10866165.mzML	5381.28	4	No (CERAD ≥ 3)
Decanoyl-L-Carnitine – 42.047 Da	10866165.mzML	145588	4	No (CERAD ≥ 3)
Hexanoyl-L-Carnitine + 15.995 Da	10866165.mzML	14986.5	4	No (CERAD ≥ 3)
Hexanoylcarnitine – 12.036 Da	10866165.mzML	67492.5	4	No (CERAD ≥ 3)
L-Carnitine / Acetyl-DL-Carnitine – 42.010 Da	10866165.mzML	703036	4	No (CERAD ≥ 3)
Lauroylcarnitine / Butyrylcarnitine + 112.125 Da / Palmitoylcarnitine – 56.062 Da / Tetradecanoyl-L-Carnitine – 28.031 Da	10866165.mzML	2789.54	4	No (CERAD ≥ 3)
Octanoylcarnitine	10866165.mzML	80074.6	4	No (CERAD ≥ 3)
Decanoyl-L-Carnitine – 14.090 Da	10901987.mzML	2300.05	2	Yes (CERAD ≤ 2)
Decanoyl-L-Carnitine – 42.047 Da	10901987.mzML	51832.4	2	Yes (CERAD ≤ 2)
Hexanoyl-L-Carnitine + 15.995 Da	10901987.mzML	5637.76	2	Yes (CERAD ≤ 2)
Hexanoylcarnitine – 12.036 Da	10901987.mzML	37563.1	2	Yes (CERAD ≤ 2)
L-Carnitine / Acetyl-DL-Carnitine – 42.010 Da	10901987.mzML	288485	2	Yes (CERAD ≤ 2)
Lauroylcarnitine / Butyrylcarnitine + 112.125 Da / Palmitoylcarnitine – 56.062 Da / Tetradecanoyl-L-Carnitine – 28.031 Da	10901987.mzML	3470.63	2	Yes (CERAD ≤ 2)
Octanoylcarnitine	10901987.mzML	47522.3	2	Yes (CERAD ≤ 2)
Decanoyl-L-Carnitine – 14.090 Da	10986136.mzML	21.3909	4	No (CERAD ≥ 3)
Decanoyl-L-Carnitine – 42.047 Da	10986136.mzML	1754.8	4	No (CERAD ≥ 3)
Hexanoyl-L-Carnitine + 15.995 Da	10986136.mzML	26.4272	4	No (CERAD ≥ 3)
Hexanoylcarnitine – 12.036 Da	10986136.mzML	34.815	4	No (CERAD ≥ 3)
L-Carnitine / Acetyl-DL-Carnitine – 42.010 Da	10986136.mzML	31344	4	No (CERAD ≥ 3)
Lauroylcarnitine / Butyrylcarnitine + 112.125 Da / Palmitoylcarnitine – 56.062 Da / Tetradecanoyl-L-Carnitine – 28.031 Da	10986136.mzML	711.361	4	No (CERAD ≥ 3)
Octanoylcarnitine	10986136.mzML	631.501	4	No (CERAD ≥ 3)
Decanoyl-L-Carnitine – 14.090 Da	11200645.mzML	4638.73	2	Yes (CERAD ≤ 2)
Decanoyl-L-Carnitine – 42.047 Da	11200645.mzML	152549	2	Yes (CERAD ≤ 2)
Hexanoyl-L-Carnitine + 15.995 Da	11200645.mzML	26099	2	Yes (CERAD ≤ 2)
Hexanoylcarnitine – 12.036 Da	11200645.mzML	96633.3	2	Yes (CERAD ≤ 2)
L-Carnitine / Acetyl-DL-Carnitine – 42.010 Da	11200645.mzML	547657	2	Yes (CERAD ≤ 2)
Lauroylcarnitine / Butyrylcarnitine + 112.125 Da / Palmitoylcarnitine – 56.062 Da / Tetradecanoyl-L-Carnitine – 28.031 Da	11200645.mzML	4274.89	2	Yes (CERAD ≤ 2)
Octanoylcarnitine	11200645.mzML	179371	2	Yes (CERAD ≤ 2)
Decanoyl-L-Carnitine – 14.090 Da	11233086.mzML	5678.58	1	Yes (CERAD ≤ 2)
Decanoyl-L-Carnitine – 42.047 Da	11233086.mzML	224578	1	Yes (CERAD ≤ 2)
Hexanoyl-L-Carnitine + 15.995 Da	11233086.mzML	38183.6	1	Yes (CERAD ≤ 2)
Hexanoylcarnitine – 12.036 Da	11233086.mzML	84586.9	1	Yes (CERAD ≤ 2)
L-Carnitine / Acetyl-DL-Carnitine – 42.010 Da	11233086.mzML	443425	1	Yes (CERAD ≤ 2)
Lauroylcarnitine / Butyrylcarnitine + 112.125 Da / Palmitoylcarnitine – 56.062 Da / Tetradecanoyl-L-Carnitine – 28.031 Da	11233086.mzML	15337.1	1	Yes (CERAD ≤ 2)
Octanoylcarnitine	11233086.mzML	140462	1	Yes (CERAD ≤ 2)
Decanoyl-L-Carnitine – 14.090 Da	11240247.mzML	2250.95	2	Yes (CERAD ≤ 2)
Decanoyl-L-Carnitine – 42.047 Da	11240247.mzML	30475.9	2	Yes (CERAD ≤ 2)
Hexanoyl-L-Carnitine + 15.995 Da	11240247.mzML	8585.68	2	Yes (CERAD ≤ 2)
Hexanoylcarnitine – 12.036 Da	11240247.mzML	36965.1	2	Yes (CERAD ≤ 2)
L-Carnitine / Acetyl-DL-Carnitine – 42.010 Da	11240247.mzML	521686	2	Yes (CERAD ≤ 2)
Lauroylcarnitine / Butyrylcarnitine + 112.125 Da / Palmitoylcarnitine – 56.062 Da / Tetradecanoyl-L-Carnitine – 28.031 Da	11240247.mzML	9549.54	2	Yes (CERAD ≤ 2)
Octanoylcarnitine	11240247.mzML	247687	2	Yes (CERAD ≤ 2)
Decanoyl-L-Carnitine – 14.090 Da	11259716.mzML	2804.95	2	Yes (CERAD ≤ 2)
Decanoyl-L-Carnitine – 42.047 Da	11259716.mzML	49962.5	2	Yes (CERAD ≤ 2)
Hexanoyl-L-Carnitine + 15.995 Da	11259716.mzML	22778.9	2	Yes (CERAD ≤ 2)
Hexanoylcarnitine – 12.036 Da	11259716.mzML	24434.5	2	Yes (CERAD ≤ 2)
L-Carnitine / Acetyl-DL-Carnitine – 42.010 Da	11259716.mzML	253298	2	Yes (CERAD ≤ 2)
Lauroylcarnitine / Butyrylcarnitine + 112.125 Da / Palmitoylcarnitine – 56.062 Da / Tetradecanoyl-L-Carnitine – 28.031 Da	11259716.mzML	3988.53	2	Yes (CERAD ≤ 2)
Octanoylcarnitine	11259716.mzML	37859.3	2	Yes (CERAD ≤ 2)
Decanoyl-L-Carnitine – 14.090 Da	11266139.mzML	5697.39	1	Yes (CERAD ≤ 2)
Decanoyl-L-Carnitine – 42.047 Da	11266139.mzML	114151	1	Yes (CERAD ≤ 2)
Hexanoyl-L-Carnitine + 15.995 Da	11266139.mzML	11293.8	1	Yes (CERAD ≤ 2)
Hexanoylcarnitine – 12.036 Da	11266139.mzML	73000	1	Yes (CERAD ≤ 2)
L-Carnitine / Acetyl-DL-Carnitine – 42.010 Da	11266139.mzML	900198	1	Yes (CERAD ≤ 2)
Lauroylcarnitine / Butyrylcarnitine + 112.125 Da / Palmitoylcarnitine – 56.062 Da / Tetradecanoyl-L-Carnitine – 28.031 Da	11266139.mzML	10282.2	1	Yes (CERAD ≤ 2)
Octanoylcarnitine	11266139.mzML	145328	1	Yes (CERAD ≤ 2)
Decanoyl-L-Carnitine – 14.090 Da	11349821.mzML	3810.56	2	Yes (CERAD ≤ 2)
Decanoyl-L-Carnitine – 42.047 Da	11349821.mzML	334665	2	Yes (CERAD ≤ 2)
Hexanoyl-L-Carnitine + 15.995 Da	11349821.mzML	30656.1	2	Yes (CERAD ≤ 2)
Hexanoylcarnitine – 12.036 Da	11349821.mzML	61982.4	2	Yes (CERAD ≤ 2)
L-Carnitine / Acetyl-DL-Carnitine – 42.010 Da	11349821.mzML	569685	2	Yes (CERAD ≤ 2)
Lauroylcarnitine / Butyrylcarnitine + 112.125 Da / Palmitoylcarnitine – 56.062 Da / Tetradecanoyl-L-Carnitine – 28.031 Da	11349821.mzML	7016.26	2	Yes (CERAD ≤ 2)
Octanoylcarnitine	11349821.mzML	71399.6	2	Yes (CERAD ≤ 2)
Decanoyl-L-Carnitine – 14.090 Da	11390174.mzML	8434.13	2	Yes (CERAD ≤ 2)
Decanoyl-L-Carnitine – 42.047 Da	11390174.mzML	188138	2	Yes (CERAD ≤ 2)
Hexanoyl-L-Carnitine + 15.995 Da	11390174.mzML	24277	2	Yes (CERAD ≤ 2)
Hexanoylcarnitine – 12.036 Da	11390174.mzML	54114.9	2	Yes (CERAD ≤ 2)
L-Carnitine / Acetyl-DL-Carnitine – 42.010 Da	11390174.mzML	569810	2	Yes (CERAD ≤ 2)
Lauroylcarnitine / Butyrylcarnitine + 112.125 Da / Palmitoylcarnitine – 56.062 Da / Tetradecanoyl-L-Carnitine – 28.031 Da	11390174.mzML	3355.83	2	Yes (CERAD ≤ 2)
Octanoylcarnitine	11390174.mzML	59666.5	2	Yes (CERAD ≤ 2)
Decanoyl-L-Carnitine – 14.090 Da	11392518.mzML	6862.24	4	No (CERAD ≥ 3)
Decanoyl-L-Carnitine – 42.047 Da	11392518.mzML	148600	4	No (CERAD ≥ 3)
Hexanoyl-L-Carnitine + 15.995 Da	11392518.mzML	19619.1	4	No (CERAD ≥ 3)
Hexanoylcarnitine – 12.036 Da	11392518.mzML	82532.6	4	No (CERAD ≥ 3)
L-Carnitine / Acetyl-DL-Carnitine – 42.010 Da	11392518.mzML	386899	4	No (CERAD ≥ 3)
Lauroylcarnitine / Butyrylcarnitine + 112.125 Da / Palmitoylcarnitine – 56.062 Da / Tetradecanoyl-L-Carnitine – 28.031 Da	11392518.mzML	4770.07	4	No (CERAD ≥ 3)
Octanoylcarnitine	11392518.mzML	121574	4	No (CERAD ≥ 3)
Decanoyl-L-Carnitine – 14.090 Da	11455792.mzML	5538.78	4	No (CERAD ≥ 3)
Decanoyl-L-Carnitine – 42.047 Da	11455792.mzML	194796	4	No (CERAD ≥ 3)
Hexanoyl-L-Carnitine + 15.995 Da	11455792.mzML	14321.9	4	No (CERAD ≥ 3)
Hexanoylcarnitine – 12.036 Da	11455792.mzML	68460.7	4	No (CERAD ≥ 3)
L-Carnitine / Acetyl-DL-Carnitine – 42.010 Da	11455792.mzML	559646	4	No (CERAD ≥ 3)
Lauroylcarnitine / Butyrylcarnitine + 112.125 Da / Palmitoylcarnitine – 56.062 Da / Tetradecanoyl-L-Carnitine – 28.031 Da	11455792.mzML	4850.21	4	No (CERAD ≥ 3)
Octanoylcarnitine	11455792.mzML	71031	4	No (CERAD ≥ 3)
Decanoyl-L-Carnitine – 14.090 Da	12788806.mzML	12573.1	1	Yes (CERAD ≤ 2)
Decanoyl-L-Carnitine – 42.047 Da	12788806.mzML	148717	1	Yes (CERAD ≤ 2)
Hexanoyl-L-Carnitine + 15.995 Da	12788806.mzML	44368.4	1	Yes (CERAD ≤ 2)
Hexanoylcarnitine – 12.036 Da	12788806.mzML	66484.1	1	Yes (CERAD ≤ 2)
L-Carnitine / Acetyl-DL-Carnitine – 42.010 Da	12788806.mzML	585438	1	Yes (CERAD ≤ 2)
Lauroylcarnitine / Butyrylcarnitine + 112.125 Da / Palmitoylcarnitine – 56.062 Da / Tetradecanoyl-L-Carnitine – 28.031 Da	12788806.mzML	12256.2	1	Yes (CERAD ≤ 2)
Octanoylcarnitine	12788806.mzML	88479.8	1	Yes (CERAD ≤ 2)
Decanoyl-L-Carnitine – 14.090 Da	13269830.mzML	4983.33	2	Yes (CERAD ≤ 2)
Decanoyl-L-Carnitine – 42.047 Da	13269830.mzML	153895	2	Yes (CERAD ≤ 2)
Hexanoyl-L-Carnitine + 15.995 Da	13269830.mzML	28731.4	2	Yes (CERAD ≤ 2)
Hexanoylcarnitine – 12.036 Da	13269830.mzML	98762.4	2	Yes (CERAD ≤ 2)
L-Carnitine / Acetyl-DL-Carnitine – 42.010 Da	13269830.mzML	508436	2	Yes (CERAD ≤ 2)
Lauroylcarnitine / Butyrylcarnitine + 112.125 Da / Palmitoylcarnitine – 56.062 Da / Tetradecanoyl-L-Carnitine – 28.031 Da	13269830.mzML	11714.8	2	Yes (CERAD ≤ 2)
Octanoylcarnitine	13269830.mzML	116991	2	Yes (CERAD ≤ 2)
Decanoyl-L-Carnitine – 14.090 Da	13485298.mzML	3133.17	2	Yes (CERAD ≤ 2)
Decanoyl-L-Carnitine – 42.047 Da	13485298.mzML	224389	2	Yes (CERAD ≤ 2)
Hexanoyl-L-Carnitine + 15.995 Da	13485298.mzML	8924.15	2	Yes (CERAD ≤ 2)
Hexanoylcarnitine – 12.036 Da	13485298.mzML	113408	2	Yes (CERAD ≤ 2)
L-Carnitine / Acetyl-DL-Carnitine – 42.010 Da	13485298.mzML	409153	2	Yes (CERAD ≤ 2)
Lauroylcarnitine / Butyrylcarnitine + 112.125 Da / Palmitoylcarnitine – 56.062 Da / Tetradecanoyl-L-Carnitine – 28.031 Da	13485298.mzML	4112.64	2	Yes (CERAD ≤ 2)
Octanoylcarnitine	13485298.mzML	99304.3	2	Yes (CERAD ≤ 2)
Decanoyl-L-Carnitine – 14.090 Da	13747771.mzML	618.538	2	Yes (CERAD ≤ 2)
Decanoyl-L-Carnitine – 42.047 Da	13747771.mzML	38729.6	2	Yes (CERAD ≤ 2)
Hexanoyl-L-Carnitine + 15.995 Da	13747771.mzML	9402.62	2	Yes (CERAD ≤ 2)
Hexanoylcarnitine – 12.036 Da	13747771.mzML	44861.4	2	Yes (CERAD ≤ 2)
L-Carnitine / Acetyl-DL-Carnitine – 42.010 Da	13747771.mzML	303147	2	Yes (CERAD ≤ 2)
Lauroylcarnitine / Butyrylcarnitine + 112.125 Da / Palmitoylcarnitine – 56.062 Da / Tetradecanoyl-L-Carnitine – 28.031 Da	13747771.mzML	6480.43	2	Yes (CERAD ≤ 2)
Octanoylcarnitine	13747771.mzML	27515.6	2	Yes (CERAD ≤ 2)
Decanoyl-L-Carnitine – 14.090 Da	14184286.mzML	802.518	2	Yes (CERAD ≤ 2)
Decanoyl-L-Carnitine – 42.047 Da	14184286.mzML	79516.7	2	Yes (CERAD ≤ 2)
Hexanoyl-L-Carnitine + 15.995 Da	14184286.mzML	10229.4	2	Yes (CERAD ≤ 2)
Hexanoylcarnitine – 12.036 Da	14184286.mzML	67835	2	Yes (CERAD ≤ 2)
L-Carnitine / Acetyl-DL-Carnitine – 42.010 Da	14184286.mzML	274838	2	Yes (CERAD ≤ 2)
Lauroylcarnitine / Butyrylcarnitine + 112.125 Da / Palmitoylcarnitine – 56.062 Da / Tetradecanoyl-L-Carnitine – 28.031 Da	14184286.mzML	4717.63	2	Yes (CERAD ≤ 2)
Octanoylcarnitine	14184286.mzML	63964.7	2	Yes (CERAD ≤ 2)
Decanoyl-L-Carnitine – 14.090 Da	14393933.mzML	1543.39	1	Yes (CERAD ≤ 2)
Decanoyl-L-Carnitine – 42.047 Da	14393933.mzML	58862.4	1	Yes (CERAD ≤ 2)
Hexanoyl-L-Carnitine + 15.995 Da	14393933.mzML	6635.18	1	Yes (CERAD ≤ 2)
Hexanoylcarnitine – 12.036 Da	14393933.mzML	44097.7	1	Yes (CERAD ≤ 2)
L-Carnitine / Acetyl-DL-Carnitine – 42.010 Da	14393933.mzML	308001	1	Yes (CERAD ≤ 2)
Lauroylcarnitine / Butyrylcarnitine + 112.125 Da / Palmitoylcarnitine – 56.062 Da / Tetradecanoyl-L-Carnitine – 28.031 Da	14393933.mzML	4180.19	1	Yes (CERAD ≤ 2)
Octanoylcarnitine	14393933.mzML	26275.8	1	Yes (CERAD ≤ 2)
Decanoyl-L-Carnitine – 14.090 Da	14452889.mzML	1575.59	2	Yes (CERAD ≤ 2)
Decanoyl-L-Carnitine – 42.047 Da	14452889.mzML	116224	2	Yes (CERAD ≤ 2)
Hexanoyl-L-Carnitine + 15.995 Da	14452889.mzML	12376	2	Yes (CERAD ≤ 2)
Hexanoylcarnitine – 12.036 Da	14452889.mzML	71630.2	2	Yes (CERAD ≤ 2)
L-Carnitine / Acetyl-DL-Carnitine – 42.010 Da	14452889.mzML	603931	2	Yes (CERAD ≤ 2)
Lauroylcarnitine / Butyrylcarnitine + 112.125 Da / Palmitoylcarnitine – 56.062 Da / Tetradecanoyl-L-Carnitine – 28.031 Da	14452889.mzML	3040.14	2	Yes (CERAD ≤ 2)
Octanoylcarnitine	14452889.mzML	139389	2	Yes (CERAD ≤ 2)
Decanoyl-L-Carnitine – 42.047 Da	14498577.mzML	818.807	4	No (CERAD ≥ 3)
Hexanoyl-L-Carnitine + 15.995 Da	14498577.mzML	172.527	4	No (CERAD ≥ 3)
Hexanoylcarnitine – 12.036 Da	14498577.mzML	3940.93	4	No (CERAD ≥ 3)
L-Carnitine / Acetyl-DL-Carnitine – 42.010 Da	14498577.mzML	40424.6	4	No (CERAD ≥ 3)
Lauroylcarnitine / Butyrylcarnitine + 112.125 Da / Palmitoylcarnitine – 56.062 Da / Tetradecanoyl-L-Carnitine – 28.031 Da	14498577.mzML	791.385	4	No (CERAD ≥ 3)
Octanoylcarnitine	14498577.mzML	622.767	4	No (CERAD ≥ 3)
Decanoyl-L-Carnitine – 14.090 Da	14641578.mzML	6559.24	2	Yes (CERAD ≤ 2)
Decanoyl-L-Carnitine – 42.047 Da	14641578.mzML	68339.7	2	Yes (CERAD ≤ 2)
Hexanoyl-L-Carnitine + 15.995 Da	14641578.mzML	26348.3	2	Yes (CERAD ≤ 2)
Hexanoylcarnitine – 12.036 Da	14641578.mzML	54940.9	2	Yes (CERAD ≤ 2)
L-Carnitine / Acetyl-DL-Carnitine – 42.010 Da	14641578.mzML	503126	2	Yes (CERAD ≤ 2)
Lauroylcarnitine / Butyrylcarnitine + 112.125 Da / Palmitoylcarnitine – 56.062 Da / Tetradecanoyl-L-Carnitine – 28.031 Da	14641578.mzML	3648.87	2	Yes (CERAD ≤ 2)
Octanoylcarnitine	14641578.mzML	76772.8	2	Yes (CERAD ≤ 2)
Decanoyl-L-Carnitine – 14.090 Da	15003546.mzML	5074.23	1	Yes (CERAD ≤ 2)
Decanoyl-L-Carnitine – 42.047 Da	15003546.mzML	130548	1	Yes (CERAD ≤ 2)
Hexanoyl-L-Carnitine + 15.995 Da	15003546.mzML	19807.5	1	Yes (CERAD ≤ 2)
Hexanoylcarnitine – 12.036 Da	15003546.mzML	54319.9	1	Yes (CERAD ≤ 2)
L-Carnitine / Acetyl-DL-Carnitine – 42.010 Da	15003546.mzML	966125	1	Yes (CERAD ≤ 2)
Lauroylcarnitine / Butyrylcarnitine + 112.125 Da / Palmitoylcarnitine – 56.062 Da / Tetradecanoyl-L-Carnitine – 28.031 Da	15003546.mzML	8321.08	1	Yes (CERAD ≤ 2)
Octanoylcarnitine	15003546.mzML	101084	1	Yes (CERAD ≤ 2)
Decanoyl-L-Carnitine – 14.090 Da	15103261.mzML	1692.39	2	Yes (CERAD ≤ 2)
Decanoyl-L-Carnitine – 42.047 Da	15103261.mzML	162511	2	Yes (CERAD ≤ 2)
Hexanoyl-L-Carnitine + 15.995 Da	15103261.mzML	12069.2	2	Yes (CERAD ≤ 2)
Hexanoylcarnitine – 12.036 Da	15103261.mzML	73556.4	2	Yes (CERAD ≤ 2)
L-Carnitine / Acetyl-DL-Carnitine – 42.010 Da	15103261.mzML	331026	2	Yes (CERAD ≤ 2)
Lauroylcarnitine / Butyrylcarnitine + 112.125 Da / Palmitoylcarnitine – 56.062 Da / Tetradecanoyl-L-Carnitine – 28.031 Da	15103261.mzML	3509.46	2	Yes (CERAD ≤ 2)
Octanoylcarnitine	15103261.mzML	23887.7	2	Yes (CERAD ≤ 2)
Decanoyl-L-Carnitine – 14.090 Da	15138884.mzML	4530.36	4	No (CERAD ≥ 3)
Decanoyl-L-Carnitine – 42.047 Da	15138884.mzML	155691	4	No (CERAD ≥ 3)
Hexanoyl-L-Carnitine + 15.995 Da	15138884.mzML	23947.7	4	No (CERAD ≥ 3)
Hexanoylcarnitine – 12.036 Da	15138884.mzML	57671.5	4	No (CERAD ≥ 3)
L-Carnitine / Acetyl-DL-Carnitine – 42.010 Da	15138884.mzML	456104	4	No (CERAD ≥ 3)
Lauroylcarnitine / Butyrylcarnitine + 112.125 Da / Palmitoylcarnitine – 56.062 Da / Tetradecanoyl-L-Carnitine – 28.031 Da	15138884.mzML	6624.93	4	No (CERAD ≥ 3)
Octanoylcarnitine	15138884.mzML	157276	4	No (CERAD ≥ 3)
Decanoyl-L-Carnitine – 14.090 Da	15175325.mzML	1067.8	2	Yes (CERAD ≤ 2)
Decanoyl-L-Carnitine – 42.047 Da	15175325.mzML	162037	2	Yes (CERAD ≤ 2)
Hexanoyl-L-Carnitine + 15.995 Da	15175325.mzML	12551.6	2	Yes (CERAD ≤ 2)
Hexanoylcarnitine – 12.036 Da	15175325.mzML	95791.2	2	Yes (CERAD ≤ 2)
L-Carnitine / Acetyl-DL-Carnitine – 42.010 Da	15175325.mzML	452278	2	Yes (CERAD ≤ 2)
Lauroylcarnitine / Butyrylcarnitine + 112.125 Da / Palmitoylcarnitine – 56.062 Da / Tetradecanoyl-L-Carnitine – 28.031 Da	15175325.mzML	4774.22	2	Yes (CERAD ≤ 2)
Octanoylcarnitine	15175325.mzML	107513	2	Yes (CERAD ≤ 2)
Decanoyl-L-Carnitine – 14.090 Da	15176592.mzML	10.0673	1	Yes (CERAD ≤ 2)
Decanoyl-L-Carnitine – 42.047 Da	15176592.mzML	59.6533	1	Yes (CERAD ≤ 2)
Hexanoyl-L-Carnitine + 15.995 Da	15176592.mzML	4.2721	1	Yes (CERAD ≤ 2)
Hexanoylcarnitine – 12.036 Da	15176592.mzML	46.8674	1	Yes (CERAD ≤ 2)
L-Carnitine / Acetyl-DL-Carnitine – 42.010 Da	15176592.mzML	10918.3	1	Yes (CERAD ≤ 2)
Lauroylcarnitine / Butyrylcarnitine + 112.125 Da / Palmitoylcarnitine – 56.062 Da / Tetradecanoyl-L-Carnitine – 28.031 Da	15176592.mzML	162.692	1	Yes (CERAD ≤ 2)
Octanoylcarnitine	15176592.mzML	127.12	1	Yes (CERAD ≤ 2)
Decanoyl-L-Carnitine – 14.090 Da	15196848.mzML	3203.11	4	No (CERAD ≥ 3)
Decanoyl-L-Carnitine – 42.047 Da	15196848.mzML	109545	4	No (CERAD ≥ 3)
Hexanoyl-L-Carnitine + 15.995 Da	15196848.mzML	21861.9	4	No (CERAD ≥ 3)
Hexanoylcarnitine – 12.036 Da	15196848.mzML	75076.8	4	No (CERAD ≥ 3)
L-Carnitine / Acetyl-DL-Carnitine – 42.010 Da	15196848.mzML	580856	4	No (CERAD ≥ 3)
Lauroylcarnitine / Butyrylcarnitine + 112.125 Da / Palmitoylcarnitine – 56.062 Da / Tetradecanoyl-L-Carnitine – 28.031 Da	15196848.mzML	8083.65	4	No (CERAD ≥ 3)
Octanoylcarnitine	15196848.mzML	59472.7	4	No (CERAD ≥ 3)
Decanoyl-L-Carnitine – 14.090 Da	15387421.mzML	11808.8	1	Yes (CERAD ≤ 2)
Decanoyl-L-Carnitine – 42.047 Da	15387421.mzML	136826	1	Yes (CERAD ≤ 2)
Hexanoyl-L-Carnitine + 15.995 Da	15387421.mzML	22151.3	1	Yes (CERAD ≤ 2)
Hexanoylcarnitine – 12.036 Da	15387421.mzML	101503	1	Yes (CERAD ≤ 2)
L-Carnitine / Acetyl-DL-Carnitine – 42.010 Da	15387421.mzML	502282	1	Yes (CERAD ≤ 2)
Lauroylcarnitine / Butyrylcarnitine + 112.125 Da / Palmitoylcarnitine – 56.062 Da / Tetradecanoyl-L-Carnitine – 28.031 Da	15387421.mzML	7956.76	1	Yes (CERAD ≤ 2)
Octanoylcarnitine	15387421.mzML	480452	1	Yes (CERAD ≤ 2)
Decanoyl-L-Carnitine – 14.090 Da	15846869.mzML	746.124	2	Yes (CERAD ≤ 2)
Decanoyl-L-Carnitine – 42.047 Da	15846869.mzML	117015	2	Yes (CERAD ≤ 2)
Hexanoyl-L-Carnitine + 15.995 Da	15846869.mzML	12637.5	2	Yes (CERAD ≤ 2)
Hexanoylcarnitine – 12.036 Da	15846869.mzML	55700.1	2	Yes (CERAD ≤ 2)
L-Carnitine / Acetyl-DL-Carnitine – 42.010 Da	15846869.mzML	569403	2	Yes (CERAD ≤ 2)
Lauroylcarnitine / Butyrylcarnitine + 112.125 Da / Palmitoylcarnitine – 56.062 Da / Tetradecanoyl-L-Carnitine – 28.031 Da	15846869.mzML	5692.51	2	Yes (CERAD ≤ 2)
Octanoylcarnitine	15846869.mzML	47633.4	2	Yes (CERAD ≤ 2)
Decanoyl-L-Carnitine – 14.090 Da	16265624.mzML	774.106	2	Yes (CERAD ≤ 2)
Decanoyl-L-Carnitine – 42.047 Da	16265624.mzML	94148.5	2	Yes (CERAD ≤ 2)
Hexanoyl-L-Carnitine + 15.995 Da	16265624.mzML	15860.5	2	Yes (CERAD ≤ 2)
Hexanoylcarnitine – 12.036 Da	16265624.mzML	66084.7	2	Yes (CERAD ≤ 2)
L-Carnitine / Acetyl-DL-Carnitine – 42.010 Da	16265624.mzML	531050	2	Yes (CERAD ≤ 2)
Lauroylcarnitine / Butyrylcarnitine + 112.125 Da / Palmitoylcarnitine – 56.062 Da / Tetradecanoyl-L-Carnitine – 28.031 Da	16265624.mzML	8222.59	2	Yes (CERAD ≤ 2)
Octanoylcarnitine	16265624.mzML	90269.9	2	Yes (CERAD ≤ 2)
Decanoyl-L-Carnitine – 14.090 Da	16322424.mzML	3409.62	4	No (CERAD ≥ 3)
Decanoyl-L-Carnitine – 42.047 Da	16322424.mzML	173629	4	No (CERAD ≥ 3)
Hexanoyl-L-Carnitine + 15.995 Da	16322424.mzML	14731.1	4	No (CERAD ≥ 3)
Hexanoylcarnitine – 12.036 Da	16322424.mzML	58960.6	4	No (CERAD ≥ 3)
L-Carnitine / Acetyl-DL-Carnitine – 42.010 Da	16322424.mzML	827946	4	No (CERAD ≥ 3)
Lauroylcarnitine / Butyrylcarnitine + 112.125 Da / Palmitoylcarnitine – 56.062 Da / Tetradecanoyl-L-Carnitine – 28.031 Da	16322424.mzML	8161.69	4	No (CERAD ≥ 3)
Octanoylcarnitine	16322424.mzML	104502	4	No (CERAD ≥ 3)
Decanoyl-L-Carnitine – 14.090 Da	16513683.mzML	5747.23	1	Yes (CERAD ≤ 2)
Decanoyl-L-Carnitine – 42.047 Da	16513683.mzML	199651	1	Yes (CERAD ≤ 2)
Hexanoyl-L-Carnitine + 15.995 Da	16513683.mzML	20576.6	1	Yes (CERAD ≤ 2)
Hexanoylcarnitine – 12.036 Da	16513683.mzML	92637.6	1	Yes (CERAD ≤ 2)
L-Carnitine / Acetyl-DL-Carnitine – 42.010 Da	16513683.mzML	495842	1	Yes (CERAD ≤ 2)
Lauroylcarnitine / Butyrylcarnitine + 112.125 Da / Palmitoylcarnitine – 56.062 Da / Tetradecanoyl-L-Carnitine – 28.031 Da	16513683.mzML	5518.21	1	Yes (CERAD ≤ 2)
Octanoylcarnitine	16513683.mzML	93382.5	1	Yes (CERAD ≤ 2)
Decanoyl-L-Carnitine – 14.090 Da	16583691.mzML	3115.55	4	No (CERAD ≥ 3)
Decanoyl-L-Carnitine – 42.047 Da	16583691.mzML	94897.1	4	No (CERAD ≥ 3)
Hexanoyl-L-Carnitine + 15.995 Da	16583691.mzML	20273.4	4	No (CERAD ≥ 3)
Hexanoylcarnitine – 12.036 Da	16583691.mzML	58541.1	4	No (CERAD ≥ 3)
L-Carnitine / Acetyl-DL-Carnitine – 42.010 Da	16583691.mzML	493031	4	No (CERAD ≥ 3)
Lauroylcarnitine / Butyrylcarnitine + 112.125 Da / Palmitoylcarnitine – 56.062 Da / Tetradecanoyl-L-Carnitine – 28.031 Da	16583691.mzML	4795.21	4	No (CERAD ≥ 3)
Octanoylcarnitine	16583691.mzML	64218.4	4	No (CERAD ≥ 3)
Decanoyl-L-Carnitine – 14.090 Da	16621574.mzML	8362.53	1	Yes (CERAD ≤ 2)
Decanoyl-L-Carnitine – 42.047 Da	16621574.mzML	305554	1	Yes (CERAD ≤ 2)
Hexanoyl-L-Carnitine + 15.995 Da	16621574.mzML	36257.9	1	Yes (CERAD ≤ 2)
Hexanoylcarnitine – 12.036 Da	16621574.mzML	65131.4	1	Yes (CERAD ≤ 2)
L-Carnitine / Acetyl-DL-Carnitine – 42.010 Da	16621574.mzML	832533	1	Yes (CERAD ≤ 2)
Lauroylcarnitine / Butyrylcarnitine + 112.125 Da / Palmitoylcarnitine – 56.062 Da / Tetradecanoyl-L-Carnitine – 28.031 Da	16621574.mzML	9400.35	1	Yes (CERAD ≤ 2)
Octanoylcarnitine	16621574.mzML	140260	1	Yes (CERAD ≤ 2)
Decanoyl-L-Carnitine – 14.090 Da	16879494.mzML	6916.9	2	Yes (CERAD ≤ 2)
Decanoyl-L-Carnitine – 42.047 Da	16879494.mzML	143648	2	Yes (CERAD ≤ 2)
Hexanoyl-L-Carnitine + 15.995 Da	16879494.mzML	26269.3	2	Yes (CERAD ≤ 2)
Hexanoylcarnitine – 12.036 Da	16879494.mzML	82323.3	2	Yes (CERAD ≤ 2)
L-Carnitine / Acetyl-DL-Carnitine – 42.010 Da	16879494.mzML	754428	2	Yes (CERAD ≤ 2)
Lauroylcarnitine / Butyrylcarnitine + 112.125 Da / Palmitoylcarnitine – 56.062 Da / Tetradecanoyl-L-Carnitine – 28.031 Da	16879494.mzML	7764.13	2	Yes (CERAD ≤ 2)
Octanoylcarnitine	16879494.mzML	202024	2	Yes (CERAD ≤ 2)
Decanoyl-L-Carnitine – 14.090 Da	17375017.mzML	10552.7	2	Yes (CERAD ≤ 2)
Decanoyl-L-Carnitine – 42.047 Da	17375017.mzML	84279.7	2	Yes (CERAD ≤ 2)
Hexanoyl-L-Carnitine + 15.995 Da	17375017.mzML	48536.9	2	Yes (CERAD ≤ 2)
Hexanoylcarnitine – 12.036 Da	17375017.mzML	70066.1	2	Yes (CERAD ≤ 2)
L-Carnitine / Acetyl-DL-Carnitine – 42.010 Da	17375017.mzML	539870	2	Yes (CERAD ≤ 2)
Lauroylcarnitine / Butyrylcarnitine + 112.125 Da / Palmitoylcarnitine – 56.062 Da / Tetradecanoyl-L-Carnitine – 28.031 Da	17375017.mzML	5336.39	2	Yes (CERAD ≤ 2)
Octanoylcarnitine	17375017.mzML	90534.9	2	Yes (CERAD ≤ 2)
Decanoyl-L-Carnitine – 14.090 Da	17929065.mzML	11361.5	3	No (CERAD ≥ 3)
Decanoyl-L-Carnitine – 42.047 Da	17929065.mzML	138335	3	No (CERAD ≥ 3)
Hexanoyl-L-Carnitine + 15.995 Da	17929065.mzML	34993.2	3	No (CERAD ≥ 3)
Hexanoylcarnitine – 12.036 Da	17929065.mzML	69964.9	3	No (CERAD ≥ 3)
L-Carnitine / Acetyl-DL-Carnitine – 42.010 Da	17929065.mzML	532185	3	No (CERAD ≥ 3)
Lauroylcarnitine / Butyrylcarnitine + 112.125 Da / Palmitoylcarnitine – 56.062 Da / Tetradecanoyl-L-Carnitine – 28.031 Da	17929065.mzML	7507.12	3	No (CERAD ≥ 3)
Octanoylcarnitine	17929065.mzML	114561	3	No (CERAD ≥ 3)
Decanoyl-L-Carnitine – 42.047 Da	18414513.mzML	18.7512	2	Yes (CERAD ≤ 2)
Hexanoyl-L-Carnitine + 15.995 Da	18414513.mzML	116.365	2	Yes (CERAD ≤ 2)
Hexanoylcarnitine – 12.036 Da	18414513.mzML	178.059	2	Yes (CERAD ≤ 2)
L-Carnitine / Acetyl-DL-Carnitine – 42.010 Da	18414513.mzML	21725.8	2	Yes (CERAD ≤ 2)
Lauroylcarnitine / Butyrylcarnitine + 112.125 Da / Palmitoylcarnitine – 56.062 Da / Tetradecanoyl-L-Carnitine – 28.031 Da	18414513.mzML	649.46	2	Yes (CERAD ≤ 2)
Octanoylcarnitine	18414513.mzML	12.8475	2	Yes (CERAD ≤ 2)
Decanoyl-L-Carnitine – 14.090 Da	18643192.mzML	929.085	4	No (CERAD ≥ 3)
Decanoyl-L-Carnitine – 42.047 Da	18643192.mzML	40521.2	4	No (CERAD ≥ 3)
Hexanoyl-L-Carnitine + 15.995 Da	18643192.mzML	10781.1	4	No (CERAD ≥ 3)
Hexanoylcarnitine – 12.036 Da	18643192.mzML	77331.4	4	No (CERAD ≥ 3)
L-Carnitine / Acetyl-DL-Carnitine – 42.010 Da	18643192.mzML	528779	4	No (CERAD ≥ 3)
Lauroylcarnitine / Butyrylcarnitine + 112.125 Da / Palmitoylcarnitine – 56.062 Da / Tetradecanoyl-L-Carnitine – 28.031 Da	18643192.mzML	3276.49	4	No (CERAD ≥ 3)
Octanoylcarnitine	18643192.mzML	57418.5	4	No (CERAD ≥ 3)
Decanoyl-L-Carnitine – 14.090 Da	18920002.mzML	5708.86	2	Yes (CERAD ≤ 2)
Decanoyl-L-Carnitine – 42.047 Da	18920002.mzML	149599	2	Yes (CERAD ≤ 2)
Hexanoyl-L-Carnitine + 15.995 Da	18920002.mzML	13652.6	2	Yes (CERAD ≤ 2)
Hexanoylcarnitine – 12.036 Da	18920002.mzML	78817.3	2	Yes (CERAD ≤ 2)
L-Carnitine / Acetyl-DL-Carnitine – 42.010 Da	18920002.mzML	742961	2	Yes (CERAD ≤ 2)
Lauroylcarnitine / Butyrylcarnitine + 112.125 Da / Palmitoylcarnitine – 56.062 Da / Tetradecanoyl-L-Carnitine – 28.031 Da	18920002.mzML	11057.6	2	Yes (CERAD ≤ 2)
Octanoylcarnitine	18920002.mzML	120436	2	Yes (CERAD ≤ 2)
Decanoyl-L-Carnitine – 14.090 Da	20109020.mzML	5522.12	4	No (CERAD ≥ 3)
Decanoyl-L-Carnitine – 42.047 Da	20109020.mzML	163781	4	No (CERAD ≥ 3)
Hexanoyl-L-Carnitine + 15.995 Da	20109020.mzML	23058.6	4	No (CERAD ≥ 3)
Hexanoylcarnitine – 12.036 Da	20109020.mzML	56571.8	4	No (CERAD ≥ 3)
L-Carnitine / Acetyl-DL-Carnitine – 42.010 Da	20109020.mzML	401313	4	No (CERAD ≥ 3)
Lauroylcarnitine / Butyrylcarnitine + 112.125 Da / Palmitoylcarnitine – 56.062 Da / Tetradecanoyl-L-Carnitine – 28.031 Da	20109020.mzML	8552.7	4	No (CERAD ≥ 3)
Octanoylcarnitine	20109020.mzML	87970.8	4	No (CERAD ≥ 3)
Decanoyl-L-Carnitine – 14.090 Da	20124619.mzML	2547.52	2	Yes (CERAD ≤ 2)
Decanoyl-L-Carnitine – 42.047 Da	20124619.mzML	91682.4	2	Yes (CERAD ≤ 2)
Hexanoyl-L-Carnitine + 15.995 Da	20124619.mzML	15063.3	2	Yes (CERAD ≤ 2)
Hexanoylcarnitine – 12.036 Da	20124619.mzML	62210.9	2	Yes (CERAD ≤ 2)
L-Carnitine / Acetyl-DL-Carnitine – 42.010 Da	20124619.mzML	395160	2	Yes (CERAD ≤ 2)
Lauroylcarnitine / Butyrylcarnitine + 112.125 Da / Palmitoylcarnitine – 56.062 Da / Tetradecanoyl-L-Carnitine – 28.031 Da	20124619.mzML	5328.53	2	Yes (CERAD ≤ 2)
Octanoylcarnitine	20124619.mzML	169624	2	Yes (CERAD ≤ 2)
Decanoyl-L-Carnitine – 14.090 Da	20180815.mzML	4435.22	2	Yes (CERAD ≤ 2)
Decanoyl-L-Carnitine – 42.047 Da	20180815.mzML	94770.3	2	Yes (CERAD ≤ 2)
Hexanoyl-L-Carnitine + 15.995 Da	20180815.mzML	14093.7	2	Yes (CERAD ≤ 2)
Hexanoylcarnitine – 12.036 Da	20180815.mzML	85272.2	2	Yes (CERAD ≤ 2)
L-Carnitine / Acetyl-DL-Carnitine – 42.010 Da	20180815.mzML	586544	2	Yes (CERAD ≤ 2)
Lauroylcarnitine / Butyrylcarnitine + 112.125 Da / Palmitoylcarnitine – 56.062 Da / Tetradecanoyl-L-Carnitine – 28.031 Da	20180815.mzML	5973.55	2	Yes (CERAD ≤ 2)
Octanoylcarnitine	20180815.mzML	84336.9	2	Yes (CERAD ≤ 2)
Decanoyl-L-Carnitine – 14.090 Da	20187204.mzML	7892.01	2	Yes (CERAD ≤ 2)
Decanoyl-L-Carnitine – 42.047 Da	20187204.mzML	258887	2	Yes (CERAD ≤ 2)
Hexanoyl-L-Carnitine + 15.995 Da	20187204.mzML	58376.9	2	Yes (CERAD ≤ 2)
Hexanoylcarnitine – 12.036 Da	20187204.mzML	44883.3	2	Yes (CERAD ≤ 2)
L-Carnitine / Acetyl-DL-Carnitine – 42.010 Da	20187204.mzML	501804	2	Yes (CERAD ≤ 2)
Lauroylcarnitine / Butyrylcarnitine + 112.125 Da / Palmitoylcarnitine – 56.062 Da / Tetradecanoyl-L-Carnitine – 28.031 Da	20187204.mzML	15131.9	2	Yes (CERAD ≤ 2)
Octanoylcarnitine	20187204.mzML	82937	2	Yes (CERAD ≤ 2)
Decanoyl-L-Carnitine – 14.090 Da	20201891.mzML	8929.79	2	Yes (CERAD ≤ 2)
Decanoyl-L-Carnitine – 42.047 Da	20201891.mzML	229850	2	Yes (CERAD ≤ 2)
Hexanoyl-L-Carnitine + 15.995 Da	20201891.mzML	23474.1	2	Yes (CERAD ≤ 2)
Hexanoylcarnitine – 12.036 Da	20201891.mzML	46236.2	2	Yes (CERAD ≤ 2)
L-Carnitine / Acetyl-DL-Carnitine – 42.010 Da	20201891.mzML	598704	2	Yes (CERAD ≤ 2)
Lauroylcarnitine / Butyrylcarnitine + 112.125 Da / Palmitoylcarnitine – 56.062 Da / Tetradecanoyl-L-Carnitine – 28.031 Da	20201891.mzML	13393.7	2	Yes (CERAD ≤ 2)
Octanoylcarnitine	20201891.mzML	322318	2	Yes (CERAD ≤ 2)
Decanoyl-L-Carnitine – 14.090 Da	20201927.mzML	6467.12	2	Yes (CERAD ≤ 2)
Decanoyl-L-Carnitine – 42.047 Da	20201927.mzML	208688	2	Yes (CERAD ≤ 2)
Hexanoyl-L-Carnitine + 15.995 Da	20201927.mzML	32582.1	2	Yes (CERAD ≤ 2)
Hexanoylcarnitine – 12.036 Da	20201927.mzML	57675.6	2	Yes (CERAD ≤ 2)
L-Carnitine / Acetyl-DL-Carnitine – 42.010 Da	20201927.mzML	776829	2	Yes (CERAD ≤ 2)
Lauroylcarnitine / Butyrylcarnitine + 112.125 Da / Palmitoylcarnitine – 56.062 Da / Tetradecanoyl-L-Carnitine – 28.031 Da	20201927.mzML	7051.13	2	Yes (CERAD ≤ 2)
Octanoylcarnitine	20201927.mzML	282975	2	Yes (CERAD ≤ 2)
Decanoyl-L-Carnitine – 14.090 Da	20204114.mzML	12466.3	1	Yes (CERAD ≤ 2)
Decanoyl-L-Carnitine – 42.047 Da	20204114.mzML	110852	1	Yes (CERAD ≤ 2)
Hexanoyl-L-Carnitine + 15.995 Da	20204114.mzML	20784.8	1	Yes (CERAD ≤ 2)
Hexanoylcarnitine – 12.036 Da	20204114.mzML	137271	1	Yes (CERAD ≤ 2)
L-Carnitine / Acetyl-DL-Carnitine – 42.010 Da	20204114.mzML	1.06417e+06	1	Yes (CERAD ≤ 2)
Lauroylcarnitine / Butyrylcarnitine + 112.125 Da / Palmitoylcarnitine – 56.062 Da / Tetradecanoyl-L-Carnitine – 28.031 Da	20204114.mzML	9270.59	1	Yes (CERAD ≤ 2)
Octanoylcarnitine	20204114.mzML	211247	1	Yes (CERAD ≤ 2)
Decanoyl-L-Carnitine – 14.090 Da	20205705.mzML	4080.11	2	Yes (CERAD ≤ 2)
Decanoyl-L-Carnitine – 42.047 Da	20205705.mzML	144338	2	Yes (CERAD ≤ 2)
Hexanoyl-L-Carnitine + 15.995 Da	20205705.mzML	22312.3	2	Yes (CERAD ≤ 2)
Hexanoylcarnitine – 12.036 Da	20205705.mzML	37125.5	2	Yes (CERAD ≤ 2)
L-Carnitine / Acetyl-DL-Carnitine – 42.010 Da	20205705.mzML	353422	2	Yes (CERAD ≤ 2)
Lauroylcarnitine / Butyrylcarnitine + 112.125 Da / Palmitoylcarnitine – 56.062 Da / Tetradecanoyl-L-Carnitine – 28.031 Da	20205705.mzML	6457.4	2	Yes (CERAD ≤ 2)
Octanoylcarnitine	20205705.mzML	59055.7	2	Yes (CERAD ≤ 2)
Decanoyl-L-Carnitine – 14.090 Da	20207013.mzML	5249.98	4	No (CERAD ≥ 3)
Decanoyl-L-Carnitine – 42.047 Da	20207013.mzML	177063	4	No (CERAD ≥ 3)
Hexanoyl-L-Carnitine + 15.995 Da	20207013.mzML	22479.6	4	No (CERAD ≥ 3)
Hexanoylcarnitine – 12.036 Da	20207013.mzML	68753.3	4	No (CERAD ≥ 3)
L-Carnitine / Acetyl-DL-Carnitine – 42.010 Da	20207013.mzML	681658	4	No (CERAD ≥ 3)
Lauroylcarnitine / Butyrylcarnitine + 112.125 Da / Palmitoylcarnitine – 56.062 Da / Tetradecanoyl-L-Carnitine – 28.031 Da	20207013.mzML	7377.89	4	No (CERAD ≥ 3)
Octanoylcarnitine	20207013.mzML	193788	4	No (CERAD ≥ 3)
Decanoyl-L-Carnitine – 14.090 Da	20207437.mzML	16837	1	Yes (CERAD ≤ 2)
Decanoyl-L-Carnitine – 42.047 Da	20207437.mzML	213123	1	Yes (CERAD ≤ 2)
Hexanoyl-L-Carnitine + 15.995 Da	20207437.mzML	22455.4	1	Yes (CERAD ≤ 2)
Hexanoylcarnitine – 12.036 Da	20207437.mzML	103703	1	Yes (CERAD ≤ 2)
L-Carnitine / Acetyl-DL-Carnitine – 42.010 Da	20207437.mzML	513407	1	Yes (CERAD ≤ 2)
Lauroylcarnitine / Butyrylcarnitine + 112.125 Da / Palmitoylcarnitine – 56.062 Da / Tetradecanoyl-L-Carnitine – 28.031 Da	20207437.mzML	7835.13	1	Yes (CERAD ≤ 2)
Octanoylcarnitine	20207437.mzML	244131	1	Yes (CERAD ≤ 2)
Decanoyl-L-Carnitine – 14.090 Da	20208992.mzML	9865.86	1	Yes (CERAD ≤ 2)
Decanoyl-L-Carnitine – 42.047 Da	20208992.mzML	144934	1	Yes (CERAD ≤ 2)
Hexanoyl-L-Carnitine + 15.995 Da	20208992.mzML	21752	1	Yes (CERAD ≤ 2)
Hexanoylcarnitine – 12.036 Da	20208992.mzML	70837	1	Yes (CERAD ≤ 2)
L-Carnitine / Acetyl-DL-Carnitine – 42.010 Da	20208992.mzML	528593	1	Yes (CERAD ≤ 2)
Lauroylcarnitine / Butyrylcarnitine + 112.125 Da / Palmitoylcarnitine – 56.062 Da / Tetradecanoyl-L-Carnitine – 28.031 Da	20208992.mzML	7034.35	1	Yes (CERAD ≤ 2)
Octanoylcarnitine	20208992.mzML	153172	1	Yes (CERAD ≤ 2)
Decanoyl-L-Carnitine – 14.090 Da	20223617.mzML	6774.77	1	Yes (CERAD ≤ 2)
Decanoyl-L-Carnitine – 42.047 Da	20223617.mzML	145216	1	Yes (CERAD ≤ 2)
Hexanoyl-L-Carnitine + 15.995 Da	20223617.mzML	23737.3	1	Yes (CERAD ≤ 2)
Hexanoylcarnitine – 12.036 Da	20223617.mzML	130283	1	Yes (CERAD ≤ 2)
L-Carnitine / Acetyl-DL-Carnitine – 42.010 Da	20223617.mzML	838832	1	Yes (CERAD ≤ 2)
Lauroylcarnitine / Butyrylcarnitine + 112.125 Da / Palmitoylcarnitine – 56.062 Da / Tetradecanoyl-L-Carnitine – 28.031 Da	20223617.mzML	7541.17	1	Yes (CERAD ≤ 2)
Octanoylcarnitine	20223617.mzML	178501	1	Yes (CERAD ≤ 2)
Decanoyl-L-Carnitine – 14.090 Da	20233939.mzML	6592.38	2	Yes (CERAD ≤ 2)
Decanoyl-L-Carnitine – 42.047 Da	20233939.mzML	272485	2	Yes (CERAD ≤ 2)
Hexanoyl-L-Carnitine + 15.995 Da	20233939.mzML	24303.9	2	Yes (CERAD ≤ 2)
Hexanoylcarnitine – 12.036 Da	20233939.mzML	29472.8	2	Yes (CERAD ≤ 2)
L-Carnitine / Acetyl-DL-Carnitine – 42.010 Da	20233939.mzML	682128	2	Yes (CERAD ≤ 2)
Lauroylcarnitine / Butyrylcarnitine + 112.125 Da / Palmitoylcarnitine – 56.062 Da / Tetradecanoyl-L-Carnitine – 28.031 Da	20233939.mzML	9088.4	2	Yes (CERAD ≤ 2)
Octanoylcarnitine	20233939.mzML	145585	2	Yes (CERAD ≤ 2)
Decanoyl-L-Carnitine – 14.090 Da	20242958.mzML	2586.66	2	Yes (CERAD ≤ 2)
Decanoyl-L-Carnitine – 42.047 Da	20242958.mzML	202271	2	Yes (CERAD ≤ 2)
Hexanoyl-L-Carnitine + 15.995 Da	20242958.mzML	9105.7	2	Yes (CERAD ≤ 2)
Hexanoylcarnitine – 12.036 Da	20242958.mzML	56529.3	2	Yes (CERAD ≤ 2)
L-Carnitine / Acetyl-DL-Carnitine – 42.010 Da	20242958.mzML	714419	2	Yes (CERAD ≤ 2)
Lauroylcarnitine / Butyrylcarnitine + 112.125 Da / Palmitoylcarnitine – 56.062 Da / Tetradecanoyl-L-Carnitine – 28.031 Da	20242958.mzML	3351.12	2	Yes (CERAD ≤ 2)
Octanoylcarnitine	20242958.mzML	90421.4	2	Yes (CERAD ≤ 2)
Decanoyl-L-Carnitine – 14.090 Da	20254164.mzML	6110.32	4	No (CERAD ≥ 3)
Decanoyl-L-Carnitine – 42.047 Da	20254164.mzML	67628.9	4	No (CERAD ≥ 3)
Hexanoyl-L-Carnitine + 15.995 Da	20254164.mzML	27465.7	4	No (CERAD ≥ 3)
Hexanoylcarnitine – 12.036 Da	20254164.mzML	38051.4	4	No (CERAD ≥ 3)
L-Carnitine / Acetyl-DL-Carnitine – 42.010 Da	20254164.mzML	465162	4	No (CERAD ≥ 3)
Lauroylcarnitine / Butyrylcarnitine + 112.125 Da / Palmitoylcarnitine – 56.062 Da / Tetradecanoyl-L-Carnitine – 28.031 Da	20254164.mzML	6509.18	4	No (CERAD ≥ 3)
Octanoylcarnitine	20254164.mzML	96914.7	4	No (CERAD ≥ 3)
Decanoyl-L-Carnitine – 14.090 Da	20254588.mzML	6550.91	1	Yes (CERAD ≤ 2)
Decanoyl-L-Carnitine – 42.047 Da	20254588.mzML	127198	1	Yes (CERAD ≤ 2)
Hexanoyl-L-Carnitine + 15.995 Da	20254588.mzML	30209.5	1	Yes (CERAD ≤ 2)
Hexanoylcarnitine – 12.036 Da	20254588.mzML	67903	1	Yes (CERAD ≤ 2)
L-Carnitine / Acetyl-DL-Carnitine – 42.010 Da	20254588.mzML	359108	1	Yes (CERAD ≤ 2)
Lauroylcarnitine / Butyrylcarnitine + 112.125 Da / Palmitoylcarnitine – 56.062 Da / Tetradecanoyl-L-Carnitine – 28.031 Da	20254588.mzML	5673.28	1	Yes (CERAD ≤ 2)
Octanoylcarnitine	20254588.mzML	76656.1	1	Yes (CERAD ≤ 2)
Decanoyl-L-Carnitine – 14.090 Da	20260284.mzML	7150.55	1	Yes (CERAD ≤ 2)
Decanoyl-L-Carnitine – 42.047 Da	20260284.mzML	74314.6	1	Yes (CERAD ≤ 2)
Hexanoyl-L-Carnitine + 15.995 Da	20260284.mzML	45053.6	1	Yes (CERAD ≤ 2)
Hexanoylcarnitine – 12.036 Da	20260284.mzML	30680	1	Yes (CERAD ≤ 2)
L-Carnitine / Acetyl-DL-Carnitine – 42.010 Da	20260284.mzML	365129	1	Yes (CERAD ≤ 2)
Lauroylcarnitine / Butyrylcarnitine + 112.125 Da / Palmitoylcarnitine – 56.062 Da / Tetradecanoyl-L-Carnitine – 28.031 Da	20260284.mzML	11909.7	1	Yes (CERAD ≤ 2)
Octanoylcarnitine	20260284.mzML	138856	1	Yes (CERAD ≤ 2)
Decanoyl-L-Carnitine – 14.090 Da	20260734.mzML	12006.4	1	Yes (CERAD ≤ 2)
Decanoyl-L-Carnitine – 42.047 Da	20260734.mzML	222188	1	Yes (CERAD ≤ 2)
Hexanoyl-L-Carnitine + 15.995 Da	20260734.mzML	40253.3	1	Yes (CERAD ≤ 2)
Hexanoylcarnitine – 12.036 Da	20260734.mzML	115660	1	Yes (CERAD ≤ 2)
L-Carnitine / Acetyl-DL-Carnitine – 42.010 Da	20260734.mzML	664247	1	Yes (CERAD ≤ 2)
Lauroylcarnitine / Butyrylcarnitine + 112.125 Da / Palmitoylcarnitine – 56.062 Da / Tetradecanoyl-L-Carnitine – 28.031 Da	20260734.mzML	10481.3	1	Yes (CERAD ≤ 2)
Octanoylcarnitine	20260734.mzML	234517	1	Yes (CERAD ≤ 2)
Decanoyl-L-Carnitine – 14.090 Da	20261613.mzML	4147.64	4	No (CERAD ≥ 3)
Decanoyl-L-Carnitine – 42.047 Da	20261613.mzML	338569	4	No (CERAD ≥ 3)
Hexanoyl-L-Carnitine + 15.995 Da	20261613.mzML	24523.6	4	No (CERAD ≥ 3)
Hexanoylcarnitine – 12.036 Da	20261613.mzML	79300.6	4	No (CERAD ≥ 3)
L-Carnitine / Acetyl-DL-Carnitine – 42.010 Da	20261613.mzML	361502	4	No (CERAD ≥ 3)
Lauroylcarnitine / Butyrylcarnitine + 112.125 Da / Palmitoylcarnitine – 56.062 Da / Tetradecanoyl-L-Carnitine – 28.031 Da	20261613.mzML	6489.06	4	No (CERAD ≥ 3)
Octanoylcarnitine	20261613.mzML	47094.3	4	No (CERAD ≥ 3)
Decanoyl-L-Carnitine – 14.090 Da	20261901.mzML	18916.7	2	Yes (CERAD ≤ 2)
Decanoyl-L-Carnitine – 42.047 Da	20261901.mzML	174276	2	Yes (CERAD ≤ 2)
Hexanoyl-L-Carnitine + 15.995 Da	20261901.mzML	19124.9	2	Yes (CERAD ≤ 2)
Hexanoylcarnitine – 12.036 Da	20261901.mzML	105835	2	Yes (CERAD ≤ 2)
L-Carnitine / Acetyl-DL-Carnitine – 42.010 Da	20261901.mzML	604932	2	Yes (CERAD ≤ 2)
Lauroylcarnitine / Butyrylcarnitine + 112.125 Da / Palmitoylcarnitine – 56.062 Da / Tetradecanoyl-L-Carnitine – 28.031 Da	20261901.mzML	19601.1	2	Yes (CERAD ≤ 2)
Octanoylcarnitine	20261901.mzML	190570	2	Yes (CERAD ≤ 2)
Decanoyl-L-Carnitine – 14.090 Da	20267709.mzML	1588.95	2	Yes (CERAD ≤ 2)
Decanoyl-L-Carnitine – 42.047 Da	20267709.mzML	42872.7	2	Yes (CERAD ≤ 2)
Hexanoyl-L-Carnitine + 15.995 Da	20267709.mzML	8354.24	2	Yes (CERAD ≤ 2)
Hexanoylcarnitine – 12.036 Da	20267709.mzML	56705.7	2	Yes (CERAD ≤ 2)
L-Carnitine / Acetyl-DL-Carnitine – 42.010 Da	20267709.mzML	422846	2	Yes (CERAD ≤ 2)
Lauroylcarnitine / Butyrylcarnitine + 112.125 Da / Palmitoylcarnitine – 56.062 Da / Tetradecanoyl-L-Carnitine – 28.031 Da	20267709.mzML	5568.36	2	Yes (CERAD ≤ 2)
Octanoylcarnitine	20267709.mzML	82179.8	2	Yes (CERAD ≤ 2)
Decanoyl-L-Carnitine – 14.090 Da	20270768.mzML	9132.92	2	Yes (CERAD ≤ 2)
Decanoyl-L-Carnitine – 42.047 Da	20270768.mzML	221948	2	Yes (CERAD ≤ 2)
Hexanoyl-L-Carnitine + 15.995 Da	20270768.mzML	27741.5	2	Yes (CERAD ≤ 2)
Hexanoylcarnitine – 12.036 Da	20270768.mzML	69386.2	2	Yes (CERAD ≤ 2)
L-Carnitine / Acetyl-DL-Carnitine – 42.010 Da	20270768.mzML	782085	2	Yes (CERAD ≤ 2)
Lauroylcarnitine / Butyrylcarnitine + 112.125 Da / Palmitoylcarnitine – 56.062 Da / Tetradecanoyl-L-Carnitine – 28.031 Da	20270768.mzML	4990.69	2	Yes (CERAD ≤ 2)
Octanoylcarnitine	20270768.mzML	111979	2	Yes (CERAD ≤ 2)
Decanoyl-L-Carnitine – 14.090 Da	20271359.mzML	8513.47	2	Yes (CERAD ≤ 2)
Decanoyl-L-Carnitine – 42.047 Da	20271359.mzML	133827	2	Yes (CERAD ≤ 2)
Hexanoyl-L-Carnitine + 15.995 Da	20271359.mzML	30915.7	2	Yes (CERAD ≤ 2)
Hexanoylcarnitine – 12.036 Da	20271359.mzML	117804	2	Yes (CERAD ≤ 2)
L-Carnitine / Acetyl-DL-Carnitine – 42.010 Da	20271359.mzML	421276	2	Yes (CERAD ≤ 2)
Lauroylcarnitine / Butyrylcarnitine + 112.125 Da / Palmitoylcarnitine – 56.062 Da / Tetradecanoyl-L-Carnitine – 28.031 Da	20271359.mzML	4816.7	2	Yes (CERAD ≤ 2)
Octanoylcarnitine	20271359.mzML	90710.4	2	Yes (CERAD ≤ 2)
Decanoyl-L-Carnitine – 14.090 Da	20280666.mzML	1585.09	4	No (CERAD ≥ 3)
Decanoyl-L-Carnitine – 42.047 Da	20280666.mzML	108677	4	No (CERAD ≥ 3)
Hexanoyl-L-Carnitine + 15.995 Da	20280666.mzML	12871.4	4	No (CERAD ≥ 3)
Hexanoylcarnitine – 12.036 Da	20280666.mzML	66182.6	4	No (CERAD ≥ 3)
L-Carnitine / Acetyl-DL-Carnitine – 42.010 Da	20280666.mzML	597755	4	No (CERAD ≥ 3)
Lauroylcarnitine / Butyrylcarnitine + 112.125 Da / Palmitoylcarnitine – 56.062 Da / Tetradecanoyl-L-Carnitine – 28.031 Da	20280666.mzML	9526.68	4	No (CERAD ≥ 3)
Octanoylcarnitine	20280666.mzML	130718	4	No (CERAD ≥ 3)
Decanoyl-L-Carnitine – 14.090 Da	20282398.mzML	3619.82	1	Yes (CERAD ≤ 2)
Decanoyl-L-Carnitine – 42.047 Da	20282398.mzML	115069	1	Yes (CERAD ≤ 2)
Hexanoyl-L-Carnitine + 15.995 Da	20282398.mzML	25732.9	1	Yes (CERAD ≤ 2)
Hexanoylcarnitine – 12.036 Da	20282398.mzML	68142.6	1	Yes (CERAD ≤ 2)
L-Carnitine / Acetyl-DL-Carnitine – 42.010 Da	20282398.mzML	342736	1	Yes (CERAD ≤ 2)
Lauroylcarnitine / Butyrylcarnitine + 112.125 Da / Palmitoylcarnitine – 56.062 Da / Tetradecanoyl-L-Carnitine – 28.031 Da	20282398.mzML	6454.08	1	Yes (CERAD ≤ 2)
Octanoylcarnitine	20282398.mzML	87220.7	1	Yes (CERAD ≤ 2)
Decanoyl-L-Carnitine – 14.090 Da	20282974.mzML	1544.85	1	Yes (CERAD ≤ 2)
Decanoyl-L-Carnitine – 42.047 Da	20282974.mzML	109653	1	Yes (CERAD ≤ 2)
Hexanoyl-L-Carnitine + 15.995 Da	20282974.mzML	23131.2	1	Yes (CERAD ≤ 2)
Hexanoylcarnitine – 12.036 Da	20282974.mzML	47138.4	1	Yes (CERAD ≤ 2)
L-Carnitine / Acetyl-DL-Carnitine – 42.010 Da	20282974.mzML	289479	1	Yes (CERAD ≤ 2)
Lauroylcarnitine / Butyrylcarnitine + 112.125 Da / Palmitoylcarnitine – 56.062 Da / Tetradecanoyl-L-Carnitine – 28.031 Da	20282974.mzML	8356.41	1	Yes (CERAD ≤ 2)
Octanoylcarnitine	20282974.mzML	34135.6	1	Yes (CERAD ≤ 2)
Decanoyl-L-Carnitine – 14.090 Da	20283691.mzML	2862.47	1	Yes (CERAD ≤ 2)
Decanoyl-L-Carnitine – 42.047 Da	20283691.mzML	192738	1	Yes (CERAD ≤ 2)
Hexanoyl-L-Carnitine + 15.995 Da	20283691.mzML	17145.3	1	Yes (CERAD ≤ 2)
Hexanoylcarnitine – 12.036 Da	20283691.mzML	111492	1	Yes (CERAD ≤ 2)
L-Carnitine / Acetyl-DL-Carnitine – 42.010 Da	20283691.mzML	531194	1	Yes (CERAD ≤ 2)
Lauroylcarnitine / Butyrylcarnitine + 112.125 Da / Palmitoylcarnitine – 56.062 Da / Tetradecanoyl-L-Carnitine – 28.031 Da	20283691.mzML	8581.58	1	Yes (CERAD ≤ 2)
Octanoylcarnitine	20283691.mzML	132687	1	Yes (CERAD ≤ 2)
Decanoyl-L-Carnitine – 14.090 Da	20297791.mzML	2751.31	2	Yes (CERAD ≤ 2)
Decanoyl-L-Carnitine – 42.047 Da	20297791.mzML	78039.5	2	Yes (CERAD ≤ 2)
Hexanoyl-L-Carnitine + 15.995 Da	20297791.mzML	12410.6	2	Yes (CERAD ≤ 2)
Hexanoylcarnitine – 12.036 Da	20297791.mzML	68633.5	2	Yes (CERAD ≤ 2)
L-Carnitine / Acetyl-DL-Carnitine – 42.010 Da	20297791.mzML	387990	2	Yes (CERAD ≤ 2)
Lauroylcarnitine / Butyrylcarnitine + 112.125 Da / Palmitoylcarnitine – 56.062 Da / Tetradecanoyl-L-Carnitine – 28.031 Da	20297791.mzML	4669.63	2	Yes (CERAD ≤ 2)
Octanoylcarnitine	20297791.mzML	74180.2	2	Yes (CERAD ≤ 2)
Decanoyl-L-Carnitine – 14.090 Da	20300213.mzML	2856.33	2	Yes (CERAD ≤ 2)
Decanoyl-L-Carnitine – 42.047 Da	20300213.mzML	89714.1	2	Yes (CERAD ≤ 2)
Hexanoyl-L-Carnitine + 15.995 Da	20300213.mzML	18020.7	2	Yes (CERAD ≤ 2)
Hexanoylcarnitine – 12.036 Da	20300213.mzML	67583.7	2	Yes (CERAD ≤ 2)
L-Carnitine / Acetyl-DL-Carnitine – 42.010 Da	20300213.mzML	469821	2	Yes (CERAD ≤ 2)
Lauroylcarnitine / Butyrylcarnitine + 112.125 Da / Palmitoylcarnitine – 56.062 Da / Tetradecanoyl-L-Carnitine – 28.031 Da	20300213.mzML	4871.16	2	Yes (CERAD ≤ 2)
Octanoylcarnitine	20300213.mzML	114205	2	Yes (CERAD ≤ 2)
Decanoyl-L-Carnitine – 14.090 Da	20311676.mzML	41232.3	1	Yes (CERAD ≤ 2)
Decanoyl-L-Carnitine – 42.047 Da	20311676.mzML	354959	1	Yes (CERAD ≤ 2)
Hexanoyl-L-Carnitine + 15.995 Da	20311676.mzML	53052.6	1	Yes (CERAD ≤ 2)
Hexanoylcarnitine – 12.036 Da	20311676.mzML	77193.8	1	Yes (CERAD ≤ 2)
L-Carnitine / Acetyl-DL-Carnitine – 42.010 Da	20311676.mzML	590159	1	Yes (CERAD ≤ 2)
Lauroylcarnitine / Butyrylcarnitine + 112.125 Da / Palmitoylcarnitine – 56.062 Da / Tetradecanoyl-L-Carnitine – 28.031 Da	20311676.mzML	9289.6	1	Yes (CERAD ≤ 2)
Octanoylcarnitine	20311676.mzML	351868	1	Yes (CERAD ≤ 2)
Decanoyl-L-Carnitine – 14.090 Da	20331760.mzML	8014.73	1	Yes (CERAD ≤ 2)
Decanoyl-L-Carnitine – 42.047 Da	20331760.mzML	204436	1	Yes (CERAD ≤ 2)
Hexanoyl-L-Carnitine + 15.995 Da	20331760.mzML	31432.6	1	Yes (CERAD ≤ 2)
Hexanoylcarnitine – 12.036 Da	20331760.mzML	113175	1	Yes (CERAD ≤ 2)
L-Carnitine / Acetyl-DL-Carnitine – 42.010 Da	20331760.mzML	936641	1	Yes (CERAD ≤ 2)
Lauroylcarnitine / Butyrylcarnitine + 112.125 Da / Palmitoylcarnitine – 56.062 Da / Tetradecanoyl-L-Carnitine – 28.031 Da	20331760.mzML	6356.61	1	Yes (CERAD ≤ 2)
Octanoylcarnitine	20331760.mzML	220715	1	Yes (CERAD ≤ 2)
Decanoyl-L-Carnitine – 14.090 Da	20339740.mzML	1576.37	1	Yes (CERAD ≤ 2)
Decanoyl-L-Carnitine – 42.047 Da	20339740.mzML	130325	1	Yes (CERAD ≤ 2)
Hexanoyl-L-Carnitine + 15.995 Da	20339740.mzML	8307.13	1	Yes (CERAD ≤ 2)
Hexanoylcarnitine – 12.036 Da	20339740.mzML	31141.4	1	Yes (CERAD ≤ 2)
L-Carnitine / Acetyl-DL-Carnitine – 42.010 Da	20339740.mzML	526203	1	Yes (CERAD ≤ 2)
Lauroylcarnitine / Butyrylcarnitine + 112.125 Da / Palmitoylcarnitine – 56.062 Da / Tetradecanoyl-L-Carnitine – 28.031 Da	20339740.mzML	5851.74	1	Yes (CERAD ≤ 2)
Octanoylcarnitine	20339740.mzML	90754.7	1	Yes (CERAD ≤ 2)
Decanoyl-L-Carnitine – 14.090 Da	20344143.mzML	19147.9	2	Yes (CERAD ≤ 2)
Decanoyl-L-Carnitine – 42.047 Da	20344143.mzML	181865	2	Yes (CERAD ≤ 2)
Hexanoyl-L-Carnitine + 15.995 Da	20344143.mzML	36760.3	2	Yes (CERAD ≤ 2)
Hexanoylcarnitine – 12.036 Da	20344143.mzML	138108	2	Yes (CERAD ≤ 2)
L-Carnitine / Acetyl-DL-Carnitine – 42.010 Da	20344143.mzML	1.53074e+06	2	Yes (CERAD ≤ 2)
Lauroylcarnitine / Butyrylcarnitine + 112.125 Da / Palmitoylcarnitine – 56.062 Da / Tetradecanoyl-L-Carnitine – 28.031 Da	20344143.mzML	12562.6	2	Yes (CERAD ≤ 2)
Octanoylcarnitine	20344143.mzML	349605	2	Yes (CERAD ≤ 2)
Decanoyl-L-Carnitine – 14.090 Da	20348895.mzML	5907.25	2	Yes (CERAD ≤ 2)
Decanoyl-L-Carnitine – 42.047 Da	20348895.mzML	221356	2	Yes (CERAD ≤ 2)
Hexanoyl-L-Carnitine + 15.995 Da	20348895.mzML	18554.8	2	Yes (CERAD ≤ 2)
Hexanoylcarnitine – 12.036 Da	20348895.mzML	58635.7	2	Yes (CERAD ≤ 2)
L-Carnitine / Acetyl-DL-Carnitine – 42.010 Da	20348895.mzML	665741	2	Yes (CERAD ≤ 2)
Lauroylcarnitine / Butyrylcarnitine + 112.125 Da / Palmitoylcarnitine – 56.062 Da / Tetradecanoyl-L-Carnitine – 28.031 Da	20348895.mzML	10770.5	2	Yes (CERAD ≤ 2)
Octanoylcarnitine	20348895.mzML	149766	2	Yes (CERAD ≤ 2)
Decanoyl-L-Carnitine – 14.090 Da	20376029.mzML	1564.82	1	Yes (CERAD ≤ 2)
Decanoyl-L-Carnitine – 42.047 Da	20376029.mzML	38512.7	1	Yes (CERAD ≤ 2)
Hexanoyl-L-Carnitine + 15.995 Da	20376029.mzML	11378.3	1	Yes (CERAD ≤ 2)
Hexanoylcarnitine – 12.036 Da	20376029.mzML	18764.8	1	Yes (CERAD ≤ 2)
L-Carnitine / Acetyl-DL-Carnitine – 42.010 Da	20376029.mzML	276175	1	Yes (CERAD ≤ 2)
Lauroylcarnitine / Butyrylcarnitine + 112.125 Da / Palmitoylcarnitine – 56.062 Da / Tetradecanoyl-L-Carnitine – 28.031 Da	20376029.mzML	10760.6	1	Yes (CERAD ≤ 2)
Octanoylcarnitine	20376029.mzML	39027.7	1	Yes (CERAD ≤ 2)
Decanoyl-L-Carnitine – 14.090 Da	20380417.mzML	21131.5	1	Yes (CERAD ≤ 2)
Decanoyl-L-Carnitine – 42.047 Da	20380417.mzML	265692	1	Yes (CERAD ≤ 2)
Hexanoyl-L-Carnitine + 15.995 Da	20380417.mzML	40509.4	1	Yes (CERAD ≤ 2)
Hexanoylcarnitine – 12.036 Da	20380417.mzML	69229.1	1	Yes (CERAD ≤ 2)
L-Carnitine / Acetyl-DL-Carnitine – 42.010 Da	20380417.mzML	1.1683e+06	1	Yes (CERAD ≤ 2)
Lauroylcarnitine / Butyrylcarnitine + 112.125 Da / Palmitoylcarnitine – 56.062 Da / Tetradecanoyl-L-Carnitine – 28.031 Da	20380417.mzML	25358.8	1	Yes (CERAD ≤ 2)
Octanoylcarnitine	20380417.mzML	489875	1	Yes (CERAD ≤ 2)
Decanoyl-L-Carnitine – 14.090 Da	20380831.mzML	1926.12	1	Yes (CERAD ≤ 2)
Decanoyl-L-Carnitine – 42.047 Da	20380831.mzML	65961.6	1	Yes (CERAD ≤ 2)
Hexanoyl-L-Carnitine + 15.995 Da	20380831.mzML	15553.2	1	Yes (CERAD ≤ 2)
Hexanoylcarnitine – 12.036 Da	20380831.mzML	101166	1	Yes (CERAD ≤ 2)
L-Carnitine / Acetyl-DL-Carnitine – 42.010 Da	20380831.mzML	434640	1	Yes (CERAD ≤ 2)
Lauroylcarnitine / Butyrylcarnitine + 112.125 Da / Palmitoylcarnitine – 56.062 Da / Tetradecanoyl-L-Carnitine – 28.031 Da	20380831.mzML	3883.3	1	Yes (CERAD ≤ 2)
Octanoylcarnitine	20380831.mzML	90972.1	1	Yes (CERAD ≤ 2)
Decanoyl-L-Carnitine – 14.090 Da	20399274.mzML	3872.54	1	Yes (CERAD ≤ 2)
Decanoyl-L-Carnitine – 42.047 Da	20399274.mzML	208954	1	Yes (CERAD ≤ 2)
Hexanoyl-L-Carnitine + 15.995 Da	20399274.mzML	14700.7	1	Yes (CERAD ≤ 2)
Hexanoylcarnitine – 12.036 Da	20399274.mzML	75429.9	1	Yes (CERAD ≤ 2)
L-Carnitine / Acetyl-DL-Carnitine – 42.010 Da	20399274.mzML	642823	1	Yes (CERAD ≤ 2)
Lauroylcarnitine / Butyrylcarnitine + 112.125 Da / Palmitoylcarnitine – 56.062 Da / Tetradecanoyl-L-Carnitine – 28.031 Da	20399274.mzML	7195.9	1	Yes (CERAD ≤ 2)
Octanoylcarnitine	20399274.mzML	36168.8	1	Yes (CERAD ≤ 2)
Decanoyl-L-Carnitine – 14.090 Da	20416210.mzML	1936	4	No (CERAD ≥ 3)
Decanoyl-L-Carnitine – 42.047 Da	20416210.mzML	98524	4	No (CERAD ≥ 3)
Hexanoyl-L-Carnitine + 15.995 Da	20416210.mzML	5703.35	4	No (CERAD ≥ 3)
Hexanoylcarnitine – 12.036 Da	20416210.mzML	57882.9	4	No (CERAD ≥ 3)
L-Carnitine / Acetyl-DL-Carnitine – 42.010 Da	20416210.mzML	262141	4	No (CERAD ≥ 3)
Lauroylcarnitine / Butyrylcarnitine + 112.125 Da / Palmitoylcarnitine – 56.062 Da / Tetradecanoyl-L-Carnitine – 28.031 Da	20416210.mzML	2342.53	4	No (CERAD ≥ 3)
Octanoylcarnitine	20416210.mzML	30795.8	4	No (CERAD ≥ 3)
Decanoyl-L-Carnitine – 14.090 Da	20439591.mzML	1724.82	2	Yes (CERAD ≤ 2)
Decanoyl-L-Carnitine – 42.047 Da	20439591.mzML	90238.1	2	Yes (CERAD ≤ 2)
Hexanoyl-L-Carnitine + 15.995 Da	20439591.mzML	12750.4	2	Yes (CERAD ≤ 2)
Hexanoylcarnitine – 12.036 Da	20439591.mzML	43759	2	Yes (CERAD ≤ 2)
L-Carnitine / Acetyl-DL-Carnitine – 42.010 Da	20439591.mzML	424098	2	Yes (CERAD ≤ 2)
Lauroylcarnitine / Butyrylcarnitine + 112.125 Da / Palmitoylcarnitine – 56.062 Da / Tetradecanoyl-L-Carnitine – 28.031 Da	20439591.mzML	5153.03	2	Yes (CERAD ≤ 2)
Octanoylcarnitine	20439591.mzML	167224	2	Yes (CERAD ≤ 2)
Decanoyl-L-Carnitine – 14.090 Da	20447343.mzML	4753.69	1	Yes (CERAD ≤ 2)
Decanoyl-L-Carnitine – 42.047 Da	20447343.mzML	226199	1	Yes (CERAD ≤ 2)
Hexanoyl-L-Carnitine + 15.995 Da	20447343.mzML	22383.5	1	Yes (CERAD ≤ 2)
Hexanoylcarnitine – 12.036 Da	20447343.mzML	84569.3	1	Yes (CERAD ≤ 2)
L-Carnitine / Acetyl-DL-Carnitine – 42.010 Da	20447343.mzML	468212	1	Yes (CERAD ≤ 2)
Lauroylcarnitine / Butyrylcarnitine + 112.125 Da / Palmitoylcarnitine – 56.062 Da / Tetradecanoyl-L-Carnitine – 28.031 Da	20447343.mzML	6523.77	1	Yes (CERAD ≤ 2)
Octanoylcarnitine	20447343.mzML	129342	1	Yes (CERAD ≤ 2)
Decanoyl-L-Carnitine – 14.090 Da	20453625.mzML	2242.99	4	No (CERAD ≥ 3)
Decanoyl-L-Carnitine – 42.047 Da	20453625.mzML	86838.4	4	No (CERAD ≥ 3)
Hexanoyl-L-Carnitine + 15.995 Da	20453625.mzML	14986.1	4	No (CERAD ≥ 3)
Hexanoylcarnitine – 12.036 Da	20453625.mzML	46023.8	4	No (CERAD ≥ 3)
L-Carnitine / Acetyl-DL-Carnitine – 42.010 Da	20453625.mzML	286684	4	No (CERAD ≥ 3)
Lauroylcarnitine / Butyrylcarnitine + 112.125 Da / Palmitoylcarnitine – 56.062 Da / Tetradecanoyl-L-Carnitine – 28.031 Da	20453625.mzML	6102.57	4	No (CERAD ≥ 3)
Octanoylcarnitine	20453625.mzML	65743.9	4	No (CERAD ≥ 3)
Decanoyl-L-Carnitine – 14.090 Da	20455807.mzML	2199.82	3	No (CERAD ≥ 3)
Decanoyl-L-Carnitine – 42.047 Da	20455807.mzML	26769	3	No (CERAD ≥ 3)
Hexanoyl-L-Carnitine + 15.995 Da	20455807.mzML	22037.6	3	No (CERAD ≥ 3)
Hexanoylcarnitine – 12.036 Da	20455807.mzML	39276.3	3	No (CERAD ≥ 3)
L-Carnitine / Acetyl-DL-Carnitine – 42.010 Da	20455807.mzML	663940	3	No (CERAD ≥ 3)
Lauroylcarnitine / Butyrylcarnitine + 112.125 Da / Palmitoylcarnitine – 56.062 Da / Tetradecanoyl-L-Carnitine – 28.031 Da	20455807.mzML	8221.49	3	No (CERAD ≥ 3)
Octanoylcarnitine	20455807.mzML	131444	3	No (CERAD ≥ 3)
Decanoyl-L-Carnitine – 14.090 Da	20474300.mzML	9702.6	1	Yes (CERAD ≤ 2)
Decanoyl-L-Carnitine – 42.047 Da	20474300.mzML	185770	1	Yes (CERAD ≤ 2)
Hexanoyl-L-Carnitine + 15.995 Da	20474300.mzML	35872	1	Yes (CERAD ≤ 2)
Hexanoylcarnitine – 12.036 Da	20474300.mzML	102722	1	Yes (CERAD ≤ 2)
L-Carnitine / Acetyl-DL-Carnitine – 42.010 Da	20474300.mzML	786030	1	Yes (CERAD ≤ 2)
Lauroylcarnitine / Butyrylcarnitine + 112.125 Da / Palmitoylcarnitine – 56.062 Da / Tetradecanoyl-L-Carnitine – 28.031 Da	20474300.mzML	10926.5	1	Yes (CERAD ≤ 2)
Octanoylcarnitine	20474300.mzML	238965	1	Yes (CERAD ≤ 2)
Decanoyl-L-Carnitine – 14.090 Da	20494368.mzML	5.11055	4	No (CERAD ≥ 3)
Decanoyl-L-Carnitine – 42.047 Da	20494368.mzML	162.788	4	No (CERAD ≥ 3)
Hexanoyl-L-Carnitine + 15.995 Da	20494368.mzML	53.2661	4	No (CERAD ≥ 3)
Hexanoylcarnitine – 12.036 Da	20494368.mzML	50.0112	4	No (CERAD ≥ 3)
L-Carnitine / Acetyl-DL-Carnitine – 42.010 Da	20494368.mzML	5629.08	4	No (CERAD ≥ 3)
Lauroylcarnitine / Butyrylcarnitine + 112.125 Da / Palmitoylcarnitine – 56.062 Da / Tetradecanoyl-L-Carnitine – 28.031 Da	20494368.mzML	92.4838	4	No (CERAD ≥ 3)
Octanoylcarnitine	20494368.mzML	1051.11	4	No (CERAD ≥ 3)
Decanoyl-L-Carnitine – 14.090 Da	20501668.mzML	500.848	1	Yes (CERAD ≤ 2)
Decanoyl-L-Carnitine – 42.047 Da	20501668.mzML	49049.3	1	Yes (CERAD ≤ 2)
Hexanoyl-L-Carnitine + 15.995 Da	20501668.mzML	9013.1	1	Yes (CERAD ≤ 2)
Hexanoylcarnitine – 12.036 Da	20501668.mzML	25515.7	1	Yes (CERAD ≤ 2)
L-Carnitine / Acetyl-DL-Carnitine – 42.010 Da	20501668.mzML	377006	1	Yes (CERAD ≤ 2)
Lauroylcarnitine / Butyrylcarnitine + 112.125 Da / Palmitoylcarnitine – 56.062 Da / Tetradecanoyl-L-Carnitine – 28.031 Da	20501668.mzML	3046.66	1	Yes (CERAD ≤ 2)
Octanoylcarnitine	20501668.mzML	36028	1	Yes (CERAD ≤ 2)
Decanoyl-L-Carnitine – 14.090 Da	20504017.mzML	5584.36	2	Yes (CERAD ≤ 2)
Decanoyl-L-Carnitine – 42.047 Da	20504017.mzML	136952	2	Yes (CERAD ≤ 2)
Hexanoyl-L-Carnitine + 15.995 Da	20504017.mzML	15112.2	2	Yes (CERAD ≤ 2)
Hexanoylcarnitine – 12.036 Da	20504017.mzML	77824.9	2	Yes (CERAD ≤ 2)
L-Carnitine / Acetyl-DL-Carnitine – 42.010 Da	20504017.mzML	538622	2	Yes (CERAD ≤ 2)
Lauroylcarnitine / Butyrylcarnitine + 112.125 Da / Palmitoylcarnitine – 56.062 Da / Tetradecanoyl-L-Carnitine – 28.031 Da	20504017.mzML	5026.59	2	Yes (CERAD ≤ 2)
Octanoylcarnitine	20504017.mzML	154243	2	Yes (CERAD ≤ 2)
Decanoyl-L-Carnitine – 14.090 Da	20521752.mzML	2840.21	3	No (CERAD ≥ 3)
Decanoyl-L-Carnitine – 42.047 Da	20521752.mzML	62611.5	3	No (CERAD ≥ 3)
Hexanoyl-L-Carnitine + 15.995 Da	20521752.mzML	12496.2	3	No (CERAD ≥ 3)
Hexanoylcarnitine – 12.036 Da	20521752.mzML	56235.3	3	No (CERAD ≥ 3)
L-Carnitine / Acetyl-DL-Carnitine – 42.010 Da	20521752.mzML	357707	3	No (CERAD ≥ 3)
Lauroylcarnitine / Butyrylcarnitine + 112.125 Da / Palmitoylcarnitine – 56.062 Da / Tetradecanoyl-L-Carnitine – 28.031 Da	20521752.mzML	3713.34	3	No (CERAD ≥ 3)
Octanoylcarnitine	20521752.mzML	93825.8	3	No (CERAD ≥ 3)
Decanoyl-L-Carnitine – 14.090 Da	20532115.mzML	2254.94	4	No (CERAD ≥ 3)
Decanoyl-L-Carnitine – 42.047 Da	20532115.mzML	194181	4	No (CERAD ≥ 3)
Hexanoyl-L-Carnitine + 15.995 Da	20532115.mzML	10306.8	4	No (CERAD ≥ 3)
Hexanoylcarnitine – 12.036 Da	20532115.mzML	38056.3	4	No (CERAD ≥ 3)
L-Carnitine / Acetyl-DL-Carnitine – 42.010 Da	20532115.mzML	431192	4	No (CERAD ≥ 3)
Lauroylcarnitine / Butyrylcarnitine + 112.125 Da / Palmitoylcarnitine – 56.062 Da / Tetradecanoyl-L-Carnitine – 28.031 Da	20532115.mzML	6391.64	4	No (CERAD ≥ 3)
Octanoylcarnitine	20532115.mzML	62744.5	4	No (CERAD ≥ 3)
Decanoyl-L-Carnitine – 14.090 Da	20537160.mzML	6384.87	1	Yes (CERAD ≤ 2)
Decanoyl-L-Carnitine – 42.047 Da	20537160.mzML	131689	1	Yes (CERAD ≤ 2)
Hexanoyl-L-Carnitine + 15.995 Da	20537160.mzML	21645.7	1	Yes (CERAD ≤ 2)
Hexanoylcarnitine – 12.036 Da	20537160.mzML	72623.6	1	Yes (CERAD ≤ 2)
L-Carnitine / Acetyl-DL-Carnitine – 42.010 Da	20537160.mzML	882789	1	Yes (CERAD ≤ 2)
Lauroylcarnitine / Butyrylcarnitine + 112.125 Da / Palmitoylcarnitine – 56.062 Da / Tetradecanoyl-L-Carnitine – 28.031 Da	20537160.mzML	8891.36	1	Yes (CERAD ≤ 2)
Octanoylcarnitine	20537160.mzML	211422	1	Yes (CERAD ≤ 2)
Decanoyl-L-Carnitine – 14.090 Da	20559562.mzML	5248.79	3	No (CERAD ≥ 3)
Decanoyl-L-Carnitine – 42.047 Da	20559562.mzML	159689	3	No (CERAD ≥ 3)
Hexanoyl-L-Carnitine + 15.995 Da	20559562.mzML	11939	3	No (CERAD ≥ 3)
Hexanoylcarnitine – 12.036 Da	20559562.mzML	61691.6	3	No (CERAD ≥ 3)
L-Carnitine / Acetyl-DL-Carnitine – 42.010 Da	20559562.mzML	472136	3	No (CERAD ≥ 3)
Lauroylcarnitine / Butyrylcarnitine + 112.125 Da / Palmitoylcarnitine – 56.062 Da / Tetradecanoyl-L-Carnitine – 28.031 Da	20559562.mzML	3727.19	3	No (CERAD ≥ 3)
Octanoylcarnitine	20559562.mzML	50642	3	No (CERAD ≥ 3)
Decanoyl-L-Carnitine – 42.047 Da	20561642.mzML	15.6219	1	Yes (CERAD ≤ 2)
Hexanoyl-L-Carnitine + 15.995 Da	20561642.mzML	83.5255	1	Yes (CERAD ≤ 2)
L-Carnitine / Acetyl-DL-Carnitine – 42.010 Da	20561642.mzML	23016.5	1	Yes (CERAD ≤ 2)
Lauroylcarnitine / Butyrylcarnitine + 112.125 Da / Palmitoylcarnitine – 56.062 Da / Tetradecanoyl-L-Carnitine – 28.031 Da	20561642.mzML	868.882	1	Yes (CERAD ≤ 2)
Octanoylcarnitine	20561642.mzML	23.5659	1	Yes (CERAD ≤ 2)
Decanoyl-L-Carnitine – 14.090 Da	20569910.mzML	8070.34	4	No (CERAD ≥ 3)
Decanoyl-L-Carnitine – 42.047 Da	20569910.mzML	357539	4	No (CERAD ≥ 3)
Hexanoyl-L-Carnitine + 15.995 Da	20569910.mzML	27993	4	No (CERAD ≥ 3)
Hexanoylcarnitine – 12.036 Da	20569910.mzML	68146.3	4	No (CERAD ≥ 3)
L-Carnitine / Acetyl-DL-Carnitine – 42.010 Da	20569910.mzML	590637	4	No (CERAD ≥ 3)
Lauroylcarnitine / Butyrylcarnitine + 112.125 Da / Palmitoylcarnitine – 56.062 Da / Tetradecanoyl-L-Carnitine – 28.031 Da	20569910.mzML	5649.15	4	No (CERAD ≥ 3)
Octanoylcarnitine	20569910.mzML	126526	4	No (CERAD ≥ 3)
Decanoyl-L-Carnitine – 14.090 Da	20576919.mzML	7922.83	2	Yes (CERAD ≤ 2)
Decanoyl-L-Carnitine – 42.047 Da	20576919.mzML	74409.8	2	Yes (CERAD ≤ 2)
Hexanoyl-L-Carnitine + 15.995 Da	20576919.mzML	13893.2	2	Yes (CERAD ≤ 2)
Hexanoylcarnitine – 12.036 Da	20576919.mzML	54969.3	2	Yes (CERAD ≤ 2)
L-Carnitine / Acetyl-DL-Carnitine – 42.010 Da	20576919.mzML	677690	2	Yes (CERAD ≤ 2)
Lauroylcarnitine / Butyrylcarnitine + 112.125 Da / Palmitoylcarnitine – 56.062 Da / Tetradecanoyl-L-Carnitine – 28.031 Da	20576919.mzML	7152.75	2	Yes (CERAD ≤ 2)
Octanoylcarnitine	20576919.mzML	156451	2	Yes (CERAD ≤ 2)
Decanoyl-L-Carnitine – 14.090 Da	20583594.mzML	5952.74	3	No (CERAD ≥ 3)
Decanoyl-L-Carnitine – 42.047 Da	20583594.mzML	212462	3	No (CERAD ≥ 3)
Hexanoyl-L-Carnitine + 15.995 Da	20583594.mzML	23856.2	3	No (CERAD ≥ 3)
Hexanoylcarnitine – 12.036 Da	20583594.mzML	100638	3	No (CERAD ≥ 3)
L-Carnitine / Acetyl-DL-Carnitine – 42.010 Da	20583594.mzML	613670	3	No (CERAD ≥ 3)
Lauroylcarnitine / Butyrylcarnitine + 112.125 Da / Palmitoylcarnitine – 56.062 Da / Tetradecanoyl-L-Carnitine – 28.031 Da	20583594.mzML	6152.88	3	No (CERAD ≥ 3)
Octanoylcarnitine	20583594.mzML	107404	3	No (CERAD ≥ 3)
Decanoyl-L-Carnitine – 14.090 Da	20584923.mzML	2190.28	2	Yes (CERAD ≤ 2)
Decanoyl-L-Carnitine – 42.047 Da	20584923.mzML	51230.4	2	Yes (CERAD ≤ 2)
Hexanoyl-L-Carnitine + 15.995 Da	20584923.mzML	11984.6	2	Yes (CERAD ≤ 2)
Hexanoylcarnitine – 12.036 Da	20584923.mzML	66825	2	Yes (CERAD ≤ 2)
L-Carnitine / Acetyl-DL-Carnitine – 42.010 Da	20584923.mzML	609179	2	Yes (CERAD ≤ 2)
Lauroylcarnitine / Butyrylcarnitine + 112.125 Da / Palmitoylcarnitine – 56.062 Da / Tetradecanoyl-L-Carnitine – 28.031 Da	20584923.mzML	3407.91	2	Yes (CERAD ≤ 2)
Octanoylcarnitine	20584923.mzML	95075.1	2	Yes (CERAD ≤ 2)
Decanoyl-L-Carnitine – 14.090 Da	20594407.mzML	5423.19	1	Yes (CERAD ≤ 2)
Decanoyl-L-Carnitine – 42.047 Da	20594407.mzML	352615	1	Yes (CERAD ≤ 2)
Hexanoyl-L-Carnitine + 15.995 Da	20594407.mzML	28616.3	1	Yes (CERAD ≤ 2)
Hexanoylcarnitine – 12.036 Da	20594407.mzML	107780	1	Yes (CERAD ≤ 2)
L-Carnitine / Acetyl-DL-Carnitine – 42.010 Da	20594407.mzML	624057	1	Yes (CERAD ≤ 2)
Lauroylcarnitine / Butyrylcarnitine + 112.125 Da / Palmitoylcarnitine – 56.062 Da / Tetradecanoyl-L-Carnitine – 28.031 Da	20594407.mzML	7176.18	1	Yes (CERAD ≤ 2)
Octanoylcarnitine	20594407.mzML	100203	1	Yes (CERAD ≤ 2)
Decanoyl-L-Carnitine – 14.090 Da	20594669.mzML	4925.89	2	Yes (CERAD ≤ 2)
Decanoyl-L-Carnitine – 42.047 Da	20594669.mzML	122837	2	Yes (CERAD ≤ 2)
Hexanoyl-L-Carnitine + 15.995 Da	20594669.mzML	12972.7	2	Yes (CERAD ≤ 2)
Hexanoylcarnitine – 12.036 Da	20594669.mzML	106672	2	Yes (CERAD ≤ 2)
L-Carnitine / Acetyl-DL-Carnitine – 42.010 Da	20594669.mzML	495268	2	Yes (CERAD ≤ 2)
Lauroylcarnitine / Butyrylcarnitine + 112.125 Da / Palmitoylcarnitine – 56.062 Da / Tetradecanoyl-L-Carnitine – 28.031 Da	20594669.mzML	8124.18	2	Yes (CERAD ≤ 2)
Octanoylcarnitine	20594669.mzML	248399	2	Yes (CERAD ≤ 2)
Decanoyl-L-Carnitine – 14.090 Da	20603141.mzML	992.793	3	No (CERAD ≥ 3)
Decanoyl-L-Carnitine – 42.047 Da	20603141.mzML	64266	3	No (CERAD ≥ 3)
Hexanoyl-L-Carnitine + 15.995 Da	20603141.mzML	9686.68	3	No (CERAD ≥ 3)
Hexanoylcarnitine – 12.036 Da	20603141.mzML	54291.3	3	No (CERAD ≥ 3)
L-Carnitine / Acetyl-DL-Carnitine – 42.010 Da	20603141.mzML	346259	3	No (CERAD ≥ 3)
Lauroylcarnitine / Butyrylcarnitine + 112.125 Da / Palmitoylcarnitine – 56.062 Da / Tetradecanoyl-L-Carnitine – 28.031 Da	20603141.mzML	5358.79	3	No (CERAD ≥ 3)
Octanoylcarnitine	20603141.mzML	83788	3	No (CERAD ≥ 3)
Decanoyl-L-Carnitine – 14.090 Da	20613887.mzML	15238.8	1	Yes (CERAD ≤ 2)
Decanoyl-L-Carnitine – 42.047 Da	20613887.mzML	220093	1	Yes (CERAD ≤ 2)
Hexanoyl-L-Carnitine + 15.995 Da	20613887.mzML	33428.4	1	Yes (CERAD ≤ 2)
Hexanoylcarnitine – 12.036 Da	20613887.mzML	67715	1	Yes (CERAD ≤ 2)
L-Carnitine / Acetyl-DL-Carnitine – 42.010 Da	20613887.mzML	894892	1	Yes (CERAD ≤ 2)
Lauroylcarnitine / Butyrylcarnitine + 112.125 Da / Palmitoylcarnitine – 56.062 Da / Tetradecanoyl-L-Carnitine – 28.031 Da	20613887.mzML	11692.7	1	Yes (CERAD ≤ 2)
Octanoylcarnitine	20613887.mzML	257792	1	Yes (CERAD ≤ 2)
Decanoyl-L-Carnitine – 14.090 Da	20646778.mzML	3136.41	4	No (CERAD ≥ 3)
Decanoyl-L-Carnitine – 42.047 Da	20646778.mzML	66537.2	4	No (CERAD ≥ 3)
Hexanoyl-L-Carnitine + 15.995 Da	20646778.mzML	24218	4	No (CERAD ≥ 3)
Hexanoylcarnitine – 12.036 Da	20646778.mzML	37905.6	4	No (CERAD ≥ 3)
L-Carnitine / Acetyl-DL-Carnitine – 42.010 Da	20646778.mzML	436579	4	No (CERAD ≥ 3)
Lauroylcarnitine / Butyrylcarnitine + 112.125 Da / Palmitoylcarnitine – 56.062 Da / Tetradecanoyl-L-Carnitine – 28.031 Da	20646778.mzML	3774.8	4	No (CERAD ≥ 3)
Octanoylcarnitine	20646778.mzML	189223	4	No (CERAD ≥ 3)
Decanoyl-L-Carnitine – 14.090 Da	20649389.mzML	11880.5	4	No (CERAD ≥ 3)
Decanoyl-L-Carnitine – 42.047 Da	20649389.mzML	168439	4	No (CERAD ≥ 3)
Hexanoyl-L-Carnitine + 15.995 Da	20649389.mzML	37509.7	4	No (CERAD ≥ 3)
Hexanoylcarnitine – 12.036 Da	20649389.mzML	121626	4	No (CERAD ≥ 3)
L-Carnitine / Acetyl-DL-Carnitine – 42.010 Da	20649389.mzML	1.15088e+06	4	No (CERAD ≥ 3)
Lauroylcarnitine / Butyrylcarnitine + 112.125 Da / Palmitoylcarnitine – 56.062 Da / Tetradecanoyl-L-Carnitine – 28.031 Da	20649389.mzML	10004.2	4	No (CERAD ≥ 3)
Octanoylcarnitine	20649389.mzML	236504	4	No (CERAD ≥ 3)
Decanoyl-L-Carnitine – 14.090 Da	20654818.mzML	25312.3	2	Yes (CERAD ≤ 2)
Decanoyl-L-Carnitine – 42.047 Da	20654818.mzML	180897	2	Yes (CERAD ≤ 2)
Hexanoyl-L-Carnitine + 15.995 Da	20654818.mzML	21910.3	2	Yes (CERAD ≤ 2)
Hexanoylcarnitine – 12.036 Da	20654818.mzML	68704.9	2	Yes (CERAD ≤ 2)
L-Carnitine / Acetyl-DL-Carnitine – 42.010 Da	20654818.mzML	1.02603e+06	2	Yes (CERAD ≤ 2)
Lauroylcarnitine / Butyrylcarnitine + 112.125 Da / Palmitoylcarnitine – 56.062 Da / Tetradecanoyl-L-Carnitine – 28.031 Da	20654818.mzML	12524.6	2	Yes (CERAD ≤ 2)
Octanoylcarnitine	20654818.mzML	243140	2	Yes (CERAD ≤ 2)
Decanoyl-L-Carnitine – 14.090 Da	20656964.mzML	2064.59	2	Yes (CERAD ≤ 2)
Decanoyl-L-Carnitine – 42.047 Da	20656964.mzML	46015.2	2	Yes (CERAD ≤ 2)
Hexanoyl-L-Carnitine + 15.995 Da	20656964.mzML	6176.46	2	Yes (CERAD ≤ 2)
Hexanoylcarnitine – 12.036 Da	20656964.mzML	38847.3	2	Yes (CERAD ≤ 2)
L-Carnitine / Acetyl-DL-Carnitine – 42.010 Da	20656964.mzML	397825	2	Yes (CERAD ≤ 2)
Lauroylcarnitine / Butyrylcarnitine + 112.125 Da / Palmitoylcarnitine – 56.062 Da / Tetradecanoyl-L-Carnitine – 28.031 Da	20656964.mzML	8137.76	2	Yes (CERAD ≤ 2)
Octanoylcarnitine	20656964.mzML	70584.2	2	Yes (CERAD ≤ 2)
Decanoyl-L-Carnitine – 14.090 Da	20665307.mzML	2194.48	2	Yes (CERAD ≤ 2)
Decanoyl-L-Carnitine – 42.047 Da	20665307.mzML	65231.6	2	Yes (CERAD ≤ 2)
Hexanoyl-L-Carnitine + 15.995 Da	20665307.mzML	13858.9	2	Yes (CERAD ≤ 2)
Hexanoylcarnitine – 12.036 Da	20665307.mzML	40151.6	2	Yes (CERAD ≤ 2)
L-Carnitine / Acetyl-DL-Carnitine – 42.010 Da	20665307.mzML	421121	2	Yes (CERAD ≤ 2)
Lauroylcarnitine / Butyrylcarnitine + 112.125 Da / Palmitoylcarnitine – 56.062 Da / Tetradecanoyl-L-Carnitine – 28.031 Da	20665307.mzML	4072.18	2	Yes (CERAD ≤ 2)
Octanoylcarnitine	20665307.mzML	65210.3	2	Yes (CERAD ≤ 2)
Decanoyl-L-Carnitine – 14.090 Da	20674038.mzML	515.359	2	Yes (CERAD ≤ 2)
Decanoyl-L-Carnitine – 42.047 Da	20674038.mzML	52016.5	2	Yes (CERAD ≤ 2)
Hexanoyl-L-Carnitine + 15.995 Da	20674038.mzML	7410.39	2	Yes (CERAD ≤ 2)
Hexanoylcarnitine – 12.036 Da	20674038.mzML	59731	2	Yes (CERAD ≤ 2)
L-Carnitine / Acetyl-DL-Carnitine – 42.010 Da	20674038.mzML	175920	2	Yes (CERAD ≤ 2)
Lauroylcarnitine / Butyrylcarnitine + 112.125 Da / Palmitoylcarnitine – 56.062 Da / Tetradecanoyl-L-Carnitine – 28.031 Da	20674038.mzML	2973.96	2	Yes (CERAD ≤ 2)
Octanoylcarnitine	20674038.mzML	19847.7	2	Yes (CERAD ≤ 2)
Decanoyl-L-Carnitine – 14.090 Da	20674902.mzML	2038.9	1	Yes (CERAD ≤ 2)
Decanoyl-L-Carnitine – 42.047 Da	20674902.mzML	179629	1	Yes (CERAD ≤ 2)
Hexanoyl-L-Carnitine + 15.995 Da	20674902.mzML	29992.9	1	Yes (CERAD ≤ 2)
Hexanoylcarnitine – 12.036 Da	20674902.mzML	79341.2	1	Yes (CERAD ≤ 2)
L-Carnitine / Acetyl-DL-Carnitine – 42.010 Da	20674902.mzML	413764	1	Yes (CERAD ≤ 2)
Lauroylcarnitine / Butyrylcarnitine + 112.125 Da / Palmitoylcarnitine – 56.062 Da / Tetradecanoyl-L-Carnitine – 28.031 Da	20674902.mzML	11129.7	1	Yes (CERAD ≤ 2)
Octanoylcarnitine	20674902.mzML	120064	1	Yes (CERAD ≤ 2)
Decanoyl-L-Carnitine – 14.090 Da	20682204.mzML	2822.41	2	Yes (CERAD ≤ 2)
Decanoyl-L-Carnitine – 42.047 Da	20682204.mzML	110294	2	Yes (CERAD ≤ 2)
Hexanoyl-L-Carnitine + 15.995 Da	20682204.mzML	17168.6	2	Yes (CERAD ≤ 2)
Hexanoylcarnitine – 12.036 Da	20682204.mzML	36964.8	2	Yes (CERAD ≤ 2)
L-Carnitine / Acetyl-DL-Carnitine – 42.010 Da	20682204.mzML	571933	2	Yes (CERAD ≤ 2)
Lauroylcarnitine / Butyrylcarnitine + 112.125 Da / Palmitoylcarnitine – 56.062 Da / Tetradecanoyl-L-Carnitine – 28.031 Da	20682204.mzML	5386.62	2	Yes (CERAD ≤ 2)
Octanoylcarnitine	20682204.mzML	51605.7	2	Yes (CERAD ≤ 2)
Decanoyl-L-Carnitine – 14.090 Da	20683921.mzML	5094.8	3	No (CERAD ≥ 3)
Decanoyl-L-Carnitine – 42.047 Da	20683921.mzML	141204	3	No (CERAD ≥ 3)
Hexanoyl-L-Carnitine + 15.995 Da	20683921.mzML	26274.7	3	No (CERAD ≥ 3)
Hexanoylcarnitine – 12.036 Da	20683921.mzML	69815	3	No (CERAD ≥ 3)
L-Carnitine / Acetyl-DL-Carnitine – 42.010 Da	20683921.mzML	472299	3	No (CERAD ≥ 3)
Lauroylcarnitine / Butyrylcarnitine + 112.125 Da / Palmitoylcarnitine – 56.062 Da / Tetradecanoyl-L-Carnitine – 28.031 Da	20683921.mzML	5190.72	3	No (CERAD ≥ 3)
Octanoylcarnitine	20683921.mzML	110836	3	No (CERAD ≥ 3)
Decanoyl-L-Carnitine – 14.090 Da	20726273.mzML	9031.41	1	Yes (CERAD ≤ 2)
Decanoyl-L-Carnitine – 42.047 Da	20726273.mzML	97240.4	1	Yes (CERAD ≤ 2)
Hexanoyl-L-Carnitine + 15.995 Da	20726273.mzML	17380.7	1	Yes (CERAD ≤ 2)
Hexanoylcarnitine – 12.036 Da	20726273.mzML	82252.3	1	Yes (CERAD ≤ 2)
L-Carnitine / Acetyl-DL-Carnitine – 42.010 Da	20726273.mzML	683454	1	Yes (CERAD ≤ 2)
Lauroylcarnitine / Butyrylcarnitine + 112.125 Da / Palmitoylcarnitine – 56.062 Da / Tetradecanoyl-L-Carnitine – 28.031 Da	20726273.mzML	4800.82	1	Yes (CERAD ≤ 2)
Octanoylcarnitine	20726273.mzML	99219.1	1	Yes (CERAD ≤ 2)
Decanoyl-L-Carnitine – 14.090 Da	20732429.mzML	7892.9	1	Yes (CERAD ≤ 2)
Decanoyl-L-Carnitine – 42.047 Da	20732429.mzML	304950	1	Yes (CERAD ≤ 2)
Hexanoyl-L-Carnitine + 15.995 Da	20732429.mzML	33109.8	1	Yes (CERAD ≤ 2)
Hexanoylcarnitine – 12.036 Da	20732429.mzML	56087.6	1	Yes (CERAD ≤ 2)
L-Carnitine / Acetyl-DL-Carnitine – 42.010 Da	20732429.mzML	1.27023e+06	1	Yes (CERAD ≤ 2)
Lauroylcarnitine / Butyrylcarnitine + 112.125 Da / Palmitoylcarnitine – 56.062 Da / Tetradecanoyl-L-Carnitine – 28.031 Da	20732429.mzML	12672.9	1	Yes (CERAD ≤ 2)
Octanoylcarnitine	20732429.mzML	199387	1	Yes (CERAD ≤ 2)
Decanoyl-L-Carnitine – 14.090 Da	20733146.mzML	8405.21	3	No (CERAD ≥ 3)
Decanoyl-L-Carnitine – 42.047 Da	20733146.mzML	197676	3	No (CERAD ≥ 3)
Hexanoyl-L-Carnitine + 15.995 Da	20733146.mzML	40154.5	3	No (CERAD ≥ 3)
Hexanoylcarnitine – 12.036 Da	20733146.mzML	72199.9	3	No (CERAD ≥ 3)
L-Carnitine / Acetyl-DL-Carnitine – 42.010 Da	20733146.mzML	602749	3	No (CERAD ≥ 3)
Lauroylcarnitine / Butyrylcarnitine + 112.125 Da / Palmitoylcarnitine – 56.062 Da / Tetradecanoyl-L-Carnitine – 28.031 Da	20733146.mzML	5725.93	3	No (CERAD ≥ 3)
Octanoylcarnitine	20733146.mzML	138609	3	No (CERAD ≥ 3)
Decanoyl-L-Carnitine – 14.090 Da	20767628.mzML	1989.19	4	No (CERAD ≥ 3)
Decanoyl-L-Carnitine – 42.047 Da	20767628.mzML	27336.1	4	No (CERAD ≥ 3)
Hexanoyl-L-Carnitine + 15.995 Da	20767628.mzML	5680.72	4	No (CERAD ≥ 3)
Hexanoylcarnitine – 12.036 Da	20767628.mzML	33455.5	4	No (CERAD ≥ 3)
L-Carnitine / Acetyl-DL-Carnitine – 42.010 Da	20767628.mzML	284963	4	No (CERAD ≥ 3)
Lauroylcarnitine / Butyrylcarnitine + 112.125 Da / Palmitoylcarnitine – 56.062 Da / Tetradecanoyl-L-Carnitine – 28.031 Da	20767628.mzML	2865.24	4	No (CERAD ≥ 3)
Octanoylcarnitine	20767628.mzML	14363.5	4	No (CERAD ≥ 3)
Decanoyl-L-Carnitine – 14.090 Da	20769648.mzML	4342.54	2	Yes (CERAD ≤ 2)
Decanoyl-L-Carnitine – 42.047 Da	20769648.mzML	219039	2	Yes (CERAD ≤ 2)
Hexanoyl-L-Carnitine + 15.995 Da	20769648.mzML	30038.2	2	Yes (CERAD ≤ 2)
Hexanoylcarnitine – 12.036 Da	20769648.mzML	53595.3	2	Yes (CERAD ≤ 2)
L-Carnitine / Acetyl-DL-Carnitine – 42.010 Da	20769648.mzML	595283	2	Yes (CERAD ≤ 2)
Lauroylcarnitine / Butyrylcarnitine + 112.125 Da / Palmitoylcarnitine – 56.062 Da / Tetradecanoyl-L-Carnitine – 28.031 Da	20769648.mzML	6837.7	2	Yes (CERAD ≤ 2)
Octanoylcarnitine	20769648.mzML	105647	2	Yes (CERAD ≤ 2)
Decanoyl-L-Carnitine – 14.090 Da	20774339.mzML	3600.07	3	No (CERAD ≥ 3)
Decanoyl-L-Carnitine – 42.047 Da	20774339.mzML	181834	3	No (CERAD ≥ 3)
Hexanoyl-L-Carnitine + 15.995 Da	20774339.mzML	22031.2	3	No (CERAD ≥ 3)
Hexanoylcarnitine – 12.036 Da	20774339.mzML	121862	3	No (CERAD ≥ 3)
L-Carnitine / Acetyl-DL-Carnitine – 42.010 Da	20774339.mzML	522937	3	No (CERAD ≥ 3)
Lauroylcarnitine / Butyrylcarnitine + 112.125 Da / Palmitoylcarnitine – 56.062 Da / Tetradecanoyl-L-Carnitine – 28.031 Da	20774339.mzML	8455.77	3	No (CERAD ≥ 3)
Octanoylcarnitine	20774339.mzML	222833	3	No (CERAD ≥ 3)
Decanoyl-L-Carnitine – 14.090 Da	20779834.mzML	9335.45	1	Yes (CERAD ≤ 2)
Decanoyl-L-Carnitine – 42.047 Da	20779834.mzML	214824	1	Yes (CERAD ≤ 2)
Hexanoyl-L-Carnitine + 15.995 Da	20779834.mzML	29801	1	Yes (CERAD ≤ 2)
Hexanoylcarnitine – 12.036 Da	20779834.mzML	40406.1	1	Yes (CERAD ≤ 2)
L-Carnitine / Acetyl-DL-Carnitine – 42.010 Da	20779834.mzML	894272	1	Yes (CERAD ≤ 2)
Lauroylcarnitine / Butyrylcarnitine + 112.125 Da / Palmitoylcarnitine – 56.062 Da / Tetradecanoyl-L-Carnitine – 28.031 Da	20779834.mzML	7668.28	1	Yes (CERAD ≤ 2)
Octanoylcarnitine	20779834.mzML	159202	1	Yes (CERAD ≤ 2)
Decanoyl-L-Carnitine – 14.090 Da	20800682.mzML	218.487	4	No (CERAD ≥ 3)
Decanoyl-L-Carnitine – 42.047 Da	20800682.mzML	12561.1	4	No (CERAD ≥ 3)
Hexanoyl-L-Carnitine + 15.995 Da	20800682.mzML	3857.75	4	No (CERAD ≥ 3)
Hexanoylcarnitine – 12.036 Da	20800682.mzML	5431.73	4	No (CERAD ≥ 3)
L-Carnitine / Acetyl-DL-Carnitine – 42.010 Da	20800682.mzML	116123	4	No (CERAD ≥ 3)
Lauroylcarnitine / Butyrylcarnitine + 112.125 Da / Palmitoylcarnitine – 56.062 Da / Tetradecanoyl-L-Carnitine – 28.031 Da	20800682.mzML	5648.01	4	No (CERAD ≥ 3)
Octanoylcarnitine	20800682.mzML	9389.24	4	No (CERAD ≥ 3)
Decanoyl-L-Carnitine – 14.090 Da	20819999.mzML	8182.56	1	Yes (CERAD ≤ 2)
Decanoyl-L-Carnitine – 42.047 Da	20819999.mzML	297760	1	Yes (CERAD ≤ 2)
Hexanoyl-L-Carnitine + 15.995 Da	20819999.mzML	20759.6	1	Yes (CERAD ≤ 2)
Hexanoylcarnitine – 12.036 Da	20819999.mzML	72233.5	1	Yes (CERAD ≤ 2)
L-Carnitine / Acetyl-DL-Carnitine – 42.010 Da	20819999.mzML	674982	1	Yes (CERAD ≤ 2)
Lauroylcarnitine / Butyrylcarnitine + 112.125 Da / Palmitoylcarnitine – 56.062 Da / Tetradecanoyl-L-Carnitine – 28.031 Da	20819999.mzML	9226.28	1	Yes (CERAD ≤ 2)
Octanoylcarnitine	20819999.mzML	350365	1	Yes (CERAD ≤ 2)
Decanoyl-L-Carnitine – 14.090 Da	20834164.mzML	2314.66	2	Yes (CERAD ≤ 2)
Decanoyl-L-Carnitine – 42.047 Da	20834164.mzML	151304	2	Yes (CERAD ≤ 2)
Hexanoyl-L-Carnitine + 15.995 Da	20834164.mzML	13605.5	2	Yes (CERAD ≤ 2)
Hexanoylcarnitine – 12.036 Da	20834164.mzML	88342.4	2	Yes (CERAD ≤ 2)
L-Carnitine / Acetyl-DL-Carnitine – 42.010 Da	20834164.mzML	357184	2	Yes (CERAD ≤ 2)
Lauroylcarnitine / Butyrylcarnitine + 112.125 Da / Palmitoylcarnitine – 56.062 Da / Tetradecanoyl-L-Carnitine – 28.031 Da	20834164.mzML	3259.6	2	Yes (CERAD ≤ 2)
Octanoylcarnitine	20834164.mzML	113624	2	Yes (CERAD ≤ 2)
Decanoyl-L-Carnitine – 14.090 Da	20882194.mzML	8134.41	1	Yes (CERAD ≤ 2)
Decanoyl-L-Carnitine – 42.047 Da	20882194.mzML	182688	1	Yes (CERAD ≤ 2)
Hexanoyl-L-Carnitine + 15.995 Da	20882194.mzML	43044	1	Yes (CERAD ≤ 2)
Hexanoylcarnitine – 12.036 Da	20882194.mzML	105954	1	Yes (CERAD ≤ 2)
L-Carnitine / Acetyl-DL-Carnitine – 42.010 Da	20882194.mzML	405431	1	Yes (CERAD ≤ 2)
Lauroylcarnitine / Butyrylcarnitine + 112.125 Da / Palmitoylcarnitine – 56.062 Da / Tetradecanoyl-L-Carnitine – 28.031 Da	20882194.mzML	8557.91	1	Yes (CERAD ≤ 2)
Octanoylcarnitine	20882194.mzML	127801	1	Yes (CERAD ≤ 2)
Decanoyl-L-Carnitine – 14.090 Da	20886846.mzML	1192.18	2	Yes (CERAD ≤ 2)
Decanoyl-L-Carnitine – 42.047 Da	20886846.mzML	117572	2	Yes (CERAD ≤ 2)
Hexanoyl-L-Carnitine + 15.995 Da	20886846.mzML	13833.4	2	Yes (CERAD ≤ 2)
Hexanoylcarnitine – 12.036 Da	20886846.mzML	50539	2	Yes (CERAD ≤ 2)
L-Carnitine / Acetyl-DL-Carnitine – 42.010 Da	20886846.mzML	521854	2	Yes (CERAD ≤ 2)
Lauroylcarnitine / Butyrylcarnitine + 112.125 Da / Palmitoylcarnitine – 56.062 Da / Tetradecanoyl-L-Carnitine – 28.031 Da	20886846.mzML	5152.75	2	Yes (CERAD ≤ 2)
Octanoylcarnitine	20886846.mzML	75969.9	2	Yes (CERAD ≤ 2)
Decanoyl-L-Carnitine – 14.090 Da	20892128.mzML	1064.48	2	Yes (CERAD ≤ 2)
Decanoyl-L-Carnitine – 42.047 Da	20892128.mzML	83552.6	2	Yes (CERAD ≤ 2)
Hexanoyl-L-Carnitine + 15.995 Da	20892128.mzML	14170.7	2	Yes (CERAD ≤ 2)
Hexanoylcarnitine – 12.036 Da	20892128.mzML	56517.3	2	Yes (CERAD ≤ 2)
L-Carnitine / Acetyl-DL-Carnitine – 42.010 Da	20892128.mzML	390499	2	Yes (CERAD ≤ 2)
Lauroylcarnitine / Butyrylcarnitine + 112.125 Da / Palmitoylcarnitine – 56.062 Da / Tetradecanoyl-L-Carnitine – 28.031 Da	20892128.mzML	2464.99	2	Yes (CERAD ≤ 2)
Octanoylcarnitine	20892128.mzML	55328.2	2	Yes (CERAD ≤ 2)
Decanoyl-L-Carnitine – 14.090 Da	20898476.mzML	3230.63	1	Yes (CERAD ≤ 2)
Decanoyl-L-Carnitine – 42.047 Da	20898476.mzML	192955	1	Yes (CERAD ≤ 2)
Hexanoyl-L-Carnitine + 15.995 Da	20898476.mzML	22721.6	1	Yes (CERAD ≤ 2)
Hexanoylcarnitine – 12.036 Da	20898476.mzML	98202	1	Yes (CERAD ≤ 2)
L-Carnitine / Acetyl-DL-Carnitine – 42.010 Da	20898476.mzML	532134	1	Yes (CERAD ≤ 2)
Lauroylcarnitine / Butyrylcarnitine + 112.125 Da / Palmitoylcarnitine – 56.062 Da / Tetradecanoyl-L-Carnitine – 28.031 Da	20898476.mzML	6747.41	1	Yes (CERAD ≤ 2)
Octanoylcarnitine	20898476.mzML	82057.5	1	Yes (CERAD ≤ 2)
Decanoyl-L-Carnitine – 14.090 Da	20902039.mzML	1775.83	4	No (CERAD ≥ 3)
Decanoyl-L-Carnitine – 42.047 Da	20902039.mzML	164147	4	No (CERAD ≥ 3)
Hexanoyl-L-Carnitine + 15.995 Da	20902039.mzML	11873.6	4	No (CERAD ≥ 3)
Hexanoylcarnitine – 12.036 Da	20902039.mzML	31574.6	4	No (CERAD ≥ 3)
L-Carnitine / Acetyl-DL-Carnitine – 42.010 Da	20902039.mzML	511794	4	No (CERAD ≥ 3)
Lauroylcarnitine / Butyrylcarnitine + 112.125 Da / Palmitoylcarnitine – 56.062 Da / Tetradecanoyl-L-Carnitine – 28.031 Da	20902039.mzML	5322.31	4	No (CERAD ≥ 3)
Octanoylcarnitine	20902039.mzML	67796.9	4	No (CERAD ≥ 3)
Decanoyl-L-Carnitine – 14.090 Da	20906079.mzML	4883.05	2	Yes (CERAD ≤ 2)
Decanoyl-L-Carnitine – 42.047 Da	20906079.mzML	109520	2	Yes (CERAD ≤ 2)
Hexanoyl-L-Carnitine + 15.995 Da	20906079.mzML	17705.2	2	Yes (CERAD ≤ 2)
Hexanoylcarnitine – 12.036 Da	20906079.mzML	44041.8	2	Yes (CERAD ≤ 2)
L-Carnitine / Acetyl-DL-Carnitine – 42.010 Da	20906079.mzML	424528	2	Yes (CERAD ≤ 2)
Lauroylcarnitine / Butyrylcarnitine + 112.125 Da / Palmitoylcarnitine – 56.062 Da / Tetradecanoyl-L-Carnitine – 28.031 Da	20906079.mzML	8408.06	2	Yes (CERAD ≤ 2)
Octanoylcarnitine	20906079.mzML	65403.5	2	Yes (CERAD ≤ 2)
Decanoyl-L-Carnitine – 14.090 Da	20907534.mzML	3328.61	1	Yes (CERAD ≤ 2)
Decanoyl-L-Carnitine – 42.047 Da	20907534.mzML	180675	1	Yes (CERAD ≤ 2)
Hexanoyl-L-Carnitine + 15.995 Da	20907534.mzML	12170.5	1	Yes (CERAD ≤ 2)
Hexanoylcarnitine – 12.036 Da	20907534.mzML	76427.3	1	Yes (CERAD ≤ 2)
L-Carnitine / Acetyl-DL-Carnitine – 42.010 Da	20907534.mzML	630995	1	Yes (CERAD ≤ 2)
Lauroylcarnitine / Butyrylcarnitine + 112.125 Da / Palmitoylcarnitine – 56.062 Da / Tetradecanoyl-L-Carnitine – 28.031 Da	20907534.mzML	4338.53	1	Yes (CERAD ≤ 2)
Octanoylcarnitine	20907534.mzML	93657.3	1	Yes (CERAD ≤ 2)
Decanoyl-L-Carnitine – 14.090 Da	20920239.mzML	2676.5	1	Yes (CERAD ≤ 2)
Decanoyl-L-Carnitine – 42.047 Da	20920239.mzML	142357	1	Yes (CERAD ≤ 2)
Hexanoyl-L-Carnitine + 15.995 Da	20920239.mzML	16400.7	1	Yes (CERAD ≤ 2)
Hexanoylcarnitine – 12.036 Da	20920239.mzML	84180	1	Yes (CERAD ≤ 2)
L-Carnitine / Acetyl-DL-Carnitine – 42.010 Da	20920239.mzML	500134	1	Yes (CERAD ≤ 2)
Lauroylcarnitine / Butyrylcarnitine + 112.125 Da / Palmitoylcarnitine – 56.062 Da / Tetradecanoyl-L-Carnitine – 28.031 Da	20920239.mzML	4667.78	1	Yes (CERAD ≤ 2)
Octanoylcarnitine	20920239.mzML	77960.6	1	Yes (CERAD ≤ 2)
Decanoyl-L-Carnitine – 14.090 Da	20923002.mzML	4888.02	2	Yes (CERAD ≤ 2)
Decanoyl-L-Carnitine – 42.047 Da	20923002.mzML	22560.9	2	Yes (CERAD ≤ 2)
Hexanoyl-L-Carnitine + 15.995 Da	20923002.mzML	4283.68	2	Yes (CERAD ≤ 2)
Hexanoylcarnitine – 12.036 Da	20923002.mzML	57504.1	2	Yes (CERAD ≤ 2)
L-Carnitine / Acetyl-DL-Carnitine – 42.010 Da	20923002.mzML	867572	2	Yes (CERAD ≤ 2)
Lauroylcarnitine / Butyrylcarnitine + 112.125 Da / Palmitoylcarnitine – 56.062 Da / Tetradecanoyl-L-Carnitine – 28.031 Da	20923002.mzML	3210.63	2	Yes (CERAD ≤ 2)
Octanoylcarnitine	20923002.mzML	92858.5	2	Yes (CERAD ≤ 2)
Decanoyl-L-Carnitine – 14.090 Da	20933324.mzML	5389.17	2	Yes (CERAD ≤ 2)
Decanoyl-L-Carnitine – 42.047 Da	20933324.mzML	165781	2	Yes (CERAD ≤ 2)
Hexanoyl-L-Carnitine + 15.995 Da	20933324.mzML	23162.6	2	Yes (CERAD ≤ 2)
Hexanoylcarnitine – 12.036 Da	20933324.mzML	51117.8	2	Yes (CERAD ≤ 2)
L-Carnitine / Acetyl-DL-Carnitine – 42.010 Da	20933324.mzML	754622	2	Yes (CERAD ≤ 2)
Lauroylcarnitine / Butyrylcarnitine + 112.125 Da / Palmitoylcarnitine – 56.062 Da / Tetradecanoyl-L-Carnitine – 28.031 Da	20933324.mzML	6631.28	2	Yes (CERAD ≤ 2)
Octanoylcarnitine	20933324.mzML	152528	2	Yes (CERAD ≤ 2)
Decanoyl-L-Carnitine – 14.090 Da	20942767.mzML	3826.02	4	No (CERAD ≥ 3)
Decanoyl-L-Carnitine – 42.047 Da	20942767.mzML	94356	4	No (CERAD ≥ 3)
Hexanoyl-L-Carnitine + 15.995 Da	20942767.mzML	15426.8	4	No (CERAD ≥ 3)
Hexanoylcarnitine – 12.036 Da	20942767.mzML	78859.9	4	No (CERAD ≥ 3)
L-Carnitine / Acetyl-DL-Carnitine – 42.010 Da	20942767.mzML	773430	4	No (CERAD ≥ 3)
Lauroylcarnitine / Butyrylcarnitine + 112.125 Da / Palmitoylcarnitine – 56.062 Da / Tetradecanoyl-L-Carnitine – 28.031 Da	20942767.mzML	7206.78	4	No (CERAD ≥ 3)
Octanoylcarnitine	20942767.mzML	103402	4	No (CERAD ≥ 3)
Decanoyl-L-Carnitine – 14.090 Da	20954847.mzML	2003.69	2	Yes (CERAD ≤ 2)
Decanoyl-L-Carnitine – 42.047 Da	20954847.mzML	69297.7	2	Yes (CERAD ≤ 2)
Hexanoyl-L-Carnitine + 15.995 Da	20954847.mzML	12676.3	2	Yes (CERAD ≤ 2)
Hexanoylcarnitine – 12.036 Da	20954847.mzML	68152.2	2	Yes (CERAD ≤ 2)
L-Carnitine / Acetyl-DL-Carnitine – 42.010 Da	20954847.mzML	354696	2	Yes (CERAD ≤ 2)
Lauroylcarnitine / Butyrylcarnitine + 112.125 Da / Palmitoylcarnitine – 56.062 Da / Tetradecanoyl-L-Carnitine – 28.031 Da	20954847.mzML	3078.79	2	Yes (CERAD ≤ 2)
Octanoylcarnitine	20954847.mzML	102442	2	Yes (CERAD ≤ 2)
Decanoyl-L-Carnitine – 14.090 Da	20963866.mzML	11346.2	1	Yes (CERAD ≤ 2)
Decanoyl-L-Carnitine – 42.047 Da	20963866.mzML	252420	1	Yes (CERAD ≤ 2)
Hexanoyl-L-Carnitine + 15.995 Da	20963866.mzML	20189.2	1	Yes (CERAD ≤ 2)
Hexanoylcarnitine – 12.036 Da	20963866.mzML	120999	1	Yes (CERAD ≤ 2)
L-Carnitine / Acetyl-DL-Carnitine – 42.010 Da	20963866.mzML	828990	1	Yes (CERAD ≤ 2)
Lauroylcarnitine / Butyrylcarnitine + 112.125 Da / Palmitoylcarnitine – 56.062 Da / Tetradecanoyl-L-Carnitine – 28.031 Da	20963866.mzML	6900.06	1	Yes (CERAD ≤ 2)
Octanoylcarnitine	20963866.mzML	96504	1	Yes (CERAD ≤ 2)
Decanoyl-L-Carnitine – 14.090 Da	20965598.mzML	12524.3	2	Yes (CERAD ≤ 2)
Decanoyl-L-Carnitine – 42.047 Da	20965598.mzML	131921	2	Yes (CERAD ≤ 2)
Hexanoyl-L-Carnitine + 15.995 Da	20965598.mzML	25088.8	2	Yes (CERAD ≤ 2)
Hexanoylcarnitine – 12.036 Da	20965598.mzML	47710.1	2	Yes (CERAD ≤ 2)
L-Carnitine / Acetyl-DL-Carnitine – 42.010 Da	20965598.mzML	863039	2	Yes (CERAD ≤ 2)
Lauroylcarnitine / Butyrylcarnitine + 112.125 Da / Palmitoylcarnitine – 56.062 Da / Tetradecanoyl-L-Carnitine – 28.031 Da	20965598.mzML	13309.3	2	Yes (CERAD ≤ 2)
Octanoylcarnitine	20965598.mzML	264778	2	Yes (CERAD ≤ 2)
Decanoyl-L-Carnitine – 14.090 Da	20976799.mzML	2129.86	4	No (CERAD ≥ 3)
Decanoyl-L-Carnitine – 42.047 Da	20976799.mzML	119081	4	No (CERAD ≥ 3)
Hexanoyl-L-Carnitine + 15.995 Da	20976799.mzML	12597.7	4	No (CERAD ≥ 3)
Hexanoylcarnitine – 12.036 Da	20976799.mzML	96554.9	4	No (CERAD ≥ 3)
L-Carnitine / Acetyl-DL-Carnitine – 42.010 Da	20976799.mzML	465647	4	No (CERAD ≥ 3)
Lauroylcarnitine / Butyrylcarnitine + 112.125 Da / Palmitoylcarnitine – 56.062 Da / Tetradecanoyl-L-Carnitine – 28.031 Da	20976799.mzML	5740.15	4	No (CERAD ≥ 3)
Octanoylcarnitine	20976799.mzML	78867.8	4	No (CERAD ≥ 3)
Decanoyl-L-Carnitine – 14.090 Da	20983400.mzML	8330.91	2	Yes (CERAD ≤ 2)
Decanoyl-L-Carnitine – 42.047 Da	20983400.mzML	120837	2	Yes (CERAD ≤ 2)
Hexanoyl-L-Carnitine + 15.995 Da	20983400.mzML	24588.7	2	Yes (CERAD ≤ 2)
Hexanoylcarnitine – 12.036 Da	20983400.mzML	91099.7	2	Yes (CERAD ≤ 2)
L-Carnitine / Acetyl-DL-Carnitine – 42.010 Da	20983400.mzML	843220	2	Yes (CERAD ≤ 2)
Lauroylcarnitine / Butyrylcarnitine + 112.125 Da / Palmitoylcarnitine – 56.062 Da / Tetradecanoyl-L-Carnitine – 28.031 Da	20983400.mzML	10521.2	2	Yes (CERAD ≤ 2)
Octanoylcarnitine	20983400.mzML	211540	2	Yes (CERAD ≤ 2)
Decanoyl-L-Carnitine – 14.090 Da	21000478.mzML	6226.16	4	No (CERAD ≥ 3)
Decanoyl-L-Carnitine – 42.047 Da	21000478.mzML	203907	4	No (CERAD ≥ 3)
Hexanoyl-L-Carnitine + 15.995 Da	21000478.mzML	25299.5	4	No (CERAD ≥ 3)
Hexanoylcarnitine – 12.036 Da	21000478.mzML	63213.8	4	No (CERAD ≥ 3)
L-Carnitine / Acetyl-DL-Carnitine – 42.010 Da	21000478.mzML	815009	4	No (CERAD ≥ 3)
Lauroylcarnitine / Butyrylcarnitine + 112.125 Da / Palmitoylcarnitine – 56.062 Da / Tetradecanoyl-L-Carnitine – 28.031 Da	21000478.mzML	7409.58	4	No (CERAD ≥ 3)
Octanoylcarnitine	21000478.mzML	89856.2	4	No (CERAD ≥ 3)
Decanoyl-L-Carnitine – 14.090 Da	21000630.mzML	8541.92	2	Yes (CERAD ≤ 2)
Decanoyl-L-Carnitine – 42.047 Da	21000630.mzML	192600	2	Yes (CERAD ≤ 2)
Hexanoyl-L-Carnitine + 15.995 Da	21000630.mzML	30458.1	2	Yes (CERAD ≤ 2)
Hexanoylcarnitine – 12.036 Da	21000630.mzML	66329.1	2	Yes (CERAD ≤ 2)
L-Carnitine / Acetyl-DL-Carnitine – 42.010 Da	21000630.mzML	1.25835e+06	2	Yes (CERAD ≤ 2)
Lauroylcarnitine / Butyrylcarnitine + 112.125 Da / Palmitoylcarnitine – 56.062 Da / Tetradecanoyl-L-Carnitine – 28.031 Da	21000630.mzML	8997.66	2	Yes (CERAD ≤ 2)
Octanoylcarnitine	21000630.mzML	516076	2	Yes (CERAD ≤ 2)
Decanoyl-L-Carnitine – 14.090 Da	21001195.mzML	2369.19	2	Yes (CERAD ≤ 2)
Decanoyl-L-Carnitine – 42.047 Da	21001195.mzML	63134.7	2	Yes (CERAD ≤ 2)
Hexanoyl-L-Carnitine + 15.995 Da	21001195.mzML	8964.82	2	Yes (CERAD ≤ 2)
Hexanoylcarnitine – 12.036 Da	21001195.mzML	42964.1	2	Yes (CERAD ≤ 2)
L-Carnitine / Acetyl-DL-Carnitine – 42.010 Da	21001195.mzML	478021	2	Yes (CERAD ≤ 2)
Lauroylcarnitine / Butyrylcarnitine + 112.125 Da / Palmitoylcarnitine – 56.062 Da / Tetradecanoyl-L-Carnitine – 28.031 Da	21001195.mzML	4082.94	2	Yes (CERAD ≤ 2)
Octanoylcarnitine	21001195.mzML	40055.7	2	Yes (CERAD ≤ 2)
Decanoyl-L-Carnitine – 14.090 Da	21001519.mzML	2106.64	1	Yes (CERAD ≤ 2)
Decanoyl-L-Carnitine – 42.047 Da	21001519.mzML	234992	1	Yes (CERAD ≤ 2)
Hexanoyl-L-Carnitine + 15.995 Da	21001519.mzML	12772.2	1	Yes (CERAD ≤ 2)
Hexanoylcarnitine – 12.036 Da	21001519.mzML	115822	1	Yes (CERAD ≤ 2)
L-Carnitine / Acetyl-DL-Carnitine – 42.010 Da	21001519.mzML	719747	1	Yes (CERAD ≤ 2)
Lauroylcarnitine / Butyrylcarnitine + 112.125 Da / Palmitoylcarnitine – 56.062 Da / Tetradecanoyl-L-Carnitine – 28.031 Da	21001519.mzML	5831.82	1	Yes (CERAD ≤ 2)
Octanoylcarnitine	21001519.mzML	341443	1	Yes (CERAD ≤ 2)
Decanoyl-L-Carnitine – 14.090 Da	21001771.mzML	6099.08	4	No (CERAD ≥ 3)
Decanoyl-L-Carnitine – 42.047 Da	21001771.mzML	238961	4	No (CERAD ≥ 3)
Hexanoyl-L-Carnitine + 15.995 Da	21001771.mzML	33505.8	4	No (CERAD ≥ 3)
Hexanoylcarnitine – 12.036 Da	21001771.mzML	64621.1	4	No (CERAD ≥ 3)
L-Carnitine / Acetyl-DL-Carnitine – 42.010 Da	21001771.mzML	914227	4	No (CERAD ≥ 3)
Lauroylcarnitine / Butyrylcarnitine + 112.125 Da / Palmitoylcarnitine – 56.062 Da / Tetradecanoyl-L-Carnitine – 28.031 Da	21001771.mzML	9429.13	4	No (CERAD ≥ 3)
Octanoylcarnitine	21001771.mzML	210616	4	No (CERAD ≥ 3)
Decanoyl-L-Carnitine – 14.090 Da	21001807.mzML	3919.68	2	Yes (CERAD ≤ 2)
Decanoyl-L-Carnitine – 42.047 Da	21001807.mzML	72477.3	2	Yes (CERAD ≤ 2)
Hexanoyl-L-Carnitine + 15.995 Da	21001807.mzML	17456.5	2	Yes (CERAD ≤ 2)
Hexanoylcarnitine – 12.036 Da	21001807.mzML	51893.6	2	Yes (CERAD ≤ 2)
L-Carnitine / Acetyl-DL-Carnitine – 42.010 Da	21001807.mzML	727726	2	Yes (CERAD ≤ 2)
Lauroylcarnitine / Butyrylcarnitine + 112.125 Da / Palmitoylcarnitine – 56.062 Da / Tetradecanoyl-L-Carnitine – 28.031 Da	21001807.mzML	14313.6	2	Yes (CERAD ≤ 2)
Octanoylcarnitine	21001807.mzML	145953	2	Yes (CERAD ≤ 2)
Decanoyl-L-Carnitine – 14.090 Da	21002074.mzML	2785.03	2	Yes (CERAD ≤ 2)
Decanoyl-L-Carnitine – 42.047 Da	21002074.mzML	103575	2	Yes (CERAD ≤ 2)
Hexanoyl-L-Carnitine + 15.995 Da	21002074.mzML	10120.5	2	Yes (CERAD ≤ 2)
Hexanoylcarnitine – 12.036 Da	21002074.mzML	52140.6	2	Yes (CERAD ≤ 2)
L-Carnitine / Acetyl-DL-Carnitine – 42.010 Da	21002074.mzML	765255	2	Yes (CERAD ≤ 2)
Lauroylcarnitine / Butyrylcarnitine + 112.125 Da / Palmitoylcarnitine – 56.062 Da / Tetradecanoyl-L-Carnitine – 28.031 Da	21002074.mzML	6067.71	2	Yes (CERAD ≤ 2)
Octanoylcarnitine	21002074.mzML	109891	2	Yes (CERAD ≤ 2)
Decanoyl-L-Carnitine – 14.090 Da	21002812.mzML	12010.7	4	No (CERAD ≥ 3)
Decanoyl-L-Carnitine – 42.047 Da	21002812.mzML	190627	4	No (CERAD ≥ 3)
Hexanoyl-L-Carnitine + 15.995 Da	21002812.mzML	50694	4	No (CERAD ≥ 3)
Hexanoylcarnitine – 12.036 Da	21002812.mzML	153140	4	No (CERAD ≥ 3)
L-Carnitine / Acetyl-DL-Carnitine – 42.010 Da	21002812.mzML	682582	4	No (CERAD ≥ 3)
Lauroylcarnitine / Butyrylcarnitine + 112.125 Da / Palmitoylcarnitine – 56.062 Da / Tetradecanoyl-L-Carnitine – 28.031 Da	21002812.mzML	12970.6	4	No (CERAD ≥ 3)
Octanoylcarnitine	21002812.mzML	317750	4	No (CERAD ≥ 3)
Decanoyl-L-Carnitine – 14.090 Da	21101658.mzML	4115.11	2	Yes (CERAD ≤ 2)
Decanoyl-L-Carnitine – 42.047 Da	21101658.mzML	268128	2	Yes (CERAD ≤ 2)
Hexanoyl-L-Carnitine + 15.995 Da	21101658.mzML	29799.9	2	Yes (CERAD ≤ 2)
Hexanoylcarnitine – 12.036 Da	21101658.mzML	41710.9	2	Yes (CERAD ≤ 2)
L-Carnitine / Acetyl-DL-Carnitine – 42.010 Da	21101658.mzML	950661	2	Yes (CERAD ≤ 2)
Lauroylcarnitine / Butyrylcarnitine + 112.125 Da / Palmitoylcarnitine – 56.062 Da / Tetradecanoyl-L-Carnitine – 28.031 Da	21101658.mzML	11703.6	2	Yes (CERAD ≤ 2)
Octanoylcarnitine	21101658.mzML	143333	2	Yes (CERAD ≤ 2)
Decanoyl-L-Carnitine – 14.090 Da	21123636.mzML	4486.64	1	Yes (CERAD ≤ 2)
Decanoyl-L-Carnitine – 42.047 Da	21123636.mzML	182296	1	Yes (CERAD ≤ 2)
Hexanoyl-L-Carnitine + 15.995 Da	21123636.mzML	29492.6	1	Yes (CERAD ≤ 2)
Hexanoylcarnitine – 12.036 Da	21123636.mzML	58543.7	1	Yes (CERAD ≤ 2)
L-Carnitine / Acetyl-DL-Carnitine – 42.010 Da	21123636.mzML	517926	1	Yes (CERAD ≤ 2)
Lauroylcarnitine / Butyrylcarnitine + 112.125 Da / Palmitoylcarnitine – 56.062 Da / Tetradecanoyl-L-Carnitine – 28.031 Da	21123636.mzML	10236.1	1	Yes (CERAD ≤ 2)
Octanoylcarnitine	21123636.mzML	98309.4	1	Yes (CERAD ≤ 2)
Decanoyl-L-Carnitine – 14.090 Da	21126823.mzML	6799.61	4	No (CERAD ≥ 3)
Decanoyl-L-Carnitine – 42.047 Da	21126823.mzML	129772	4	No (CERAD ≥ 3)
Hexanoyl-L-Carnitine + 15.995 Da	21126823.mzML	10078.6	4	No (CERAD ≥ 3)
Hexanoylcarnitine – 12.036 Da	21126823.mzML	62983.2	4	No (CERAD ≥ 3)
L-Carnitine / Acetyl-DL-Carnitine – 42.010 Da	21126823.mzML	599025	4	No (CERAD ≥ 3)
Lauroylcarnitine / Butyrylcarnitine + 112.125 Da / Palmitoylcarnitine – 56.062 Da / Tetradecanoyl-L-Carnitine – 28.031 Da	21126823.mzML	5977.38	4	No (CERAD ≥ 3)
Octanoylcarnitine	21126823.mzML	111904	4	No (CERAD ≥ 3)
Decanoyl-L-Carnitine – 14.090 Da	21145740.mzML	403.35	2	Yes (CERAD ≤ 2)
Decanoyl-L-Carnitine – 42.047 Da	21145740.mzML	77582.2	2	Yes (CERAD ≤ 2)
Hexanoyl-L-Carnitine + 15.995 Da	21145740.mzML	10382.3	2	Yes (CERAD ≤ 2)
Hexanoylcarnitine – 12.036 Da	21145740.mzML	37479.9	2	Yes (CERAD ≤ 2)
L-Carnitine / Acetyl-DL-Carnitine – 42.010 Da	21145740.mzML	330490	2	Yes (CERAD ≤ 2)
Lauroylcarnitine / Butyrylcarnitine + 112.125 Da / Palmitoylcarnitine – 56.062 Da / Tetradecanoyl-L-Carnitine – 28.031 Da	21145740.mzML	5935.94	2	Yes (CERAD ≤ 2)
Octanoylcarnitine	21145740.mzML	41255.7	2	Yes (CERAD ≤ 2)
Decanoyl-L-Carnitine – 14.090 Da	21151608.mzML	13651.5	1	Yes (CERAD ≤ 2)
Decanoyl-L-Carnitine – 42.047 Da	21151608.mzML	174621	1	Yes (CERAD ≤ 2)
Hexanoyl-L-Carnitine + 15.995 Da	21151608.mzML	14281	1	Yes (CERAD ≤ 2)
Hexanoylcarnitine – 12.036 Da	21151608.mzML	107582	1	Yes (CERAD ≤ 2)
L-Carnitine / Acetyl-DL-Carnitine – 42.010 Da	21151608.mzML	732304	1	Yes (CERAD ≤ 2)
Lauroylcarnitine / Butyrylcarnitine + 112.125 Da / Palmitoylcarnitine – 56.062 Da / Tetradecanoyl-L-Carnitine – 28.031 Da	21151608.mzML	10593	1	Yes (CERAD ≤ 2)
Octanoylcarnitine	21151608.mzML	282891	1	Yes (CERAD ≤ 2)
Decanoyl-L-Carnitine – 14.090 Da	21156103.mzML	2781.1	2	Yes (CERAD ≤ 2)
Decanoyl-L-Carnitine – 42.047 Da	21156103.mzML	197928	2	Yes (CERAD ≤ 2)
Hexanoyl-L-Carnitine + 15.995 Da	21156103.mzML	22710.9	2	Yes (CERAD ≤ 2)
Hexanoylcarnitine – 12.036 Da	21156103.mzML	95288.5	2	Yes (CERAD ≤ 2)
L-Carnitine / Acetyl-DL-Carnitine – 42.010 Da	21156103.mzML	358324	2	Yes (CERAD ≤ 2)
Lauroylcarnitine / Butyrylcarnitine + 112.125 Da / Palmitoylcarnitine – 56.062 Da / Tetradecanoyl-L-Carnitine – 28.031 Da	21156103.mzML	7727.19	2	Yes (CERAD ≤ 2)
Octanoylcarnitine	21156103.mzML	66584.9	2	Yes (CERAD ≤ 2)
Decanoyl-L-Carnitine – 14.090 Da	21160753.mzML	5064.16	1	Yes (CERAD ≤ 2)
Decanoyl-L-Carnitine – 42.047 Da	21160753.mzML	208416	1	Yes (CERAD ≤ 2)
Hexanoyl-L-Carnitine + 15.995 Da	21160753.mzML	21782.7	1	Yes (CERAD ≤ 2)
Hexanoylcarnitine – 12.036 Da	21160753.mzML	105908	1	Yes (CERAD ≤ 2)
L-Carnitine / Acetyl-DL-Carnitine – 42.010 Da	21160753.mzML	623754	1	Yes (CERAD ≤ 2)
Lauroylcarnitine / Butyrylcarnitine + 112.125 Da / Palmitoylcarnitine – 56.062 Da / Tetradecanoyl-L-Carnitine – 28.031 Da	21160753.mzML	8998.93	1	Yes (CERAD ≤ 2)
Octanoylcarnitine	21160753.mzML	174698	1	Yes (CERAD ≤ 2)
Decanoyl-L-Carnitine – 14.090 Da	21183160.mzML	1607.22	4	No (CERAD ≥ 3)
Decanoyl-L-Carnitine – 42.047 Da	21183160.mzML	87197	4	No (CERAD ≥ 3)
Hexanoyl-L-Carnitine + 15.995 Da	21183160.mzML	12470.3	4	No (CERAD ≥ 3)
Hexanoylcarnitine – 12.036 Da	21183160.mzML	74106.7	4	No (CERAD ≥ 3)
L-Carnitine / Acetyl-DL-Carnitine – 42.010 Da	21183160.mzML	615978	4	No (CERAD ≥ 3)
Lauroylcarnitine / Butyrylcarnitine + 112.125 Da / Palmitoylcarnitine – 56.062 Da / Tetradecanoyl-L-Carnitine – 28.031 Da	21183160.mzML	3877.67	4	No (CERAD ≥ 3)
Octanoylcarnitine	21183160.mzML	74147.9	4	No (CERAD ≥ 3)
Decanoyl-L-Carnitine – 14.090 Da	21190619.mzML	6065.9	4	No (CERAD ≥ 3)
Decanoyl-L-Carnitine – 42.047 Da	21190619.mzML	140572	4	No (CERAD ≥ 3)
Hexanoyl-L-Carnitine + 15.995 Da	21190619.mzML	37795.2	4	No (CERAD ≥ 3)
Hexanoylcarnitine – 12.036 Da	21190619.mzML	57480.6	4	No (CERAD ≥ 3)
L-Carnitine / Acetyl-DL-Carnitine – 42.010 Da	21190619.mzML	841594	4	No (CERAD ≥ 3)
Lauroylcarnitine / Butyrylcarnitine + 112.125 Da / Palmitoylcarnitine – 56.062 Da / Tetradecanoyl-L-Carnitine – 28.031 Da	21190619.mzML	17527.8	4	No (CERAD ≥ 3)
Octanoylcarnitine	21190619.mzML	268020	4	No (CERAD ≥ 3)
Decanoyl-L-Carnitine – 14.090 Da	21274280.mzML	885.825	1	Yes (CERAD ≤ 2)
Decanoyl-L-Carnitine – 42.047 Da	21274280.mzML	89724.9	1	Yes (CERAD ≤ 2)
Hexanoyl-L-Carnitine + 15.995 Da	21274280.mzML	10953.2	1	Yes (CERAD ≤ 2)
Hexanoylcarnitine – 12.036 Da	21274280.mzML	45340.7	1	Yes (CERAD ≤ 2)
L-Carnitine / Acetyl-DL-Carnitine – 42.010 Da	21274280.mzML	526572	1	Yes (CERAD ≤ 2)
Lauroylcarnitine / Butyrylcarnitine + 112.125 Da / Palmitoylcarnitine – 56.062 Da / Tetradecanoyl-L-Carnitine – 28.031 Da	21274280.mzML	5353.78	1	Yes (CERAD ≤ 2)
Octanoylcarnitine	21274280.mzML	63220.8	1	Yes (CERAD ≤ 2)
Decanoyl-L-Carnitine – 14.090 Da	21362537.mzML	1475.77	2	Yes (CERAD ≤ 2)
Decanoyl-L-Carnitine – 42.047 Da	21362537.mzML	66082.5	2	Yes (CERAD ≤ 2)
Hexanoyl-L-Carnitine + 15.995 Da	21362537.mzML	10281	2	Yes (CERAD ≤ 2)
Hexanoylcarnitine – 12.036 Da	21362537.mzML	66108.8	2	Yes (CERAD ≤ 2)
L-Carnitine / Acetyl-DL-Carnitine – 42.010 Da	21362537.mzML	428495	2	Yes (CERAD ≤ 2)
Lauroylcarnitine / Butyrylcarnitine + 112.125 Da / Palmitoylcarnitine – 56.062 Da / Tetradecanoyl-L-Carnitine – 28.031 Da	21362537.mzML	3885.23	2	Yes (CERAD ≤ 2)
Octanoylcarnitine	21362537.mzML	44664.6	2	Yes (CERAD ≤ 2)
Decanoyl-L-Carnitine – 14.090 Da	21401001.mzML	5879.07	1	Yes (CERAD ≤ 2)
Decanoyl-L-Carnitine – 42.047 Da	21401001.mzML	154836	1	Yes (CERAD ≤ 2)
Hexanoyl-L-Carnitine + 15.995 Da	21401001.mzML	25122.4	1	Yes (CERAD ≤ 2)
Hexanoylcarnitine – 12.036 Da	21401001.mzML	97115.2	1	Yes (CERAD ≤ 2)
L-Carnitine / Acetyl-DL-Carnitine – 42.010 Da	21401001.mzML	625043	1	Yes (CERAD ≤ 2)
Lauroylcarnitine / Butyrylcarnitine + 112.125 Da / Palmitoylcarnitine – 56.062 Da / Tetradecanoyl-L-Carnitine – 28.031 Da	21401001.mzML	5678.27	1	Yes (CERAD ≤ 2)
Octanoylcarnitine	21401001.mzML	277209	1	Yes (CERAD ≤ 2)
Decanoyl-L-Carnitine – 14.090 Da	22776575.mzML	5785.97	3	No (CERAD ≥ 3)
Decanoyl-L-Carnitine – 42.047 Da	22776575.mzML	173958	3	No (CERAD ≥ 3)
Hexanoyl-L-Carnitine + 15.995 Da	22776575.mzML	25356.8	3	No (CERAD ≥ 3)
Hexanoylcarnitine – 12.036 Da	22776575.mzML	64043.4	3	No (CERAD ≥ 3)
L-Carnitine / Acetyl-DL-Carnitine – 42.010 Da	22776575.mzML	592107	3	No (CERAD ≥ 3)
Lauroylcarnitine / Butyrylcarnitine + 112.125 Da / Palmitoylcarnitine – 56.062 Da / Tetradecanoyl-L-Carnitine – 28.031 Da	22776575.mzML	4841.2	3	No (CERAD ≥ 3)
Octanoylcarnitine	22776575.mzML	97547.1	3	No (CERAD ≥ 3)
Decanoyl-L-Carnitine – 14.090 Da	22789958.mzML	6092.94	2	Yes (CERAD ≤ 2)
Decanoyl-L-Carnitine – 42.047 Da	22789958.mzML	180396	2	Yes (CERAD ≤ 2)
Hexanoyl-L-Carnitine + 15.995 Da	22789958.mzML	20165.6	2	Yes (CERAD ≤ 2)
Hexanoylcarnitine – 12.036 Da	22789958.mzML	141909	2	Yes (CERAD ≤ 2)
L-Carnitine / Acetyl-DL-Carnitine – 42.010 Da	22789958.mzML	904134	2	Yes (CERAD ≤ 2)
Lauroylcarnitine / Butyrylcarnitine + 112.125 Da / Palmitoylcarnitine – 56.062 Da / Tetradecanoyl-L-Carnitine – 28.031 Da	22789958.mzML	6925.77	2	Yes (CERAD ≤ 2)
Octanoylcarnitine	22789958.mzML	211248	2	Yes (CERAD ≤ 2)
Decanoyl-L-Carnitine – 14.090 Da	22868024.mzML	12123.8	2	Yes (CERAD ≤ 2)
Decanoyl-L-Carnitine – 42.047 Da	22868024.mzML	107468	2	Yes (CERAD ≤ 2)
Hexanoyl-L-Carnitine + 15.995 Da	22868024.mzML	50055.2	2	Yes (CERAD ≤ 2)
Hexanoylcarnitine – 12.036 Da	22868024.mzML	80596.5	2	Yes (CERAD ≤ 2)
L-Carnitine / Acetyl-DL-Carnitine – 42.010 Da	22868024.mzML	929632	2	Yes (CERAD ≤ 2)
Lauroylcarnitine / Butyrylcarnitine + 112.125 Da / Palmitoylcarnitine – 56.062 Da / Tetradecanoyl-L-Carnitine – 28.031 Da	22868024.mzML	16809	2	Yes (CERAD ≤ 2)
Octanoylcarnitine	22868024.mzML	206295	2	Yes (CERAD ≤ 2)
Decanoyl-L-Carnitine – 14.090 Da	23004922.mzML	16100.4	2	Yes (CERAD ≤ 2)
Decanoyl-L-Carnitine – 42.047 Da	23004922.mzML	236122	2	Yes (CERAD ≤ 2)
Hexanoyl-L-Carnitine + 15.995 Da	23004922.mzML	23297.9	2	Yes (CERAD ≤ 2)
Hexanoylcarnitine – 12.036 Da	23004922.mzML	61286.5	2	Yes (CERAD ≤ 2)
L-Carnitine / Acetyl-DL-Carnitine – 42.010 Da	23004922.mzML	967365	2	Yes (CERAD ≤ 2)
Lauroylcarnitine / Butyrylcarnitine + 112.125 Da / Palmitoylcarnitine – 56.062 Da / Tetradecanoyl-L-Carnitine – 28.031 Da	23004922.mzML	14080.3	2	Yes (CERAD ≤ 2)
Octanoylcarnitine	23004922.mzML	127534	2	Yes (CERAD ≤ 2)
Decanoyl-L-Carnitine – 14.090 Da	24073245.mzML	12053.5	2	Yes (CERAD ≤ 2)
Decanoyl-L-Carnitine – 42.047 Da	24073245.mzML	278624	2	Yes (CERAD ≤ 2)
Hexanoyl-L-Carnitine + 15.995 Da	24073245.mzML	48033.8	2	Yes (CERAD ≤ 2)
Hexanoylcarnitine – 12.036 Da	24073245.mzML	60625.2	2	Yes (CERAD ≤ 2)
L-Carnitine / Acetyl-DL-Carnitine – 42.010 Da	24073245.mzML	614622	2	Yes (CERAD ≤ 2)
Lauroylcarnitine / Butyrylcarnitine + 112.125 Da / Palmitoylcarnitine – 56.062 Da / Tetradecanoyl-L-Carnitine – 28.031 Da	24073245.mzML	9840.54	2	Yes (CERAD ≤ 2)
Octanoylcarnitine	24073245.mzML	114517	2	Yes (CERAD ≤ 2)
Decanoyl-L-Carnitine – 14.090 Da	24097955.mzML	4395.99	2	Yes (CERAD ≤ 2)
Decanoyl-L-Carnitine – 42.047 Da	24097955.mzML	375457	2	Yes (CERAD ≤ 2)
Hexanoyl-L-Carnitine + 15.995 Da	24097955.mzML	17602.7	2	Yes (CERAD ≤ 2)
Hexanoylcarnitine – 12.036 Da	24097955.mzML	63363.2	2	Yes (CERAD ≤ 2)
L-Carnitine / Acetyl-DL-Carnitine – 42.010 Da	24097955.mzML	539126	2	Yes (CERAD ≤ 2)
Lauroylcarnitine / Butyrylcarnitine + 112.125 Da / Palmitoylcarnitine – 56.062 Da / Tetradecanoyl-L-Carnitine – 28.031 Da	24097955.mzML	6870.54	2	Yes (CERAD ≤ 2)
Octanoylcarnitine	24097955.mzML	52509.3	2	Yes (CERAD ≤ 2)
Decanoyl-L-Carnitine – 14.090 Da	24141372.mzML	2886.01	2	Yes (CERAD ≤ 2)
Decanoyl-L-Carnitine – 42.047 Da	24141372.mzML	82510.5	2	Yes (CERAD ≤ 2)
Hexanoyl-L-Carnitine + 15.995 Da	24141372.mzML	20229.2	2	Yes (CERAD ≤ 2)
Hexanoylcarnitine – 12.036 Da	24141372.mzML	47715.9	2	Yes (CERAD ≤ 2)
L-Carnitine / Acetyl-DL-Carnitine – 42.010 Da	24141372.mzML	387329	2	Yes (CERAD ≤ 2)
Lauroylcarnitine / Butyrylcarnitine + 112.125 Da / Palmitoylcarnitine – 56.062 Da / Tetradecanoyl-L-Carnitine – 28.031 Da	24141372.mzML	7055.29	2	Yes (CERAD ≤ 2)
Octanoylcarnitine	24141372.mzML	87552.4	2	Yes (CERAD ≤ 2)
Decanoyl-L-Carnitine – 14.090 Da	24219409.mzML	2970.4	4	No (CERAD ≥ 3)
Decanoyl-L-Carnitine – 42.047 Da	24219409.mzML	125601	4	No (CERAD ≥ 3)
Hexanoyl-L-Carnitine + 15.995 Da	24219409.mzML	22426.8	4	No (CERAD ≥ 3)
Hexanoylcarnitine – 12.036 Da	24219409.mzML	74687.7	4	No (CERAD ≥ 3)
L-Carnitine / Acetyl-DL-Carnitine – 42.010 Da	24219409.mzML	418675	4	No (CERAD ≥ 3)
Lauroylcarnitine / Butyrylcarnitine + 112.125 Da / Palmitoylcarnitine – 56.062 Da / Tetradecanoyl-L-Carnitine – 28.031 Da	24219409.mzML	5873	4	No (CERAD ≥ 3)
Octanoylcarnitine	24219409.mzML	72841.1	4	No (CERAD ≥ 3)
Decanoyl-L-Carnitine – 14.090 Da	24644776.mzML	1736.56	1	Yes (CERAD ≤ 2)
Decanoyl-L-Carnitine – 42.047 Da	24644776.mzML	134175	1	Yes (CERAD ≤ 2)
Hexanoyl-L-Carnitine + 15.995 Da	24644776.mzML	9573.77	1	Yes (CERAD ≤ 2)
Hexanoylcarnitine – 12.036 Da	24644776.mzML	89629.6	1	Yes (CERAD ≤ 2)
L-Carnitine / Acetyl-DL-Carnitine – 42.010 Da	24644776.mzML	522504	1	Yes (CERAD ≤ 2)
Lauroylcarnitine / Butyrylcarnitine + 112.125 Da / Palmitoylcarnitine – 56.062 Da / Tetradecanoyl-L-Carnitine – 28.031 Da	24644776.mzML	7393.31	1	Yes (CERAD ≤ 2)
Octanoylcarnitine	24644776.mzML	103514	1	Yes (CERAD ≤ 2)
Decanoyl-L-Carnitine – 14.090 Da	24680888.mzML	2794.35	1	Yes (CERAD ≤ 2)
Decanoyl-L-Carnitine – 42.047 Da	24680888.mzML	139395	1	Yes (CERAD ≤ 2)
Hexanoyl-L-Carnitine + 15.995 Da	24680888.mzML	18047	1	Yes (CERAD ≤ 2)
Hexanoylcarnitine – 12.036 Da	24680888.mzML	71836	1	Yes (CERAD ≤ 2)
L-Carnitine / Acetyl-DL-Carnitine – 42.010 Da	24680888.mzML	669913	1	Yes (CERAD ≤ 2)
Lauroylcarnitine / Butyrylcarnitine + 112.125 Da / Palmitoylcarnitine – 56.062 Da / Tetradecanoyl-L-Carnitine – 28.031 Da	24680888.mzML	4710.47	1	Yes (CERAD ≤ 2)
Octanoylcarnitine	24680888.mzML	60532.4	1	Yes (CERAD ≤ 2)
Decanoyl-L-Carnitine – 14.090 Da	24747976.mzML	1829.46	2	Yes (CERAD ≤ 2)
Decanoyl-L-Carnitine – 42.047 Da	24747976.mzML	244654	2	Yes (CERAD ≤ 2)
Hexanoyl-L-Carnitine + 15.995 Da	24747976.mzML	11750.8	2	Yes (CERAD ≤ 2)
Hexanoylcarnitine – 12.036 Da	24747976.mzML	50528.8	2	Yes (CERAD ≤ 2)
L-Carnitine / Acetyl-DL-Carnitine – 42.010 Da	24747976.mzML	525246	2	Yes (CERAD ≤ 2)
Lauroylcarnitine / Butyrylcarnitine + 112.125 Da / Palmitoylcarnitine – 56.062 Da / Tetradecanoyl-L-Carnitine – 28.031 Da	24747976.mzML	3687.19	2	Yes (CERAD ≤ 2)
Octanoylcarnitine	24747976.mzML	82850	2	Yes (CERAD ≤ 2)
Decanoyl-L-Carnitine – 14.090 Da	25248418.mzML	1806.91	2	Yes (CERAD ≤ 2)
Decanoyl-L-Carnitine – 42.047 Da	25248418.mzML	81268.9	2	Yes (CERAD ≤ 2)
Hexanoyl-L-Carnitine + 15.995 Da	25248418.mzML	9219.48	2	Yes (CERAD ≤ 2)
Hexanoylcarnitine – 12.036 Da	25248418.mzML	90954.3	2	Yes (CERAD ≤ 2)
L-Carnitine / Acetyl-DL-Carnitine – 42.010 Da	25248418.mzML	675024	2	Yes (CERAD ≤ 2)
Lauroylcarnitine / Butyrylcarnitine + 112.125 Da / Palmitoylcarnitine – 56.062 Da / Tetradecanoyl-L-Carnitine – 28.031 Da	25248418.mzML	6221.93	2	Yes (CERAD ≤ 2)
Octanoylcarnitine	25248418.mzML	81192.3	2	Yes (CERAD ≤ 2)
Decanoyl-L-Carnitine – 14.090 Da	25580771.mzML	35023.6	2	Yes (CERAD ≤ 2)
Decanoyl-L-Carnitine – 42.047 Da	25580771.mzML	242019	2	Yes (CERAD ≤ 2)
Hexanoyl-L-Carnitine + 15.995 Da	25580771.mzML	31060.5	2	Yes (CERAD ≤ 2)
Hexanoylcarnitine – 12.036 Da	25580771.mzML	94657.4	2	Yes (CERAD ≤ 2)
L-Carnitine / Acetyl-DL-Carnitine – 42.010 Da	25580771.mzML	934120	2	Yes (CERAD ≤ 2)
Lauroylcarnitine / Butyrylcarnitine + 112.125 Da / Palmitoylcarnitine – 56.062 Da / Tetradecanoyl-L-Carnitine – 28.031 Da	25580771.mzML	20826	2	Yes (CERAD ≤ 2)
Octanoylcarnitine	25580771.mzML	387269	2	Yes (CERAD ≤ 2)
Decanoyl-L-Carnitine – 14.090 Da	27242962.mzML	3566.66	3	No (CERAD ≥ 3)
Decanoyl-L-Carnitine – 42.047 Da	27242962.mzML	121394	3	No (CERAD ≥ 3)
Hexanoyl-L-Carnitine + 15.995 Da	27242962.mzML	17925	3	No (CERAD ≥ 3)
Hexanoylcarnitine – 12.036 Da	27242962.mzML	73171.9	3	No (CERAD ≥ 3)
L-Carnitine / Acetyl-DL-Carnitine – 42.010 Da	27242962.mzML	963958	3	No (CERAD ≥ 3)
Lauroylcarnitine / Butyrylcarnitine + 112.125 Da / Palmitoylcarnitine – 56.062 Da / Tetradecanoyl-L-Carnitine – 28.031 Da	27242962.mzML	7499.43	3	No (CERAD ≥ 3)
Octanoylcarnitine	27242962.mzML	180270	3	No (CERAD ≥ 3)
Decanoyl-L-Carnitine – 14.090 Da	27313862.mzML	6579.15	3	No (CERAD ≥ 3)
Decanoyl-L-Carnitine – 42.047 Da	27313862.mzML	245660	3	No (CERAD ≥ 3)
Hexanoyl-L-Carnitine + 15.995 Da	27313862.mzML	38691.7	3	No (CERAD ≥ 3)
Hexanoylcarnitine – 12.036 Da	27313862.mzML	67891	3	No (CERAD ≥ 3)
L-Carnitine / Acetyl-DL-Carnitine – 42.010 Da	27313862.mzML	604690	3	No (CERAD ≥ 3)
Lauroylcarnitine / Butyrylcarnitine + 112.125 Da / Palmitoylcarnitine – 56.062 Da / Tetradecanoyl-L-Carnitine – 28.031 Da	27313862.mzML	8634.44	3	No (CERAD ≥ 3)
Octanoylcarnitine	27313862.mzML	189676	3	No (CERAD ≥ 3)
Decanoyl-L-Carnitine – 14.090 Da	27481601.mzML	1114.37	1	Yes (CERAD ≤ 2)
Decanoyl-L-Carnitine – 42.047 Da	27481601.mzML	47508.4	1	Yes (CERAD ≤ 2)
Hexanoyl-L-Carnitine + 15.995 Da	27481601.mzML	9820.82	1	Yes (CERAD ≤ 2)
Hexanoylcarnitine – 12.036 Da	27481601.mzML	38973.4	1	Yes (CERAD ≤ 2)
L-Carnitine / Acetyl-DL-Carnitine – 42.010 Da	27481601.mzML	302812	1	Yes (CERAD ≤ 2)
Lauroylcarnitine / Butyrylcarnitine + 112.125 Da / Palmitoylcarnitine – 56.062 Da / Tetradecanoyl-L-Carnitine – 28.031 Da	27481601.mzML	2510.97	1	Yes (CERAD ≤ 2)
Octanoylcarnitine	27481601.mzML	62953	1	Yes (CERAD ≤ 2)
Decanoyl-L-Carnitine – 14.090 Da	28127842.mzML	2031.94	2	Yes (CERAD ≤ 2)
Decanoyl-L-Carnitine – 42.047 Da	28127842.mzML	97757.2	2	Yes (CERAD ≤ 2)
Hexanoyl-L-Carnitine + 15.995 Da	28127842.mzML	10163.9	2	Yes (CERAD ≤ 2)
Hexanoylcarnitine – 12.036 Da	28127842.mzML	83263.5	2	Yes (CERAD ≤ 2)
L-Carnitine / Acetyl-DL-Carnitine – 42.010 Da	28127842.mzML	550552	2	Yes (CERAD ≤ 2)
Lauroylcarnitine / Butyrylcarnitine + 112.125 Da / Palmitoylcarnitine – 56.062 Da / Tetradecanoyl-L-Carnitine – 28.031 Da	28127842.mzML	9233.98	2	Yes (CERAD ≤ 2)
Octanoylcarnitine	28127842.mzML	136675	2	Yes (CERAD ≤ 2)
Decanoyl-L-Carnitine – 14.090 Da	29286432.mzML	8331.91	2	Yes (CERAD ≤ 2)
Decanoyl-L-Carnitine – 42.047 Da	29286432.mzML	228105	2	Yes (CERAD ≤ 2)
Hexanoyl-L-Carnitine + 15.995 Da	29286432.mzML	23425.7	2	Yes (CERAD ≤ 2)
Hexanoylcarnitine – 12.036 Da	29286432.mzML	74115.1	2	Yes (CERAD ≤ 2)
L-Carnitine / Acetyl-DL-Carnitine – 42.010 Da	29286432.mzML	596523	2	Yes (CERAD ≤ 2)
Lauroylcarnitine / Butyrylcarnitine + 112.125 Da / Palmitoylcarnitine – 56.062 Da / Tetradecanoyl-L-Carnitine – 28.031 Da	29286432.mzML	7588.35	2	Yes (CERAD ≤ 2)
Octanoylcarnitine	29286432.mzML	212921	2	Yes (CERAD ≤ 2)
Decanoyl-L-Carnitine – 14.090 Da	29821047.mzML	4413.32	3	No (CERAD ≥ 3)
Decanoyl-L-Carnitine – 42.047 Da	29821047.mzML	145651	3	No (CERAD ≥ 3)
Hexanoyl-L-Carnitine + 15.995 Da	29821047.mzML	27933.2	3	No (CERAD ≥ 3)
Hexanoylcarnitine – 12.036 Da	29821047.mzML	81991.2	3	No (CERAD ≥ 3)
L-Carnitine / Acetyl-DL-Carnitine – 42.010 Da	29821047.mzML	518722	3	No (CERAD ≥ 3)
Lauroylcarnitine / Butyrylcarnitine + 112.125 Da / Palmitoylcarnitine – 56.062 Da / Tetradecanoyl-L-Carnitine – 28.031 Da	29821047.mzML	6330.3	3	No (CERAD ≥ 3)
Octanoylcarnitine	29821047.mzML	102407	3	No (CERAD ≥ 3)
Decanoyl-L-Carnitine – 14.090 Da	30544882.mzML	2666.78	2	Yes (CERAD ≤ 2)
Decanoyl-L-Carnitine – 42.047 Da	30544882.mzML	175127	2	Yes (CERAD ≤ 2)
Hexanoyl-L-Carnitine + 15.995 Da	30544882.mzML	17381.8	2	Yes (CERAD ≤ 2)
Hexanoylcarnitine – 12.036 Da	30544882.mzML	35446	2	Yes (CERAD ≤ 2)
L-Carnitine / Acetyl-DL-Carnitine – 42.010 Da	30544882.mzML	404277	2	Yes (CERAD ≤ 2)
Lauroylcarnitine / Butyrylcarnitine + 112.125 Da / Palmitoylcarnitine – 56.062 Da / Tetradecanoyl-L-Carnitine – 28.031 Da	30544882.mzML	5530.01	2	Yes (CERAD ≤ 2)
Octanoylcarnitine	30544882.mzML	77135.3	2	Yes (CERAD ≤ 2)
Decanoyl-L-Carnitine – 14.090 Da	31504924.mzML	4295.21	1	Yes (CERAD ≤ 2)
Decanoyl-L-Carnitine – 42.047 Da	31504924.mzML	113576	1	Yes (CERAD ≤ 2)
Hexanoyl-L-Carnitine + 15.995 Da	31504924.mzML	10557.4	1	Yes (CERAD ≤ 2)
Hexanoylcarnitine – 12.036 Da	31504924.mzML	61626.5	1	Yes (CERAD ≤ 2)
L-Carnitine / Acetyl-DL-Carnitine – 42.010 Da	31504924.mzML	1.20656e+06	1	Yes (CERAD ≤ 2)
Lauroylcarnitine / Butyrylcarnitine + 112.125 Da / Palmitoylcarnitine – 56.062 Da / Tetradecanoyl-L-Carnitine – 28.031 Da	31504924.mzML	10148.7	1	Yes (CERAD ≤ 2)
Octanoylcarnitine	31504924.mzML	117290	1	Yes (CERAD ≤ 2)
Decanoyl-L-Carnitine – 14.090 Da	31509843.mzML	5048.46	4	No (CERAD ≥ 3)
Decanoyl-L-Carnitine – 42.047 Da	31509843.mzML	144458	4	No (CERAD ≥ 3)
Hexanoyl-L-Carnitine + 15.995 Da	31509843.mzML	11792.7	4	No (CERAD ≥ 3)
Hexanoylcarnitine – 12.036 Da	31509843.mzML	88875.3	4	No (CERAD ≥ 3)
L-Carnitine / Acetyl-DL-Carnitine – 42.010 Da	31509843.mzML	804261	4	No (CERAD ≥ 3)
Lauroylcarnitine / Butyrylcarnitine + 112.125 Da / Palmitoylcarnitine – 56.062 Da / Tetradecanoyl-L-Carnitine – 28.031 Da	31509843.mzML	4287.77	4	No (CERAD ≥ 3)
Octanoylcarnitine	31509843.mzML	191339	4	No (CERAD ≥ 3)
Decanoyl-L-Carnitine – 14.090 Da	31756046.mzML	21.7723	4	No (CERAD ≥ 3)
Decanoyl-L-Carnitine – 42.047 Da	31756046.mzML	5651.46	4	No (CERAD ≥ 3)
Hexanoyl-L-Carnitine + 15.995 Da	31756046.mzML	2018.94	4	No (CERAD ≥ 3)
Hexanoylcarnitine – 12.036 Da	31756046.mzML	2661.53	4	No (CERAD ≥ 3)
L-Carnitine / Acetyl-DL-Carnitine – 42.010 Da	31756046.mzML	48349.9	4	No (CERAD ≥ 3)
Lauroylcarnitine / Butyrylcarnitine + 112.125 Da / Palmitoylcarnitine – 56.062 Da / Tetradecanoyl-L-Carnitine – 28.031 Da	31756046.mzML	1943.43	4	No (CERAD ≥ 3)
Octanoylcarnitine	31756046.mzML	3729.66	4	No (CERAD ≥ 3)
Decanoyl-L-Carnitine – 14.090 Da	31908032.mzML	2733.56	2	Yes (CERAD ≤ 2)
Decanoyl-L-Carnitine – 42.047 Da	31908032.mzML	140379	2	Yes (CERAD ≤ 2)
Hexanoyl-L-Carnitine + 15.995 Da	31908032.mzML	23388.6	2	Yes (CERAD ≤ 2)
Hexanoylcarnitine – 12.036 Da	31908032.mzML	61750.2	2	Yes (CERAD ≤ 2)
L-Carnitine / Acetyl-DL-Carnitine – 42.010 Da	31908032.mzML	446178	2	Yes (CERAD ≤ 2)
Lauroylcarnitine / Butyrylcarnitine + 112.125 Da / Palmitoylcarnitine – 56.062 Da / Tetradecanoyl-L-Carnitine – 28.031 Da	31908032.mzML	3924.16	2	Yes (CERAD ≤ 2)
Octanoylcarnitine	31908032.mzML	103483	2	Yes (CERAD ≤ 2)
Decanoyl-L-Carnitine – 14.090 Da	32383679.mzML	1456.86	1	Yes (CERAD ≤ 2)
Decanoyl-L-Carnitine – 42.047 Da	32383679.mzML	131408	1	Yes (CERAD ≤ 2)
Hexanoyl-L-Carnitine + 15.995 Da	32383679.mzML	7339.46	1	Yes (CERAD ≤ 2)
Hexanoylcarnitine – 12.036 Da	32383679.mzML	71696	1	Yes (CERAD ≤ 2)
L-Carnitine / Acetyl-DL-Carnitine – 42.010 Da	32383679.mzML	365209	1	Yes (CERAD ≤ 2)
Lauroylcarnitine / Butyrylcarnitine + 112.125 Da / Palmitoylcarnitine – 56.062 Da / Tetradecanoyl-L-Carnitine – 28.031 Da	32383679.mzML	3446.7	1	Yes (CERAD ≤ 2)
Octanoylcarnitine	32383679.mzML	56781.6	1	Yes (CERAD ≤ 2)
Decanoyl-L-Carnitine – 14.090 Da	32705437.mzML	6249.99	1	Yes (CERAD ≤ 2)
Decanoyl-L-Carnitine – 42.047 Da	32705437.mzML	152333	1	Yes (CERAD ≤ 2)
Hexanoyl-L-Carnitine + 15.995 Da	32705437.mzML	10565.1	1	Yes (CERAD ≤ 2)
Hexanoylcarnitine – 12.036 Da	32705437.mzML	65956.6	1	Yes (CERAD ≤ 2)
L-Carnitine / Acetyl-DL-Carnitine – 42.010 Da	32705437.mzML	323462	1	Yes (CERAD ≤ 2)
Lauroylcarnitine / Butyrylcarnitine + 112.125 Da / Palmitoylcarnitine – 56.062 Da / Tetradecanoyl-L-Carnitine – 28.031 Da	32705437.mzML	5334.81	1	Yes (CERAD ≤ 2)
Octanoylcarnitine	32705437.mzML	49301.5	1	Yes (CERAD ≤ 2)
Decanoyl-L-Carnitine – 14.090 Da	33084399.mzML	1430.44	2	Yes (CERAD ≤ 2)
Decanoyl-L-Carnitine – 42.047 Da	33084399.mzML	87373.4	2	Yes (CERAD ≤ 2)
Hexanoyl-L-Carnitine + 15.995 Da	33084399.mzML	11264.1	2	Yes (CERAD ≤ 2)
Hexanoylcarnitine – 12.036 Da	33084399.mzML	63017.4	2	Yes (CERAD ≤ 2)
L-Carnitine / Acetyl-DL-Carnitine – 42.010 Da	33084399.mzML	699115	2	Yes (CERAD ≤ 2)
Lauroylcarnitine / Butyrylcarnitine + 112.125 Da / Palmitoylcarnitine – 56.062 Da / Tetradecanoyl-L-Carnitine – 28.031 Da	33084399.mzML	9649.28	2	Yes (CERAD ≤ 2)
Octanoylcarnitine	33084399.mzML	141132	2	Yes (CERAD ≤ 2)
Decanoyl-L-Carnitine – 14.090 Da	33400773.mzML	2534.29	2	Yes (CERAD ≤ 2)
Decanoyl-L-Carnitine – 42.047 Da	33400773.mzML	76162	2	Yes (CERAD ≤ 2)
Hexanoyl-L-Carnitine + 15.995 Da	33400773.mzML	18026.3	2	Yes (CERAD ≤ 2)
Hexanoylcarnitine – 12.036 Da	33400773.mzML	59305.2	2	Yes (CERAD ≤ 2)
L-Carnitine / Acetyl-DL-Carnitine – 42.010 Da	33400773.mzML	516307	2	Yes (CERAD ≤ 2)
Lauroylcarnitine / Butyrylcarnitine + 112.125 Da / Palmitoylcarnitine – 56.062 Da / Tetradecanoyl-L-Carnitine – 28.031 Da	33400773.mzML	10103.9	2	Yes (CERAD ≤ 2)
Octanoylcarnitine	33400773.mzML	38088.3	2	Yes (CERAD ≤ 2)
Decanoyl-L-Carnitine – 14.090 Da	33477756.mzML	4057.96	2	Yes (CERAD ≤ 2)
Decanoyl-L-Carnitine – 42.047 Da	33477756.mzML	65056.6	2	Yes (CERAD ≤ 2)
Hexanoyl-L-Carnitine + 15.995 Da	33477756.mzML	19424	2	Yes (CERAD ≤ 2)
Hexanoylcarnitine – 12.036 Da	33477756.mzML	73437.3	2	Yes (CERAD ≤ 2)
L-Carnitine / Acetyl-DL-Carnitine – 42.010 Da	33477756.mzML	522538	2	Yes (CERAD ≤ 2)
Lauroylcarnitine / Butyrylcarnitine + 112.125 Da / Palmitoylcarnitine – 56.062 Da / Tetradecanoyl-L-Carnitine – 28.031 Da	33477756.mzML	8552.33	2	Yes (CERAD ≤ 2)
Octanoylcarnitine	33477756.mzML	120385	2	Yes (CERAD ≤ 2)
Decanoyl-L-Carnitine – 14.090 Da	33501827.mzML	1905.14	1	Yes (CERAD ≤ 2)
Decanoyl-L-Carnitine – 42.047 Da	33501827.mzML	111811	1	Yes (CERAD ≤ 2)
Hexanoyl-L-Carnitine + 15.995 Da	33501827.mzML	13825.8	1	Yes (CERAD ≤ 2)
Hexanoylcarnitine – 12.036 Da	33501827.mzML	65196.9	1	Yes (CERAD ≤ 2)
L-Carnitine / Acetyl-DL-Carnitine – 42.010 Da	33501827.mzML	259564	1	Yes (CERAD ≤ 2)
Lauroylcarnitine / Butyrylcarnitine + 112.125 Da / Palmitoylcarnitine – 56.062 Da / Tetradecanoyl-L-Carnitine – 28.031 Da	33501827.mzML	2868.97	1	Yes (CERAD ≤ 2)
Octanoylcarnitine	33501827.mzML	50812.8	1	Yes (CERAD ≤ 2)
Decanoyl-L-Carnitine – 14.090 Da	33646937.mzML	2499.44	4	No (CERAD ≥ 3)
Decanoyl-L-Carnitine – 42.047 Da	33646937.mzML	115057	4	No (CERAD ≥ 3)
Hexanoyl-L-Carnitine + 15.995 Da	33646937.mzML	18998.6	4	No (CERAD ≥ 3)
Hexanoylcarnitine – 12.036 Da	33646937.mzML	73983.3	4	No (CERAD ≥ 3)
L-Carnitine / Acetyl-DL-Carnitine – 42.010 Da	33646937.mzML	495271	4	No (CERAD ≥ 3)
Lauroylcarnitine / Butyrylcarnitine + 112.125 Da / Palmitoylcarnitine – 56.062 Da / Tetradecanoyl-L-Carnitine – 28.031 Da	33646937.mzML	5899.8	4	No (CERAD ≥ 3)
Octanoylcarnitine	33646937.mzML	121558	4	No (CERAD ≥ 3)
Decanoyl-L-Carnitine – 14.090 Da	33657002.mzML	2227.53	2	Yes (CERAD ≤ 2)
Decanoyl-L-Carnitine – 42.047 Da	33657002.mzML	124079	2	Yes (CERAD ≤ 2)
Hexanoyl-L-Carnitine + 15.995 Da	33657002.mzML	5651.06	2	Yes (CERAD ≤ 2)
Hexanoylcarnitine – 12.036 Da	33657002.mzML	66613.1	2	Yes (CERAD ≤ 2)
L-Carnitine / Acetyl-DL-Carnitine – 42.010 Da	33657002.mzML	383832	2	Yes (CERAD ≤ 2)
Lauroylcarnitine / Butyrylcarnitine + 112.125 Da / Palmitoylcarnitine – 56.062 Da / Tetradecanoyl-L-Carnitine – 28.031 Da	33657002.mzML	3028.3	2	Yes (CERAD ≤ 2)
Octanoylcarnitine	33657002.mzML	91727	2	Yes (CERAD ≤ 2)
Decanoyl-L-Carnitine – 14.090 Da	34018777.mzML	1958.5	2	Yes (CERAD ≤ 2)
Decanoyl-L-Carnitine – 42.047 Da	34018777.mzML	62804.1	2	Yes (CERAD ≤ 2)
Hexanoyl-L-Carnitine + 15.995 Da	34018777.mzML	15401.5	2	Yes (CERAD ≤ 2)
Hexanoylcarnitine – 12.036 Da	34018777.mzML	70951.2	2	Yes (CERAD ≤ 2)
L-Carnitine / Acetyl-DL-Carnitine – 42.010 Da	34018777.mzML	385794	2	Yes (CERAD ≤ 2)
Lauroylcarnitine / Butyrylcarnitine + 112.125 Da / Palmitoylcarnitine – 56.062 Da / Tetradecanoyl-L-Carnitine – 28.031 Da	34018777.mzML	5582.41	2	Yes (CERAD ≤ 2)
Octanoylcarnitine	34018777.mzML	37498.5	2	Yes (CERAD ≤ 2)
Decanoyl-L-Carnitine – 14.090 Da	34287534.mzML	7459.39	4	No (CERAD ≥ 3)
Decanoyl-L-Carnitine – 42.047 Da	34287534.mzML	165087	4	No (CERAD ≥ 3)
Hexanoyl-L-Carnitine + 15.995 Da	34287534.mzML	23022.5	4	No (CERAD ≥ 3)
Hexanoylcarnitine – 12.036 Da	34287534.mzML	85721.3	4	No (CERAD ≥ 3)
L-Carnitine / Acetyl-DL-Carnitine – 42.010 Da	34287534.mzML	564777	4	No (CERAD ≥ 3)
Lauroylcarnitine / Butyrylcarnitine + 112.125 Da / Palmitoylcarnitine – 56.062 Da / Tetradecanoyl-L-Carnitine – 28.031 Da	34287534.mzML	8213.83	4	No (CERAD ≥ 3)
Octanoylcarnitine	34287534.mzML	223488	4	No (CERAD ≥ 3)
Decanoyl-L-Carnitine – 14.090 Da	34726040.mzML	3820.43	4	No (CERAD ≥ 3)
Decanoyl-L-Carnitine – 42.047 Da	34726040.mzML	75088	4	No (CERAD ≥ 3)
Hexanoyl-L-Carnitine + 15.995 Da	34726040.mzML	10614.4	4	No (CERAD ≥ 3)
Hexanoylcarnitine – 12.036 Da	34726040.mzML	44338.5	4	No (CERAD ≥ 3)
L-Carnitine / Acetyl-DL-Carnitine – 42.010 Da	34726040.mzML	856497	4	No (CERAD ≥ 3)
Lauroylcarnitine / Butyrylcarnitine + 112.125 Da / Palmitoylcarnitine – 56.062 Da / Tetradecanoyl-L-Carnitine – 28.031 Da	34726040.mzML	10431.9	4	No (CERAD ≥ 3)
Octanoylcarnitine	34726040.mzML	50323.8	4	No (CERAD ≥ 3)
Decanoyl-L-Carnitine – 14.090 Da	34777681.mzML	3703.37	4	No (CERAD ≥ 3)
Decanoyl-L-Carnitine – 42.047 Da	34777681.mzML	177320	4	No (CERAD ≥ 3)
Hexanoyl-L-Carnitine + 15.995 Da	34777681.mzML	21610	4	No (CERAD ≥ 3)
Hexanoylcarnitine – 12.036 Da	34777681.mzML	83566.2	4	No (CERAD ≥ 3)
L-Carnitine / Acetyl-DL-Carnitine – 42.010 Da	34777681.mzML	765555	4	No (CERAD ≥ 3)
Lauroylcarnitine / Butyrylcarnitine + 112.125 Da / Palmitoylcarnitine – 56.062 Da / Tetradecanoyl-L-Carnitine – 28.031 Da	34777681.mzML	8121.91	4	No (CERAD ≥ 3)
Octanoylcarnitine	34777681.mzML	120041	4	No (CERAD ≥ 3)
Decanoyl-L-Carnitine – 14.090 Da	34962204.mzML	771.835	3	No (CERAD ≥ 3)
Decanoyl-L-Carnitine – 42.047 Da	34962204.mzML	70075.2	3	No (CERAD ≥ 3)
Hexanoyl-L-Carnitine + 15.995 Da	34962204.mzML	9925.63	3	No (CERAD ≥ 3)
Hexanoylcarnitine – 12.036 Da	34962204.mzML	53180	3	No (CERAD ≥ 3)
L-Carnitine / Acetyl-DL-Carnitine – 42.010 Da	34962204.mzML	179475	3	No (CERAD ≥ 3)
Lauroylcarnitine / Butyrylcarnitine + 112.125 Da / Palmitoylcarnitine – 56.062 Da / Tetradecanoyl-L-Carnitine – 28.031 Da	34962204.mzML	2794.15	3	No (CERAD ≥ 3)
Octanoylcarnitine	34962204.mzML	58140.3	3	No (CERAD ≥ 3)
Decanoyl-L-Carnitine – 14.090 Da	35072859.mzML	5335.5	2	Yes (CERAD ≤ 2)
Decanoyl-L-Carnitine – 42.047 Da	35072859.mzML	127034	2	Yes (CERAD ≤ 2)
Hexanoyl-L-Carnitine + 15.995 Da	35072859.mzML	22631.5	2	Yes (CERAD ≤ 2)
Hexanoylcarnitine – 12.036 Da	35072859.mzML	49046.6	2	Yes (CERAD ≤ 2)
L-Carnitine / Acetyl-DL-Carnitine – 42.010 Da	35072859.mzML	1.52919e+06	2	Yes (CERAD ≤ 2)
Lauroylcarnitine / Butyrylcarnitine + 112.125 Da / Palmitoylcarnitine – 56.062 Da / Tetradecanoyl-L-Carnitine – 28.031 Da	35072859.mzML	5305.07	2	Yes (CERAD ≤ 2)
Octanoylcarnitine	35072859.mzML	177462	2	Yes (CERAD ≤ 2)
Decanoyl-L-Carnitine – 14.090 Da	35170130.mzML	2561.63	2	Yes (CERAD ≤ 2)
Decanoyl-L-Carnitine – 42.047 Da	35170130.mzML	141195	2	Yes (CERAD ≤ 2)
Hexanoyl-L-Carnitine + 15.995 Da	35170130.mzML	15700.4	2	Yes (CERAD ≤ 2)
Hexanoylcarnitine – 12.036 Da	35170130.mzML	81335.7	2	Yes (CERAD ≤ 2)
L-Carnitine / Acetyl-DL-Carnitine – 42.010 Da	35170130.mzML	544240	2	Yes (CERAD ≤ 2)
Lauroylcarnitine / Butyrylcarnitine + 112.125 Da / Palmitoylcarnitine – 56.062 Da / Tetradecanoyl-L-Carnitine – 28.031 Da	35170130.mzML	7005.66	2	Yes (CERAD ≤ 2)
Octanoylcarnitine	35170130.mzML	60431	2	Yes (CERAD ≤ 2)
Decanoyl-L-Carnitine – 14.090 Da	35286551.mzML	3894.96	1	Yes (CERAD ≤ 2)
Decanoyl-L-Carnitine – 42.047 Da	35286551.mzML	137491	1	Yes (CERAD ≤ 2)
Hexanoyl-L-Carnitine + 15.995 Da	35286551.mzML	16594	1	Yes (CERAD ≤ 2)
Hexanoylcarnitine – 12.036 Da	35286551.mzML	55714.5	1	Yes (CERAD ≤ 2)
L-Carnitine / Acetyl-DL-Carnitine – 42.010 Da	35286551.mzML	376573	1	Yes (CERAD ≤ 2)
Lauroylcarnitine / Butyrylcarnitine + 112.125 Da / Palmitoylcarnitine – 56.062 Da / Tetradecanoyl-L-Carnitine – 28.031 Da	35286551.mzML	5740.78	1	Yes (CERAD ≤ 2)
Octanoylcarnitine	35286551.mzML	85918.6	1	Yes (CERAD ≤ 2)
Decanoyl-L-Carnitine – 14.090 Da	35592862.mzML	12810.2	1	Yes (CERAD ≤ 2)
Decanoyl-L-Carnitine – 42.047 Da	35592862.mzML	172628	1	Yes (CERAD ≤ 2)
Hexanoyl-L-Carnitine + 15.995 Da	35592862.mzML	28583	1	Yes (CERAD ≤ 2)
Hexanoylcarnitine – 12.036 Da	35592862.mzML	62684.4	1	Yes (CERAD ≤ 2)
L-Carnitine / Acetyl-DL-Carnitine – 42.010 Da	35592862.mzML	566332	1	Yes (CERAD ≤ 2)
Lauroylcarnitine / Butyrylcarnitine + 112.125 Da / Palmitoylcarnitine – 56.062 Da / Tetradecanoyl-L-Carnitine – 28.031 Da	35592862.mzML	8103.01	1	Yes (CERAD ≤ 2)
Octanoylcarnitine	35592862.mzML	102880	1	Yes (CERAD ≤ 2)
Decanoyl-L-Carnitine – 14.090 Da	35941263.mzML	11670.6	2	Yes (CERAD ≤ 2)
Decanoyl-L-Carnitine – 42.047 Da	35941263.mzML	124330	2	Yes (CERAD ≤ 2)
Hexanoyl-L-Carnitine + 15.995 Da	35941263.mzML	25916.5	2	Yes (CERAD ≤ 2)
Hexanoylcarnitine – 12.036 Da	35941263.mzML	69537.4	2	Yes (CERAD ≤ 2)
L-Carnitine / Acetyl-DL-Carnitine – 42.010 Da	35941263.mzML	1.06325e+06	2	Yes (CERAD ≤ 2)
Lauroylcarnitine / Butyrylcarnitine + 112.125 Da / Palmitoylcarnitine – 56.062 Da / Tetradecanoyl-L-Carnitine – 28.031 Da	35941263.mzML	9848.09	2	Yes (CERAD ≤ 2)
Octanoylcarnitine	35941263.mzML	133327	2	Yes (CERAD ≤ 2)
Decanoyl-L-Carnitine – 14.090 Da	36773029.mzML	1578.4	2	Yes (CERAD ≤ 2)
Decanoyl-L-Carnitine – 42.047 Da	36773029.mzML	33902.1	2	Yes (CERAD ≤ 2)
Hexanoyl-L-Carnitine + 15.995 Da	36773029.mzML	3134.47	2	Yes (CERAD ≤ 2)
Hexanoylcarnitine – 12.036 Da	36773029.mzML	49249.6	2	Yes (CERAD ≤ 2)
L-Carnitine / Acetyl-DL-Carnitine – 42.010 Da	36773029.mzML	356779	2	Yes (CERAD ≤ 2)
Lauroylcarnitine / Butyrylcarnitine + 112.125 Da / Palmitoylcarnitine – 56.062 Da / Tetradecanoyl-L-Carnitine – 28.031 Da	36773029.mzML	1535.87	2	Yes (CERAD ≤ 2)
Octanoylcarnitine	36773029.mzML	39944.1	2	Yes (CERAD ≤ 2)
Decanoyl-L-Carnitine – 14.090 Da	36830117.mzML	8592.96	2	Yes (CERAD ≤ 2)
Decanoyl-L-Carnitine – 42.047 Da	36830117.mzML	158841	2	Yes (CERAD ≤ 2)
Hexanoyl-L-Carnitine + 15.995 Da	36830117.mzML	28821.2	2	Yes (CERAD ≤ 2)
Hexanoylcarnitine – 12.036 Da	36830117.mzML	76921.3	2	Yes (CERAD ≤ 2)
L-Carnitine / Acetyl-DL-Carnitine – 42.010 Da	36830117.mzML	582581	2	Yes (CERAD ≤ 2)
Lauroylcarnitine / Butyrylcarnitine + 112.125 Da / Palmitoylcarnitine – 56.062 Da / Tetradecanoyl-L-Carnitine – 28.031 Da	36830117.mzML	5144.43	2	Yes (CERAD ≤ 2)
Octanoylcarnitine	36830117.mzML	154407	2	Yes (CERAD ≤ 2)
Decanoyl-L-Carnitine – 14.090 Da	37178462.mzML	4053.78	4	No (CERAD ≥ 3)
Decanoyl-L-Carnitine – 42.047 Da	37178462.mzML	195156	4	No (CERAD ≥ 3)
Hexanoyl-L-Carnitine + 15.995 Da	37178462.mzML	13545.8	4	No (CERAD ≥ 3)
Hexanoylcarnitine – 12.036 Da	37178462.mzML	60909.4	4	No (CERAD ≥ 3)
L-Carnitine / Acetyl-DL-Carnitine – 42.010 Da	37178462.mzML	411964	4	No (CERAD ≥ 3)
Lauroylcarnitine / Butyrylcarnitine + 112.125 Da / Palmitoylcarnitine – 56.062 Da / Tetradecanoyl-L-Carnitine – 28.031 Da	37178462.mzML	3241.05	4	No (CERAD ≥ 3)
Octanoylcarnitine	37178462.mzML	101455	4	No (CERAD ≥ 3)
Decanoyl-L-Carnitine – 14.090 Da	37251992.mzML	3078.6	2	Yes (CERAD ≤ 2)
Decanoyl-L-Carnitine – 42.047 Da	37251992.mzML	193974	2	Yes (CERAD ≤ 2)
Hexanoyl-L-Carnitine + 15.995 Da	37251992.mzML	27111.3	2	Yes (CERAD ≤ 2)
Hexanoylcarnitine – 12.036 Da	37251992.mzML	86715.7	2	Yes (CERAD ≤ 2)
L-Carnitine / Acetyl-DL-Carnitine – 42.010 Da	37251992.mzML	664561	2	Yes (CERAD ≤ 2)
Lauroylcarnitine / Butyrylcarnitine + 112.125 Da / Palmitoylcarnitine – 56.062 Da / Tetradecanoyl-L-Carnitine – 28.031 Da	37251992.mzML	5899.65	2	Yes (CERAD ≤ 2)
Octanoylcarnitine	37251992.mzML	122992	2	Yes (CERAD ≤ 2)
Decanoyl-L-Carnitine – 14.090 Da	37393077.mzML	5649.81	2	Yes (CERAD ≤ 2)
Decanoyl-L-Carnitine – 42.047 Da	37393077.mzML	221666	2	Yes (CERAD ≤ 2)
Hexanoyl-L-Carnitine + 15.995 Da	37393077.mzML	32828.9	2	Yes (CERAD ≤ 2)
Hexanoylcarnitine – 12.036 Da	37393077.mzML	51815.7	2	Yes (CERAD ≤ 2)
L-Carnitine / Acetyl-DL-Carnitine – 42.010 Da	37393077.mzML	684288	2	Yes (CERAD ≤ 2)
Lauroylcarnitine / Butyrylcarnitine + 112.125 Da / Palmitoylcarnitine – 56.062 Da / Tetradecanoyl-L-Carnitine – 28.031 Da	37393077.mzML	11840.5	2	Yes (CERAD ≤ 2)
Octanoylcarnitine	37393077.mzML	151590	2	Yes (CERAD ≤ 2)
Decanoyl-L-Carnitine – 14.090 Da	37439930.mzML	3747.33	4	No (CERAD ≥ 3)
Decanoyl-L-Carnitine – 42.047 Da	37439930.mzML	92076.3	4	No (CERAD ≥ 3)
Hexanoyl-L-Carnitine + 15.995 Da	37439930.mzML	26069.4	4	No (CERAD ≥ 3)
Hexanoylcarnitine – 12.036 Da	37439930.mzML	57874.4	4	No (CERAD ≥ 3)
L-Carnitine / Acetyl-DL-Carnitine – 42.010 Da	37439930.mzML	288150	4	No (CERAD ≥ 3)
Lauroylcarnitine / Butyrylcarnitine + 112.125 Da / Palmitoylcarnitine – 56.062 Da / Tetradecanoyl-L-Carnitine – 28.031 Da	37439930.mzML	4292.19	4	No (CERAD ≥ 3)
Octanoylcarnitine	37439930.mzML	51942.9	4	No (CERAD ≥ 3)
Decanoyl-L-Carnitine – 14.090 Da	37527863.mzML	3272.82	1	Yes (CERAD ≤ 2)
Decanoyl-L-Carnitine – 42.047 Da	37527863.mzML	88230	1	Yes (CERAD ≤ 2)
Hexanoyl-L-Carnitine + 15.995 Da	37527863.mzML	9795.48	1	Yes (CERAD ≤ 2)
Hexanoylcarnitine – 12.036 Da	37527863.mzML	84569.5	1	Yes (CERAD ≤ 2)
L-Carnitine / Acetyl-DL-Carnitine – 42.010 Da	37527863.mzML	481980	1	Yes (CERAD ≤ 2)
Lauroylcarnitine / Butyrylcarnitine + 112.125 Da / Palmitoylcarnitine – 56.062 Da / Tetradecanoyl-L-Carnitine – 28.031 Da	37527863.mzML	4895.76	1	Yes (CERAD ≤ 2)
Octanoylcarnitine	37527863.mzML	103132	1	Yes (CERAD ≤ 2)
Decanoyl-L-Carnitine – 14.090 Da	38606123.mzML	2617.34	2	Yes (CERAD ≤ 2)
Decanoyl-L-Carnitine – 42.047 Da	38606123.mzML	159502	2	Yes (CERAD ≤ 2)
Hexanoyl-L-Carnitine + 15.995 Da	38606123.mzML	14289.5	2	Yes (CERAD ≤ 2)
Hexanoylcarnitine – 12.036 Da	38606123.mzML	102585	2	Yes (CERAD ≤ 2)
L-Carnitine / Acetyl-DL-Carnitine – 42.010 Da	38606123.mzML	471641	2	Yes (CERAD ≤ 2)
Lauroylcarnitine / Butyrylcarnitine + 112.125 Da / Palmitoylcarnitine – 56.062 Da / Tetradecanoyl-L-Carnitine – 28.031 Da	38606123.mzML	5262.69	2	Yes (CERAD ≤ 2)
Octanoylcarnitine	38606123.mzML	91602.9	2	Yes (CERAD ≤ 2)
Decanoyl-L-Carnitine – 14.090 Da	38967303.mzML	3701.56	4	No (CERAD ≥ 3)
Decanoyl-L-Carnitine – 42.047 Da	38967303.mzML	241422	4	No (CERAD ≥ 3)
Hexanoyl-L-Carnitine + 15.995 Da	38967303.mzML	23573.5	4	No (CERAD ≥ 3)
Hexanoylcarnitine – 12.036 Da	38967303.mzML	75061.8	4	No (CERAD ≥ 3)
L-Carnitine / Acetyl-DL-Carnitine – 42.010 Da	38967303.mzML	432938	4	No (CERAD ≥ 3)
Lauroylcarnitine / Butyrylcarnitine + 112.125 Da / Palmitoylcarnitine – 56.062 Da / Tetradecanoyl-L-Carnitine – 28.031 Da	38967303.mzML	4634.37	4	No (CERAD ≥ 3)
Octanoylcarnitine	38967303.mzML	57027.8	4	No (CERAD ≥ 3)
Decanoyl-L-Carnitine – 14.090 Da	39125441.mzML	3403.47	4	No (CERAD ≥ 3)
Decanoyl-L-Carnitine – 42.047 Da	39125441.mzML	185412	4	No (CERAD ≥ 3)
Hexanoyl-L-Carnitine + 15.995 Da	39125441.mzML	13212.5	4	No (CERAD ≥ 3)
Hexanoylcarnitine – 12.036 Da	39125441.mzML	70103.5	4	No (CERAD ≥ 3)
L-Carnitine / Acetyl-DL-Carnitine – 42.010 Da	39125441.mzML	404876	4	No (CERAD ≥ 3)
Lauroylcarnitine / Butyrylcarnitine + 112.125 Da / Palmitoylcarnitine – 56.062 Da / Tetradecanoyl-L-Carnitine – 28.031 Da	39125441.mzML	4882.24	4	No (CERAD ≥ 3)
Octanoylcarnitine	39125441.mzML	83963.8	4	No (CERAD ≥ 3)
Decanoyl-L-Carnitine – 14.090 Da	39136480.mzML	7352.86	1	Yes (CERAD ≤ 2)
Decanoyl-L-Carnitine – 42.047 Da	39136480.mzML	239093	1	Yes (CERAD ≤ 2)
Hexanoyl-L-Carnitine + 15.995 Da	39136480.mzML	26806.5	1	Yes (CERAD ≤ 2)
Hexanoylcarnitine – 12.036 Da	39136480.mzML	84539.8	1	Yes (CERAD ≤ 2)
L-Carnitine / Acetyl-DL-Carnitine – 42.010 Da	39136480.mzML	1.18695e+06	1	Yes (CERAD ≤ 2)
Lauroylcarnitine / Butyrylcarnitine + 112.125 Da / Palmitoylcarnitine – 56.062 Da / Tetradecanoyl-L-Carnitine – 28.031 Da	39136480.mzML	11999.3	1	Yes (CERAD ≤ 2)
Octanoylcarnitine	39136480.mzML	308535	1	Yes (CERAD ≤ 2)
Decanoyl-L-Carnitine – 14.090 Da	39316600.mzML	6366.17	2	Yes (CERAD ≤ 2)
Decanoyl-L-Carnitine – 42.047 Da	39316600.mzML	283983	2	Yes (CERAD ≤ 2)
Hexanoyl-L-Carnitine + 15.995 Da	39316600.mzML	19708.1	2	Yes (CERAD ≤ 2)
Hexanoylcarnitine – 12.036 Da	39316600.mzML	98268.4	2	Yes (CERAD ≤ 2)
L-Carnitine / Acetyl-DL-Carnitine – 42.010 Da	39316600.mzML	636162	2	Yes (CERAD ≤ 2)
Lauroylcarnitine / Butyrylcarnitine + 112.125 Da / Palmitoylcarnitine – 56.062 Da / Tetradecanoyl-L-Carnitine – 28.031 Da	39316600.mzML	6074.67	2	Yes (CERAD ≤ 2)
Octanoylcarnitine	39316600.mzML	395722	2	Yes (CERAD ≤ 2)
Decanoyl-L-Carnitine – 14.090 Da	39407432.mzML	5318.34	1	Yes (CERAD ≤ 2)
Decanoyl-L-Carnitine – 42.047 Da	39407432.mzML	76330.3	1	Yes (CERAD ≤ 2)
Hexanoyl-L-Carnitine + 15.995 Da	39407432.mzML	32178.5	1	Yes (CERAD ≤ 2)
Hexanoylcarnitine – 12.036 Da	39407432.mzML	41209	1	Yes (CERAD ≤ 2)
L-Carnitine / Acetyl-DL-Carnitine – 42.010 Da	39407432.mzML	672014	1	Yes (CERAD ≤ 2)
Lauroylcarnitine / Butyrylcarnitine + 112.125 Da / Palmitoylcarnitine – 56.062 Da / Tetradecanoyl-L-Carnitine – 28.031 Da	39407432.mzML	5767.86	1	Yes (CERAD ≤ 2)
Octanoylcarnitine	39407432.mzML	140945	1	Yes (CERAD ≤ 2)
Decanoyl-L-Carnitine – 14.090 Da	39800111.mzML	8220.41	2	Yes (CERAD ≤ 2)
Decanoyl-L-Carnitine – 42.047 Da	39800111.mzML	161746	2	Yes (CERAD ≤ 2)
Hexanoyl-L-Carnitine + 15.995 Da	39800111.mzML	32843.3	2	Yes (CERAD ≤ 2)
Hexanoylcarnitine – 12.036 Da	39800111.mzML	111966	2	Yes (CERAD ≤ 2)
L-Carnitine / Acetyl-DL-Carnitine – 42.010 Da	39800111.mzML	612451	2	Yes (CERAD ≤ 2)
Lauroylcarnitine / Butyrylcarnitine + 112.125 Da / Palmitoylcarnitine – 56.062 Da / Tetradecanoyl-L-Carnitine – 28.031 Da	39800111.mzML	9026.61	2	Yes (CERAD ≤ 2)
Octanoylcarnitine	39800111.mzML	187914	2	Yes (CERAD ≤ 2)
Decanoyl-L-Carnitine – 14.090 Da	39989287.mzML	3891.58	4	No (CERAD ≥ 3)
Decanoyl-L-Carnitine – 42.047 Da	39989287.mzML	205655	4	No (CERAD ≥ 3)
Hexanoyl-L-Carnitine + 15.995 Da	39989287.mzML	13300.9	4	No (CERAD ≥ 3)
Hexanoylcarnitine – 12.036 Da	39989287.mzML	112913	4	No (CERAD ≥ 3)
L-Carnitine / Acetyl-DL-Carnitine – 42.010 Da	39989287.mzML	726494	4	No (CERAD ≥ 3)
Lauroylcarnitine / Butyrylcarnitine + 112.125 Da / Palmitoylcarnitine – 56.062 Da / Tetradecanoyl-L-Carnitine – 28.031 Da	39989287.mzML	6337.22	4	No (CERAD ≥ 3)
Octanoylcarnitine	39989287.mzML	374154	4	No (CERAD ≥ 3)
Decanoyl-L-Carnitine – 14.090 Da	40510997.mzML	3018.69	1	Yes (CERAD ≤ 2)
Decanoyl-L-Carnitine – 42.047 Da	40510997.mzML	133292	1	Yes (CERAD ≤ 2)
Hexanoyl-L-Carnitine + 15.995 Da	40510997.mzML	24768.3	1	Yes (CERAD ≤ 2)
Hexanoylcarnitine – 12.036 Da	40510997.mzML	50940.3	1	Yes (CERAD ≤ 2)
L-Carnitine / Acetyl-DL-Carnitine – 42.010 Da	40510997.mzML	631692	1	Yes (CERAD ≤ 2)
Lauroylcarnitine / Butyrylcarnitine + 112.125 Da / Palmitoylcarnitine – 56.062 Da / Tetradecanoyl-L-Carnitine – 28.031 Da	40510997.mzML	5846.81	1	Yes (CERAD ≤ 2)
Octanoylcarnitine	40510997.mzML	98316.8	1	Yes (CERAD ≤ 2)
Decanoyl-L-Carnitine – 14.090 Da	40611041.mzML	1263.65	1	Yes (CERAD ≤ 2)
Decanoyl-L-Carnitine – 42.047 Da	40611041.mzML	111591	1	Yes (CERAD ≤ 2)
Hexanoyl-L-Carnitine + 15.995 Da	40611041.mzML	12152.7	1	Yes (CERAD ≤ 2)
Hexanoylcarnitine – 12.036 Da	40611041.mzML	80040.3	1	Yes (CERAD ≤ 2)
L-Carnitine / Acetyl-DL-Carnitine – 42.010 Da	40611041.mzML	465952	1	Yes (CERAD ≤ 2)
Lauroylcarnitine / Butyrylcarnitine + 112.125 Da / Palmitoylcarnitine – 56.062 Da / Tetradecanoyl-L-Carnitine – 28.031 Da	40611041.mzML	6215.85	1	Yes (CERAD ≤ 2)
Octanoylcarnitine	40611041.mzML	102264	1	Yes (CERAD ≤ 2)
Decanoyl-L-Carnitine – 14.090 Da	41265021.mzML	4568.04	4	No (CERAD ≥ 3)
Decanoyl-L-Carnitine – 42.047 Da	41265021.mzML	188737	4	No (CERAD ≥ 3)
Hexanoyl-L-Carnitine + 15.995 Da	41265021.mzML	30748.5	4	No (CERAD ≥ 3)
Hexanoylcarnitine – 12.036 Da	41265021.mzML	98143.3	4	No (CERAD ≥ 3)
L-Carnitine / Acetyl-DL-Carnitine – 42.010 Da	41265021.mzML	515745	4	No (CERAD ≥ 3)
Lauroylcarnitine / Butyrylcarnitine + 112.125 Da / Palmitoylcarnitine – 56.062 Da / Tetradecanoyl-L-Carnitine – 28.031 Da	41265021.mzML	8317.54	4	No (CERAD ≥ 3)
Octanoylcarnitine	41265021.mzML	120624	4	No (CERAD ≥ 3)
Decanoyl-L-Carnitine – 14.090 Da	41417981.mzML	5973.81	2	Yes (CERAD ≤ 2)
Decanoyl-L-Carnitine – 42.047 Da	41417981.mzML	81810.5	2	Yes (CERAD ≤ 2)
Hexanoyl-L-Carnitine + 15.995 Da	41417981.mzML	47011.6	2	Yes (CERAD ≤ 2)
Hexanoylcarnitine – 12.036 Da	41417981.mzML	31760.4	2	Yes (CERAD ≤ 2)
L-Carnitine / Acetyl-DL-Carnitine – 42.010 Da	41417981.mzML	434649	2	Yes (CERAD ≤ 2)
Lauroylcarnitine / Butyrylcarnitine + 112.125 Da / Palmitoylcarnitine – 56.062 Da / Tetradecanoyl-L-Carnitine – 28.031 Da	41417981.mzML	8366.38	2	Yes (CERAD ≤ 2)
Octanoylcarnitine	41417981.mzML	98105	2	Yes (CERAD ≤ 2)
Decanoyl-L-Carnitine – 14.090 Da	42826974.mzML	4701.96	1	Yes (CERAD ≤ 2)
Decanoyl-L-Carnitine – 42.047 Da	42826974.mzML	154470	1	Yes (CERAD ≤ 2)
Hexanoyl-L-Carnitine + 15.995 Da	42826974.mzML	27791.4	1	Yes (CERAD ≤ 2)
Hexanoylcarnitine – 12.036 Da	42826974.mzML	66712.2	1	Yes (CERAD ≤ 2)
L-Carnitine / Acetyl-DL-Carnitine – 42.010 Da	42826974.mzML	693908	1	Yes (CERAD ≤ 2)
Lauroylcarnitine / Butyrylcarnitine + 112.125 Da / Palmitoylcarnitine – 56.062 Da / Tetradecanoyl-L-Carnitine – 28.031 Da	42826974.mzML	9399.36	1	Yes (CERAD ≤ 2)
Octanoylcarnitine	42826974.mzML	161675	1	Yes (CERAD ≤ 2)
Decanoyl-L-Carnitine – 14.090 Da	42988567.mzML	4072.03	1	Yes (CERAD ≤ 2)
Decanoyl-L-Carnitine – 42.047 Da	42988567.mzML	186417	1	Yes (CERAD ≤ 2)
Hexanoyl-L-Carnitine + 15.995 Da	42988567.mzML	22960.4	1	Yes (CERAD ≤ 2)
Hexanoylcarnitine – 12.036 Da	42988567.mzML	107495	1	Yes (CERAD ≤ 2)
L-Carnitine / Acetyl-DL-Carnitine – 42.010 Da	42988567.mzML	1.34873e+06	1	Yes (CERAD ≤ 2)
Lauroylcarnitine / Butyrylcarnitine + 112.125 Da / Palmitoylcarnitine – 56.062 Da / Tetradecanoyl-L-Carnitine – 28.031 Da	42988567.mzML	8489.86	1	Yes (CERAD ≤ 2)
Octanoylcarnitine	42988567.mzML	228073	1	Yes (CERAD ≤ 2)
Decanoyl-L-Carnitine – 14.090 Da	43074402.mzML	9056.87	3	No (CERAD ≥ 3)
Decanoyl-L-Carnitine – 42.047 Da	43074402.mzML	231709	3	No (CERAD ≥ 3)
Hexanoyl-L-Carnitine + 15.995 Da	43074402.mzML	27012.1	3	No (CERAD ≥ 3)
Hexanoylcarnitine – 12.036 Da	43074402.mzML	51314.5	3	No (CERAD ≥ 3)
L-Carnitine / Acetyl-DL-Carnitine – 42.010 Da	43074402.mzML	701888	3	No (CERAD ≥ 3)
Lauroylcarnitine / Butyrylcarnitine + 112.125 Da / Palmitoylcarnitine – 56.062 Da / Tetradecanoyl-L-Carnitine – 28.031 Da	43074402.mzML	5588.08	3	No (CERAD ≥ 3)
Octanoylcarnitine	43074402.mzML	141005	3	No (CERAD ≥ 3)
Decanoyl-L-Carnitine – 14.090 Da	43485807.mzML	5276.61	1	Yes (CERAD ≤ 2)
Decanoyl-L-Carnitine – 42.047 Da	43485807.mzML	295224	1	Yes (CERAD ≤ 2)
Hexanoyl-L-Carnitine + 15.995 Da	43485807.mzML	29394	1	Yes (CERAD ≤ 2)
Hexanoylcarnitine – 12.036 Da	43485807.mzML	94485.8	1	Yes (CERAD ≤ 2)
L-Carnitine / Acetyl-DL-Carnitine – 42.010 Da	43485807.mzML	747487	1	Yes (CERAD ≤ 2)
Lauroylcarnitine / Butyrylcarnitine + 112.125 Da / Palmitoylcarnitine – 56.062 Da / Tetradecanoyl-L-Carnitine – 28.031 Da	43485807.mzML	5568.7	1	Yes (CERAD ≤ 2)
Octanoylcarnitine	43485807.mzML	145739	1	Yes (CERAD ≤ 2)
Decanoyl-L-Carnitine – 14.090 Da	43536587.mzML	2036.62	4	No (CERAD ≥ 3)
Decanoyl-L-Carnitine – 42.047 Da	43536587.mzML	78976.8	4	No (CERAD ≥ 3)
Hexanoyl-L-Carnitine + 15.995 Da	43536587.mzML	15555.3	4	No (CERAD ≥ 3)
Hexanoylcarnitine – 12.036 Da	43536587.mzML	53454	4	No (CERAD ≥ 3)
L-Carnitine / Acetyl-DL-Carnitine – 42.010 Da	43536587.mzML	337576	4	No (CERAD ≥ 3)
Lauroylcarnitine / Butyrylcarnitine + 112.125 Da / Palmitoylcarnitine – 56.062 Da / Tetradecanoyl-L-Carnitine – 28.031 Da	43536587.mzML	7274.14	4	No (CERAD ≥ 3)
Octanoylcarnitine	43536587.mzML	122199	4	No (CERAD ≥ 3)
Decanoyl-L-Carnitine – 14.090 Da	43596435.mzML	3563.53	4	No (CERAD ≥ 3)
Decanoyl-L-Carnitine – 42.047 Da	43596435.mzML	132497	4	No (CERAD ≥ 3)
Hexanoyl-L-Carnitine + 15.995 Da	43596435.mzML	28353.4	4	No (CERAD ≥ 3)
Hexanoylcarnitine – 12.036 Da	43596435.mzML	58785.1	4	No (CERAD ≥ 3)
L-Carnitine / Acetyl-DL-Carnitine – 42.010 Da	43596435.mzML	484103	4	No (CERAD ≥ 3)
Lauroylcarnitine / Butyrylcarnitine + 112.125 Da / Palmitoylcarnitine – 56.062 Da / Tetradecanoyl-L-Carnitine – 28.031 Da	43596435.mzML	8073.8	4	No (CERAD ≥ 3)
Octanoylcarnitine	43596435.mzML	112494	4	No (CERAD ≥ 3)
Decanoyl-L-Carnitine – 14.090 Da	44019405.mzML	6047.39	1	Yes (CERAD ≤ 2)
Decanoyl-L-Carnitine – 42.047 Da	44019405.mzML	205708	1	Yes (CERAD ≤ 2)
Hexanoyl-L-Carnitine + 15.995 Da	44019405.mzML	31173.2	1	Yes (CERAD ≤ 2)
Hexanoylcarnitine – 12.036 Da	44019405.mzML	100811	1	Yes (CERAD ≤ 2)
L-Carnitine / Acetyl-DL-Carnitine – 42.010 Da	44019405.mzML	931893	1	Yes (CERAD ≤ 2)
Lauroylcarnitine / Butyrylcarnitine + 112.125 Da / Palmitoylcarnitine – 56.062 Da / Tetradecanoyl-L-Carnitine – 28.031 Da	44019405.mzML	6765.83	1	Yes (CERAD ≤ 2)
Octanoylcarnitine	44019405.mzML	277683	1	Yes (CERAD ≤ 2)
Decanoyl-L-Carnitine – 14.090 Da	44299049.mzML	4304.86	2	Yes (CERAD ≤ 2)
Decanoyl-L-Carnitine – 42.047 Da	44299049.mzML	175530	2	Yes (CERAD ≤ 2)
Hexanoyl-L-Carnitine + 15.995 Da	44299049.mzML	18353.6	2	Yes (CERAD ≤ 2)
Hexanoylcarnitine – 12.036 Da	44299049.mzML	102169	2	Yes (CERAD ≤ 2)
L-Carnitine / Acetyl-DL-Carnitine – 42.010 Da	44299049.mzML	376746	2	Yes (CERAD ≤ 2)
Lauroylcarnitine / Butyrylcarnitine + 112.125 Da / Palmitoylcarnitine – 56.062 Da / Tetradecanoyl-L-Carnitine – 28.031 Da	44299049.mzML	4597.66	2	Yes (CERAD ≤ 2)
Octanoylcarnitine	44299049.mzML	130440	2	Yes (CERAD ≤ 2)
Decanoyl-L-Carnitine – 14.090 Da	44472870.mzML	8730.81	3	No (CERAD ≥ 3)
Decanoyl-L-Carnitine – 42.047 Da	44472870.mzML	256814	3	No (CERAD ≥ 3)
Hexanoyl-L-Carnitine + 15.995 Da	44472870.mzML	19768	3	No (CERAD ≥ 3)
Hexanoylcarnitine – 12.036 Da	44472870.mzML	58071.1	3	No (CERAD ≥ 3)
L-Carnitine / Acetyl-DL-Carnitine – 42.010 Da	44472870.mzML	761594	3	No (CERAD ≥ 3)
Lauroylcarnitine / Butyrylcarnitine + 112.125 Da / Palmitoylcarnitine – 56.062 Da / Tetradecanoyl-L-Carnitine – 28.031 Da	44472870.mzML	11097.1	3	No (CERAD ≥ 3)
Octanoylcarnitine	44472870.mzML	97454.1	3	No (CERAD ≥ 3)
Decanoyl-L-Carnitine – 14.090 Da	44671043.mzML	1352.72	1	Yes (CERAD ≤ 2)
Decanoyl-L-Carnitine – 42.047 Da	44671043.mzML	40611.5	1	Yes (CERAD ≤ 2)
Hexanoyl-L-Carnitine + 15.995 Da	44671043.mzML	13936.1	1	Yes (CERAD ≤ 2)
Hexanoylcarnitine – 12.036 Da	44671043.mzML	51948.9	1	Yes (CERAD ≤ 2)
L-Carnitine / Acetyl-DL-Carnitine – 42.010 Da	44671043.mzML	188227	1	Yes (CERAD ≤ 2)
Lauroylcarnitine / Butyrylcarnitine + 112.125 Da / Palmitoylcarnitine – 56.062 Da / Tetradecanoyl-L-Carnitine – 28.031 Da	44671043.mzML	4896.18	1	Yes (CERAD ≤ 2)
Octanoylcarnitine	44671043.mzML	48179	1	Yes (CERAD ≤ 2)
Decanoyl-L-Carnitine – 14.090 Da	44749170.mzML	4431.3	3	No (CERAD ≥ 3)
Decanoyl-L-Carnitine – 42.047 Da	44749170.mzML	78624.7	3	No (CERAD ≥ 3)
Hexanoyl-L-Carnitine + 15.995 Da	44749170.mzML	12543.8	3	No (CERAD ≥ 3)
Hexanoylcarnitine – 12.036 Da	44749170.mzML	53969.8	3	No (CERAD ≥ 3)
L-Carnitine / Acetyl-DL-Carnitine – 42.010 Da	44749170.mzML	525987	3	No (CERAD ≥ 3)
Lauroylcarnitine / Butyrylcarnitine + 112.125 Da / Palmitoylcarnitine – 56.062 Da / Tetradecanoyl-L-Carnitine – 28.031 Da	44749170.mzML	4585.38	3	No (CERAD ≥ 3)
Octanoylcarnitine	44749170.mzML	44453.9	3	No (CERAD ≥ 3)
Decanoyl-L-Carnitine – 14.090 Da	44797362.mzML	2286.96	4	No (CERAD ≥ 3)
Decanoyl-L-Carnitine – 42.047 Da	44797362.mzML	65262.3	4	No (CERAD ≥ 3)
Hexanoyl-L-Carnitine + 15.995 Da	44797362.mzML	21469.9	4	No (CERAD ≥ 3)
Hexanoylcarnitine – 12.036 Da	44797362.mzML	61547.5	4	No (CERAD ≥ 3)
L-Carnitine / Acetyl-DL-Carnitine – 42.010 Da	44797362.mzML	511527	4	No (CERAD ≥ 3)
Lauroylcarnitine / Butyrylcarnitine + 112.125 Da / Palmitoylcarnitine – 56.062 Da / Tetradecanoyl-L-Carnitine – 28.031 Da	44797362.mzML	10260.4	4	No (CERAD ≥ 3)
Octanoylcarnitine	44797362.mzML	86601.8	4	No (CERAD ≥ 3)
Decanoyl-L-Carnitine – 14.090 Da	45115248.mzML	7906.03	4	No (CERAD ≥ 3)
Decanoyl-L-Carnitine – 42.047 Da	45115248.mzML	216571	4	No (CERAD ≥ 3)
Hexanoyl-L-Carnitine + 15.995 Da	45115248.mzML	26538.3	4	No (CERAD ≥ 3)
Hexanoylcarnitine – 12.036 Da	45115248.mzML	83831.7	4	No (CERAD ≥ 3)
L-Carnitine / Acetyl-DL-Carnitine – 42.010 Da	45115248.mzML	675991	4	No (CERAD ≥ 3)
Lauroylcarnitine / Butyrylcarnitine + 112.125 Da / Palmitoylcarnitine – 56.062 Da / Tetradecanoyl-L-Carnitine – 28.031 Da	45115248.mzML	6328.86	4	No (CERAD ≥ 3)
Octanoylcarnitine	45115248.mzML	94495.8	4	No (CERAD ≥ 3)
Decanoyl-L-Carnitine – 14.090 Da	45514725.mzML	3418.87	2	Yes (CERAD ≤ 2)
Decanoyl-L-Carnitine – 42.047 Da	45514725.mzML	105267	2	Yes (CERAD ≤ 2)
Hexanoyl-L-Carnitine + 15.995 Da	45514725.mzML	12120	2	Yes (CERAD ≤ 2)
Hexanoylcarnitine – 12.036 Da	45514725.mzML	85797	2	Yes (CERAD ≤ 2)
L-Carnitine / Acetyl-DL-Carnitine – 42.010 Da	45514725.mzML	786447	2	Yes (CERAD ≤ 2)
Lauroylcarnitine / Butyrylcarnitine + 112.125 Da / Palmitoylcarnitine – 56.062 Da / Tetradecanoyl-L-Carnitine – 28.031 Da	45514725.mzML	5466.57	2	Yes (CERAD ≤ 2)
Octanoylcarnitine	45514725.mzML	127519	2	Yes (CERAD ≤ 2)
Decanoyl-L-Carnitine – 14.090 Da	45566083.mzML	1554.66	2	Yes (CERAD ≤ 2)
Decanoyl-L-Carnitine – 42.047 Da	45566083.mzML	224464	2	Yes (CERAD ≤ 2)
Hexanoyl-L-Carnitine + 15.995 Da	45566083.mzML	9119.92	2	Yes (CERAD ≤ 2)
Hexanoylcarnitine – 12.036 Da	45566083.mzML	43923.7	2	Yes (CERAD ≤ 2)
L-Carnitine / Acetyl-DL-Carnitine – 42.010 Da	45566083.mzML	553266	2	Yes (CERAD ≤ 2)
Lauroylcarnitine / Butyrylcarnitine + 112.125 Da / Palmitoylcarnitine – 56.062 Da / Tetradecanoyl-L-Carnitine – 28.031 Da	45566083.mzML	5895.71	2	Yes (CERAD ≤ 2)
Octanoylcarnitine	45566083.mzML	27383.9	2	Yes (CERAD ≤ 2)
Decanoyl-L-Carnitine – 14.090 Da	45800230.mzML	5370.49	3	No (CERAD ≥ 3)
Decanoyl-L-Carnitine – 42.047 Da	45800230.mzML	92367.8	3	No (CERAD ≥ 3)
Hexanoyl-L-Carnitine + 15.995 Da	45800230.mzML	10079.6	3	No (CERAD ≥ 3)
Hexanoylcarnitine – 12.036 Da	45800230.mzML	86921.8	3	No (CERAD ≥ 3)
L-Carnitine / Acetyl-DL-Carnitine – 42.010 Da	45800230.mzML	633655	3	No (CERAD ≥ 3)
Lauroylcarnitine / Butyrylcarnitine + 112.125 Da / Palmitoylcarnitine – 56.062 Da / Tetradecanoyl-L-Carnitine – 28.031 Da	45800230.mzML	8376.2	3	No (CERAD ≥ 3)
Octanoylcarnitine	45800230.mzML	168715	3	No (CERAD ≥ 3)
Decanoyl-L-Carnitine – 14.090 Da	46000440.mzML	8048.97	1	Yes (CERAD ≤ 2)
Decanoyl-L-Carnitine – 42.047 Da	46000440.mzML	82007	1	Yes (CERAD ≤ 2)
Hexanoyl-L-Carnitine + 15.995 Da	46000440.mzML	23677.7	1	Yes (CERAD ≤ 2)
Hexanoylcarnitine – 12.036 Da	46000440.mzML	59610	1	Yes (CERAD ≤ 2)
L-Carnitine / Acetyl-DL-Carnitine – 42.010 Da	46000440.mzML	943167	1	Yes (CERAD ≤ 2)
Lauroylcarnitine / Butyrylcarnitine + 112.125 Da / Palmitoylcarnitine – 56.062 Da / Tetradecanoyl-L-Carnitine – 28.031 Da	46000440.mzML	5983.36	1	Yes (CERAD ≤ 2)
Octanoylcarnitine	46000440.mzML	85236.8	1	Yes (CERAD ≤ 2)
Decanoyl-L-Carnitine – 14.090 Da	46291609.mzML	8171.03	2	Yes (CERAD ≤ 2)
Decanoyl-L-Carnitine – 42.047 Da	46291609.mzML	190101	2	Yes (CERAD ≤ 2)
Hexanoyl-L-Carnitine + 15.995 Da	46291609.mzML	15325.9	2	Yes (CERAD ≤ 2)
Hexanoylcarnitine – 12.036 Da	46291609.mzML	119136	2	Yes (CERAD ≤ 2)
L-Carnitine / Acetyl-DL-Carnitine – 42.010 Da	46291609.mzML	797935	2	Yes (CERAD ≤ 2)
Lauroylcarnitine / Butyrylcarnitine + 112.125 Da / Palmitoylcarnitine – 56.062 Da / Tetradecanoyl-L-Carnitine – 28.031 Da	46291609.mzML	9253.48	2	Yes (CERAD ≤ 2)
Octanoylcarnitine	46291609.mzML	160237	2	Yes (CERAD ≤ 2)
Decanoyl-L-Carnitine – 14.090 Da	46369736.mzML	14776	4	No (CERAD ≥ 3)
Decanoyl-L-Carnitine – 42.047 Da	46369736.mzML	329336	4	No (CERAD ≥ 3)
Hexanoyl-L-Carnitine + 15.995 Da	46369736.mzML	15854.6	4	No (CERAD ≥ 3)
Hexanoylcarnitine – 12.036 Da	46369736.mzML	111807	4	No (CERAD ≥ 3)
L-Carnitine / Acetyl-DL-Carnitine – 42.010 Da	46369736.mzML	913760	4	No (CERAD ≥ 3)
Lauroylcarnitine / Butyrylcarnitine + 112.125 Da / Palmitoylcarnitine – 56.062 Da / Tetradecanoyl-L-Carnitine – 28.031 Da	46369736.mzML	14951.3	4	No (CERAD ≥ 3)
Octanoylcarnitine	46369736.mzML	355344	4	No (CERAD ≥ 3)
Decanoyl-L-Carnitine – 14.090 Da	46547648.mzML	18079.6	2	Yes (CERAD ≤ 2)
Decanoyl-L-Carnitine – 42.047 Da	46547648.mzML	216944	2	Yes (CERAD ≤ 2)
Hexanoyl-L-Carnitine + 15.995 Da	46547648.mzML	28900.7	2	Yes (CERAD ≤ 2)
Hexanoylcarnitine – 12.036 Da	46547648.mzML	134900	2	Yes (CERAD ≤ 2)
L-Carnitine / Acetyl-DL-Carnitine – 42.010 Da	46547648.mzML	1.05999e+06	2	Yes (CERAD ≤ 2)
Lauroylcarnitine / Butyrylcarnitine + 112.125 Da / Palmitoylcarnitine – 56.062 Da / Tetradecanoyl-L-Carnitine – 28.031 Da	46547648.mzML	20146.7	2	Yes (CERAD ≤ 2)
Octanoylcarnitine	46547648.mzML	309601	2	Yes (CERAD ≤ 2)
Decanoyl-L-Carnitine – 14.090 Da	47315778.mzML	5463.86	2	Yes (CERAD ≤ 2)
Decanoyl-L-Carnitine – 42.047 Da	47315778.mzML	231306	2	Yes (CERAD ≤ 2)
Hexanoyl-L-Carnitine + 15.995 Da	47315778.mzML	31448.2	2	Yes (CERAD ≤ 2)
Hexanoylcarnitine – 12.036 Da	47315778.mzML	66973	2	Yes (CERAD ≤ 2)
L-Carnitine / Acetyl-DL-Carnitine – 42.010 Da	47315778.mzML	904090	2	Yes (CERAD ≤ 2)
Lauroylcarnitine / Butyrylcarnitine + 112.125 Da / Palmitoylcarnitine – 56.062 Da / Tetradecanoyl-L-Carnitine – 28.031 Da	47315778.mzML	10553.1	2	Yes (CERAD ≤ 2)
Octanoylcarnitine	47315778.mzML	176139	2	Yes (CERAD ≤ 2)
Decanoyl-L-Carnitine – 14.090 Da	47652086.mzML	294.182	4	No (CERAD ≥ 3)
Decanoyl-L-Carnitine – 42.047 Da	47652086.mzML	79802.6	4	No (CERAD ≥ 3)
Hexanoyl-L-Carnitine + 15.995 Da	47652086.mzML	9518.06	4	No (CERAD ≥ 3)
Hexanoylcarnitine – 12.036 Da	47652086.mzML	43376.4	4	No (CERAD ≥ 3)
L-Carnitine / Acetyl-DL-Carnitine – 42.010 Da	47652086.mzML	442273	4	No (CERAD ≥ 3)
Lauroylcarnitine / Butyrylcarnitine + 112.125 Da / Palmitoylcarnitine – 56.062 Da / Tetradecanoyl-L-Carnitine – 28.031 Da	47652086.mzML	5472.47	4	No (CERAD ≥ 3)
Octanoylcarnitine	47652086.mzML	65889.5	4	No (CERAD ≥ 3)
Decanoyl-L-Carnitine – 14.090 Da	48013463.mzML	6923.47	4	No (CERAD ≥ 3)
Decanoyl-L-Carnitine – 42.047 Da	48013463.mzML	149472	4	No (CERAD ≥ 3)
Hexanoyl-L-Carnitine + 15.995 Da	48013463.mzML	15584.3	4	No (CERAD ≥ 3)
Hexanoylcarnitine – 12.036 Da	48013463.mzML	80595.2	4	No (CERAD ≥ 3)
L-Carnitine / Acetyl-DL-Carnitine – 42.010 Da	48013463.mzML	802380	4	No (CERAD ≥ 3)
Lauroylcarnitine / Butyrylcarnitine + 112.125 Da / Palmitoylcarnitine – 56.062 Da / Tetradecanoyl-L-Carnitine – 28.031 Da	48013463.mzML	14422.8	4	No (CERAD ≥ 3)
Octanoylcarnitine	48013463.mzML	174400	4	No (CERAD ≥ 3)
Decanoyl-L-Carnitine – 14.090 Da	48697089.mzML	4637.44	2	Yes (CERAD ≤ 2)
Decanoyl-L-Carnitine – 42.047 Da	48697089.mzML	108364	2	Yes (CERAD ≤ 2)
Hexanoyl-L-Carnitine + 15.995 Da	48697089.mzML	25635.1	2	Yes (CERAD ≤ 2)
Hexanoylcarnitine – 12.036 Da	48697089.mzML	82543	2	Yes (CERAD ≤ 2)
L-Carnitine / Acetyl-DL-Carnitine – 42.010 Da	48697089.mzML	913822	2	Yes (CERAD ≤ 2)
Lauroylcarnitine / Butyrylcarnitine + 112.125 Da / Palmitoylcarnitine – 56.062 Da / Tetradecanoyl-L-Carnitine – 28.031 Da	48697089.mzML	6668.9	2	Yes (CERAD ≤ 2)
Octanoylcarnitine	48697089.mzML	286455	2	Yes (CERAD ≤ 2)
Decanoyl-L-Carnitine – 14.090 Da	50100770.mzML	3968.32	2	Yes (CERAD ≤ 2)
Decanoyl-L-Carnitine – 42.047 Da	50100770.mzML	48523.3	2	Yes (CERAD ≤ 2)
Hexanoyl-L-Carnitine + 15.995 Da	50100770.mzML	11530.7	2	Yes (CERAD ≤ 2)
Hexanoylcarnitine – 12.036 Da	50100770.mzML	39003.1	2	Yes (CERAD ≤ 2)
L-Carnitine / Acetyl-DL-Carnitine – 42.010 Da	50100770.mzML	323825	2	Yes (CERAD ≤ 2)
Lauroylcarnitine / Butyrylcarnitine + 112.125 Da / Palmitoylcarnitine – 56.062 Da / Tetradecanoyl-L-Carnitine – 28.031 Da	50100770.mzML	10515.7	2	Yes (CERAD ≤ 2)
Octanoylcarnitine	50100770.mzML	137094	2	Yes (CERAD ≤ 2)
Decanoyl-L-Carnitine – 14.090 Da	50100932.mzML	18225.1	1	Yes (CERAD ≤ 2)
Decanoyl-L-Carnitine – 42.047 Da	50100932.mzML	216728	1	Yes (CERAD ≤ 2)
Hexanoyl-L-Carnitine + 15.995 Da	50100932.mzML	40232.3	1	Yes (CERAD ≤ 2)
Hexanoylcarnitine – 12.036 Da	50100932.mzML	94367.6	1	Yes (CERAD ≤ 2)
L-Carnitine / Acetyl-DL-Carnitine – 42.010 Da	50100932.mzML	441332	1	Yes (CERAD ≤ 2)
Lauroylcarnitine / Butyrylcarnitine + 112.125 Da / Palmitoylcarnitine – 56.062 Da / Tetradecanoyl-L-Carnitine – 28.031 Da	50100932.mzML	9164.27	1	Yes (CERAD ≤ 2)
Octanoylcarnitine	50100932.mzML	97081.8	1	Yes (CERAD ≤ 2)
Decanoyl-L-Carnitine – 14.090 Da	50101073.mzML	2722.2	2	Yes (CERAD ≤ 2)
Decanoyl-L-Carnitine – 42.047 Da	50101073.mzML	72089.8	2	Yes (CERAD ≤ 2)
Hexanoyl-L-Carnitine + 15.995 Da	50101073.mzML	19709.3	2	Yes (CERAD ≤ 2)
Hexanoylcarnitine – 12.036 Da	50101073.mzML	68725.6	2	Yes (CERAD ≤ 2)
L-Carnitine / Acetyl-DL-Carnitine – 42.010 Da	50101073.mzML	677441	2	Yes (CERAD ≤ 2)
Lauroylcarnitine / Butyrylcarnitine + 112.125 Da / Palmitoylcarnitine – 56.062 Da / Tetradecanoyl-L-Carnitine – 28.031 Da	50101073.mzML	6954.02	2	Yes (CERAD ≤ 2)
Octanoylcarnitine	50101073.mzML	118092	2	Yes (CERAD ≤ 2)
Decanoyl-L-Carnitine – 14.090 Da	50101109.mzML	2522.31	2	Yes (CERAD ≤ 2)
Decanoyl-L-Carnitine – 42.047 Da	50101109.mzML	40663.6	2	Yes (CERAD ≤ 2)
Hexanoyl-L-Carnitine + 15.995 Da	50101109.mzML	6732.76	2	Yes (CERAD ≤ 2)
Hexanoylcarnitine – 12.036 Da	50101109.mzML	31322.4	2	Yes (CERAD ≤ 2)
L-Carnitine / Acetyl-DL-Carnitine – 42.010 Da	50101109.mzML	569060	2	Yes (CERAD ≤ 2)
Lauroylcarnitine / Butyrylcarnitine + 112.125 Da / Palmitoylcarnitine – 56.062 Da / Tetradecanoyl-L-Carnitine – 28.031 Da	50101109.mzML	9016.12	2	Yes (CERAD ≤ 2)
Octanoylcarnitine	50101109.mzML	83683.1	2	Yes (CERAD ≤ 2)
Decanoyl-L-Carnitine – 14.090 Da	50101523.mzML	7734.39	3	No (CERAD ≥ 3)
Decanoyl-L-Carnitine – 42.047 Da	50101523.mzML	89822.4	3	No (CERAD ≥ 3)
Hexanoyl-L-Carnitine + 15.995 Da	50101523.mzML	23310	3	No (CERAD ≥ 3)
Hexanoylcarnitine – 12.036 Da	50101523.mzML	62665.8	3	No (CERAD ≥ 3)
L-Carnitine / Acetyl-DL-Carnitine – 42.010 Da	50101523.mzML	377407	3	No (CERAD ≥ 3)
Lauroylcarnitine / Butyrylcarnitine + 112.125 Da / Palmitoylcarnitine – 56.062 Da / Tetradecanoyl-L-Carnitine – 28.031 Da	50101523.mzML	3592.22	3	No (CERAD ≥ 3)
Octanoylcarnitine	50101523.mzML	86444.1	3	No (CERAD ≥ 3)
Decanoyl-L-Carnitine – 14.090 Da	50102088.mzML	4368.41	1	Yes (CERAD ≤ 2)
Decanoyl-L-Carnitine – 42.047 Da	50102088.mzML	103146	1	Yes (CERAD ≤ 2)
Hexanoyl-L-Carnitine + 15.995 Da	50102088.mzML	19474.6	1	Yes (CERAD ≤ 2)
Hexanoylcarnitine – 12.036 Da	50102088.mzML	67604	1	Yes (CERAD ≤ 2)
L-Carnitine / Acetyl-DL-Carnitine – 42.010 Da	50102088.mzML	560670	1	Yes (CERAD ≤ 2)
Lauroylcarnitine / Butyrylcarnitine + 112.125 Da / Palmitoylcarnitine – 56.062 Da / Tetradecanoyl-L-Carnitine – 28.031 Da	50102088.mzML	12448.2	1	Yes (CERAD ≤ 2)
Octanoylcarnitine	50102088.mzML	161869	1	Yes (CERAD ≤ 2)
Decanoyl-L-Carnitine – 14.090 Da	50102376.mzML	2390.49	2	Yes (CERAD ≤ 2)
Decanoyl-L-Carnitine – 42.047 Da	50102376.mzML	48684.4	2	Yes (CERAD ≤ 2)
Hexanoyl-L-Carnitine + 15.995 Da	50102376.mzML	20294.2	2	Yes (CERAD ≤ 2)
Hexanoylcarnitine – 12.036 Da	50102376.mzML	66782.8	2	Yes (CERAD ≤ 2)
L-Carnitine / Acetyl-DL-Carnitine – 42.010 Da	50102376.mzML	290429	2	Yes (CERAD ≤ 2)
Lauroylcarnitine / Butyrylcarnitine + 112.125 Da / Palmitoylcarnitine – 56.062 Da / Tetradecanoyl-L-Carnitine – 28.031 Da	50102376.mzML	6146.96	2	Yes (CERAD ≤ 2)
Octanoylcarnitine	50102376.mzML	53083.9	2	Yes (CERAD ≤ 2)
Decanoyl-L-Carnitine – 14.090 Da	50102790.mzML	7985.66	1	Yes (CERAD ≤ 2)
Decanoyl-L-Carnitine – 42.047 Da	50102790.mzML	182451	1	Yes (CERAD ≤ 2)
Hexanoyl-L-Carnitine + 15.995 Da	50102790.mzML	17409.7	1	Yes (CERAD ≤ 2)
Hexanoylcarnitine – 12.036 Da	50102790.mzML	73059.4	1	Yes (CERAD ≤ 2)
L-Carnitine / Acetyl-DL-Carnitine – 42.010 Da	50102790.mzML	755770	1	Yes (CERAD ≤ 2)
Lauroylcarnitine / Butyrylcarnitine + 112.125 Da / Palmitoylcarnitine – 56.062 Da / Tetradecanoyl-L-Carnitine – 28.031 Da	50102790.mzML	7088.49	1	Yes (CERAD ≤ 2)
Octanoylcarnitine	50102790.mzML	204696	1	Yes (CERAD ≤ 2)
Decanoyl-L-Carnitine – 14.090 Da	50103093.mzML	7220.98	4	No (CERAD ≥ 3)
Decanoyl-L-Carnitine – 42.047 Da	50103093.mzML	144214	4	No (CERAD ≥ 3)
Hexanoyl-L-Carnitine + 15.995 Da	50103093.mzML	27550.6	4	No (CERAD ≥ 3)
Hexanoylcarnitine – 12.036 Da	50103093.mzML	66366.3	4	No (CERAD ≥ 3)
L-Carnitine / Acetyl-DL-Carnitine – 42.010 Da	50103093.mzML	355517	4	No (CERAD ≥ 3)
Lauroylcarnitine / Butyrylcarnitine + 112.125 Da / Palmitoylcarnitine – 56.062 Da / Tetradecanoyl-L-Carnitine – 28.031 Da	50103093.mzML	4147.1	4	No (CERAD ≥ 3)
Octanoylcarnitine	50103093.mzML	49317.7	4	No (CERAD ≥ 3)
Decanoyl-L-Carnitine – 14.090 Da	50103129.mzML	402.96	2	Yes (CERAD ≤ 2)
Decanoyl-L-Carnitine – 42.047 Da	50103129.mzML	60016.8	2	Yes (CERAD ≤ 2)
Hexanoyl-L-Carnitine + 15.995 Da	50103129.mzML	6677.92	2	Yes (CERAD ≤ 2)
Hexanoylcarnitine – 12.036 Da	50103129.mzML	28726.1	2	Yes (CERAD ≤ 2)
L-Carnitine / Acetyl-DL-Carnitine – 42.010 Da	50103129.mzML	333108	2	Yes (CERAD ≤ 2)
Lauroylcarnitine / Butyrylcarnitine + 112.125 Da / Palmitoylcarnitine – 56.062 Da / Tetradecanoyl-L-Carnitine – 28.031 Da	50103129.mzML	4861.77	2	Yes (CERAD ≤ 2)
Octanoylcarnitine	50103129.mzML	91813.6	2	Yes (CERAD ≤ 2)
Decanoyl-L-Carnitine – 14.090 Da	50103381.mzML	5017.6	2	Yes (CERAD ≤ 2)
Decanoyl-L-Carnitine – 42.047 Da	50103381.mzML	98138.3	2	Yes (CERAD ≤ 2)
Hexanoyl-L-Carnitine + 15.995 Da	50103381.mzML	12294.7	2	Yes (CERAD ≤ 2)
Hexanoylcarnitine – 12.036 Da	50103381.mzML	50037.7	2	Yes (CERAD ≤ 2)
L-Carnitine / Acetyl-DL-Carnitine – 42.010 Da	50103381.mzML	578877	2	Yes (CERAD ≤ 2)
Lauroylcarnitine / Butyrylcarnitine + 112.125 Da / Palmitoylcarnitine – 56.062 Da / Tetradecanoyl-L-Carnitine – 28.031 Da	50103381.mzML	6055.72	2	Yes (CERAD ≤ 2)
Octanoylcarnitine	50103381.mzML	188930	2	Yes (CERAD ≤ 2)
Decanoyl-L-Carnitine – 14.090 Da	50104396.mzML	2431.93	1	Yes (CERAD ≤ 2)
Decanoyl-L-Carnitine – 42.047 Da	50104396.mzML	213673	1	Yes (CERAD ≤ 2)
Hexanoyl-L-Carnitine + 15.995 Da	50104396.mzML	15293	1	Yes (CERAD ≤ 2)
Hexanoylcarnitine – 12.036 Da	50104396.mzML	78620.3	1	Yes (CERAD ≤ 2)
L-Carnitine / Acetyl-DL-Carnitine – 42.010 Da	50104396.mzML	603323	1	Yes (CERAD ≤ 2)
Lauroylcarnitine / Butyrylcarnitine + 112.125 Da / Palmitoylcarnitine – 56.062 Da / Tetradecanoyl-L-Carnitine – 28.031 Da	50104396.mzML	1920.81	1	Yes (CERAD ≤ 2)
Octanoylcarnitine	50104396.mzML	79585.5	1	Yes (CERAD ≤ 2)
Decanoyl-L-Carnitine – 14.090 Da	50105301.mzML	2001.03	2	Yes (CERAD ≤ 2)
[truncated: 1,478 more rows]
